# Supplementary material for: Spatiotemporal Dynamics of the Molecular Expression Pattern and Intercellular Interactions in the Glial Scar Response to Spinal Cord Injury
Source: Neurosci Bull. 2022 Jul 5;39(2):213–44. doi: 10.1007/s12264-022-00897-8 (PMC9905408; doi:10.1007/s12264-022-00897-8)
Supplement: Supplementary file 2 — (XLSX 1382 KB) [file 12264_2022_897_MOESM2_ESM.xlsx]

## Sheet: tissue_positions_list_A1
ACGCCTGACACGCGCT-1	0	0	0	2843	2717
TACCGATCCAACACTT-1	0	1	1	3017	2817
ATTAAAGCGGACGAGC-1	0	0	2	2843	2917
GATAAGGGACGATTAG-1	0	1	3	3017	3017
GTGCAAATCACCAATA-1	0	0	4	2843	3118
TGTTGGCTGGCGGAAG-1	0	1	5	3018	3217
GCATCCTCTCCTATTA-1	0	0	6	2844	3318
GCGAGGGACTGCTAGA-1	0	1	7	3018	3418
TGGTACCGGCACAGCC-1	0	0	8	2844	3518
GCGCGTTTAAATCGTA-1	0	1	9	3018	3618
TGCCTTGCCCTTACGG-1	0	0	10	2844	3718
GACGACTTTCCAAGAA-1	0	1	11	3018	3818
CCAGTGAGCTCCTTGT-1	0	0	12	2844	3918
ATACCCTGGCTCAAAT-1	0	1	13	3019	4018
GGGTTTCCGGCTTCCA-1	0	0	14	2845	4118
TAACCGTCCAGTTCAT-1	0	1	15	3019	4218
AAACAACGAATAGTTC-1	0	0	16	2845	4318
CAAGGGAGTGTATTTG-1	0	1	17	3019	4418
CCAAGCTTGATCTCCT-1	0	0	18	2845	4518
TTATTTCATCCCAAAC-1	1	1	19	3019	4618
GAGCGCTATGTCAGGC-1	0	0	20	2845	4719
TATGGCAGACTTTCGA-1	0	1	21	3020	4818
CTTCGTGCCCGCATCG-1	0	0	22	2846	4919
AAACGGGTTGGTATCC-1	0	1	23	3020	5019
TGCAAACCCACATCAA-1	0	0	24	2846	5119
GACGGGATGTCTTATG-1	0	1	25	3020	5219
GGCGAGCATCGAGGAC-1	0	0	26	2846	5319
CGCGTGCTATCAACGA-1	0	1	27	3020	5419
TGAAACCTCAACTCAC-1	0	0	28	2846	5519
CACATAAGGCGACCGT-1	0	1	29	3021	5619
TGACCCAACTCACATT-1	0	0	30	2847	5719
ATACGCCGATCTACCG-1	0	1	31	3021	5819
ACTTATCTGATCTATA-1	0	0	32	2847	5919
GTGTGAGCCGAGGTGC-1	0	1	33	3021	6019
GATGATTTGAAACTGG-1	0	0	34	2847	6119
GGGAACCACCTGTTTC-1	0	1	35	3021	6219
GTTCGTTGCGGACCAG-1	0	0	36	2848	6320
TGAGGTTGATCCCAAG-1	0	1	37	3022	6419
GATGCCACACTACAGC-1	0	0	38	2848	6520
AGGCAAAGAGGAATCA-1	0	1	39	3022	6620
AAGTAAGCTTCCAAAC-1	0	0	40	2848	6720
AACGTAGTCTACCCAT-1	0	1	41	3022	6820
GTTTGAGCGGTTATGT-1	0	0	42	2848	6920
GAAGCAAGGCAATGTT-1	0	1	43	3023	7020
TCACTCAGCGCATTAG-1	0	0	44	2849	7120
TACAATGAAACCAGCA-1	0	1	45	3023	7220
GTGCGCTTACAAATGA-1	0	0	46	2849	7320
GCACTCCCACAGTCCC-1	0	1	47	3023	7420
CGAAGACTGCCCGGGA-1	0	0	48	2849	7520
CAGGATCCGCCCGACC-1	0	1	49	3023	7620
CACGATTGGTCGTTAA-1	0	0	50	2849	7720
GGTTGTATCGTGAAAT-1	0	1	51	3024	7820
TCTTATGGGTAGTACC-1	0	0	52	2850	7921
TACAAGCTGTTCACTG-1	0	1	53	3024	8020
GTATCTTGTTGCTCAC-1	0	0	54	2850	8121
ATACCAGGTGAGCGAT-1	0	1	55	3024	8221
CCTAAACAGGGTCCGT-1	0	0	56	2850	8321
ATGGTGCTCAAAGCCA-1	0	1	57	3024	8421
CAAATGCGGAGTGTTC-1	0	0	58	2850	8521
CGTGCCCGACATTTGT-1	0	1	59	3025	8621
GTATCTCCCTAACTGT-1	0	0	60	2851	8721
ATTTGCCTAGTTACGA-1	0	1	61	3025	8821
ACGTCCTAAACGAGAT-1	0	0	62	2851	8921
CTGGGATCGCCCAGAT-1	0	1	63	3025	9021
CTGCAAATGGGCTCCA-1	0	0	64	2851	9121
CATTATAACAGGGTCC-1	0	1	65	3025	9221
ACCTTTCCTTTAGAAG-1	0	0	66	2851	9321
ATAGATTTGCAGTCGG-1	0	1	67	3026	9421
CTCGGGCATCGTCGGG-1	0	0	68	2852	9522
GTGGCGGGCCGTAGCT-1	0	1	69	3026	9621
CAACAGTGCCAAACGG-1	0	0	70	2852	9722
TGCGGGTATTGGGATC-1	0	1	71	3026	9822
GTCTCGCCAACACGCC-1	0	0	72	2852	9922
CTGGGCGGCCAAATGT-1	0	1	73	3027	10022
TAAAGGAGAAACTAGT-1	0	0	74	2853	10122
TCCCACGGAGGGAGCT-1	0	1	75	3027	10222
AGCTTCAATACTTTGA-1	0	0	76	2853	10322
TTCCACATTTCTCGTC-1	0	1	77	3027	10422
ACAAACCGACAAGGCG-1	0	0	78	2853	10522
AGACGGGATTGGTATA-1	0	1	79	3027	10622
AACCTAAAGCCGTCCG-1	0	0	80	2853	10722
TACAAATTGCGGAGGT-1	0	1	81	3028	10822
CCCGCTAGAGGGTTAA-1	0	0	82	2854	10923
CATTGCAAAGCATAAT-1	0	1	83	3028	11022
TGTACGCTATCAGCTT-1	0	0	84	2854	11123
TTCTTCGCAATAGAGC-1	0	1	85	3028	11222
TGTGATTCCAGCGCTT-1	0	0	86	2854	11323
ATTCAGGATCGCCTCT-1	0	1	87	3028	11423
GCCCATGGGTGCAATG-1	0	0	88	2854	11523
TTCCCGACGCTTCACT-1	0	1	89	3029	11623
AGCGGTTGAGATGTAC-1	0	0	90	2855	11723
GCTGTCTGTGATCGAC-1	0	1	91	3029	11823
AAAGACATGAAGTTTA-1	0	0	92	2855	11923
CAACAGAATAACGCTA-1	0	1	93	3029	12023
TGCGGTCTACGAGTAA-1	0	0	94	2855	12123
AAGACTCACGCCCACT-1	0	1	95	3029	12223
CTTTGAAACATATTCC-1	0	0	96	2855	12323
CTGGGCACTAGTCGGA-1	0	1	97	3030	12423
CGCCCTTACATCCACC-1	0	0	98	2856	12524
CACGACCACAGACTTT-1	0	1	99	3030	12623
CAATCCATTATCCGTT-1	0	0	100	2856	12724
GTGGCGTGCACCAGAG-1	0	1	101	3030	12823
CGGAGTCCTAACCTGG-1	0	0	102	2856	12924
GGTCCCATAACATAGA-1	0	1	103	3031	13024
ATCTCATAAACCTACC-1	0	0	104	2857	13124
TGCATGGCAGTCTTGC-1	0	1	105	3031	13224
TTGCAGGTCATGAAGT-1	0	0	106	2857	13324
AGCTGCATTTGAGGTG-1	0	1	107	3031	13424
TAATCAGGAATGCTGC-1	0	0	108	2857	13524
CCATCATAAGAACAGG-1	0	1	109	3031	13624
TCGTATCACCAAGCTA-1	0	0	110	2857	13724
ATTCAGATGAATCCCT-1	0	1	111	3032	13824
AAAGGTCAACGACATG-1	0	0	112	2858	13924
AGCTGCTGTGCCGAAT-1	0	1	113	3032	14024
CTAGCGCCAATCCTAC-1	0	0	114	2858	14125
GCTCGACCGAACTGAA-1	0	1	115	3032	14224
ACAGTGCAGCGCATTT-1	0	0	116	2858	14325
CGGCTGAAGGTTACGC-1	0	1	117	3032	14425
CACCTCTACGAGTGTG-1	0	0	118	2858	14525
ATACGACAGATGGGTA-1	0	1	119	3033	14625
ACTTCCTGTCGTGCGA-1	0	0	120	2859	14725
CGTAACGGAACGATCA-1	0	1	121	3033	14825
AAATCACTCCTAAACG-1	0	0	122	2859	14925
CTCCGAGTAAATCCGC-1	0	1	123	3033	15025
ACGCTAGTATCAGTGC-1	0	0	124	2859	15125
AGAGTGAACAGACACC-1	0	1	125	3033	15225
ACACCCGTAAATCTGT-1	0	0	126	2859	15325
GCTTTGCTGCCGGGTA-1	0	1	127	3034	15425
ACAGGAGGCGCAGCCG-1	0	2	0	3191	2717
AGGCAATACGGAGGAC-1	0	3	1	3365	2817
TGGTGTGACAGACGAT-1	0	2	2	3191	2917
ATCTATCGATGATCAA-1	0	3	3	3365	3017
CGGTAACAAGATACAT-1	0	2	4	3191	3117
TCGCCGGAGAGTCTTA-1	0	3	5	3366	3217
GGAGGAGTGTGTTTAT-1	0	2	6	3192	3317
TTAGGTGTGACTGGTC-1	0	3	7	3366	3417
CAGGGCTAACGAAACC-1	0	2	8	3192	3517
CCCGTGGGTTAATTGA-1	0	3	9	3366	3617
GACCGACCGCTAATAT-1	0	2	10	3192	3717
GGTATCAAGCATAGAA-1	0	3	11	3367	3817
TGCATGAGTAGATTCG-1	0	2	12	3193	3918
AATTCCAACTTGGTGA-1	1	3	13	3367	4017
TGCCGATGTCATCAAT-1	1	2	14	3193	4118
GCTGGGTCCGCTGTTA-1	0	3	15	3367	4218
TGAACACCCGAAGCAG-1	0	2	16	3193	4318
AACATTGGTCAGCCGT-1	1	3	17	3367	4418
GTGGGTCTTCTTTGCG-1	1	2	18	3193	4518
CATCGAATGGATCTCT-1	0	3	19	3368	4618
GCTACACTGTCCGAAC-1	0	2	20	3194	4718
CGGGTTGTAGCTTTGG-1	0	3	21	3368	4818
CCTAAGTGTCTAACCG-1	0	2	22	3194	4918
TCTGTGACTGACCGTT-1	0	3	23	3368	5018
TTATCATACTCGCAAA-1	0	2	24	3194	5118
AGCGTAGCGCTAGACC-1	0	3	25	3368	5218
TCCCTCCGAAATCGTT-1	0	2	26	3194	5318
AGGTCGCCACTTCGGT-1	0	3	27	3369	5418
CTAGCAACTAATTTAC-1	0	2	28	3195	5519
TTGCTAGCTACCAATC-1	0	3	29	3369	5618
GCCGGTTTGGGCGGAT-1	0	2	30	3195	5719
TGTAACTTGTCAACCT-1	0	3	31	3369	5819
CGAGATGTTGCCTATA-1	0	2	32	3195	5919
GTTACGAAATCCACGC-1	0	3	33	3369	6019
CTTGTCGTACGTGTCA-1	0	2	34	3195	6119
GCGTCCAGCTCGTGGC-1	0	3	35	3370	6219
CCCTTCTCGTACGCGA-1	0	2	36	3196	6319
CCAAAGTCCCGCTAAC-1	0	3	37	3370	6419
CCGCTTCGCGGTTAAC-1	0	2	38	3196	6519
GTTACGGCCCGACTGC-1	1	3	39	3370	6619
CCCGCTTGCCCTCGTC-1	0	2	40	3196	6719
TAGTGAGAAGTGGTTG-1	1	3	41	3371	6819
CGCTACCGCCCTATGA-1	0	2	42	3197	6920
AAACAATCTACTAGCA-1	1	3	43	3371	7019
GCGCGATGGGTCAAGT-1	0	2	44	3197	7120
ATAAACCATTGGACGG-1	1	3	45	3371	7219
TCGGGCACTTCTGGAT-1	0	2	46	3197	7320
TCTGTGGCTACATTTC-1	1	3	47	3371	7420
CTCTGTGCCTGCTATG-1	0	2	48	3197	7520
CACGACTAAAGTTCTG-1	1	3	49	3372	7620
GAGGAGTAATTCCTAC-1	0	2	50	3198	7720
AGAGGTATCTCGGTCC-1	1	3	51	3372	7820
GGCGTACCCTATATAA-1	0	2	52	3198	7920
GCCGGAAACACATCTT-1	1	3	53	3372	8020
AAATGTGGGTGCTCCT-1	0	2	54	3198	8120
ACCAGGAGTGTGATCT-1	1	3	55	3372	8220
TGTGGAGGAAGCTTAA-1	1	2	56	3198	8320
AAGGAGAACTTATAAG-1	1	3	57	3373	8420
CCCTCGGGAGCCTTGT-1	1	2	58	3199	8521
ACTGTTTAGTGTAGGC-1	1	3	59	3373	8620
CGTCAGTTTATCGTCT-1	0	2	60	3199	8721
GCGTGTATGTCGTATT-1	1	3	61	3373	8820
ACAATCGATCTTTATA-1	0	2	62	3199	8921
CAGCCCTCACAGGCAG-1	1	3	63	3373	9021
CGCGTCATATTAAACC-1	0	2	64	3199	9121
GAAGACTTCAATGCCG-1	1	3	65	3374	9221
TTGCGGCGACTCATGC-1	0	2	66	3200	9321
ACCAAACTAGAAATCC-1	0	3	67	3374	9421
TTACTGTTTCTCTACG-1	0	2	68	3200	9521
GACCAGGTCATTCATA-1	0	3	69	3374	9621
TTCTTCCCTTTGATAT-1	0	2	70	3200	9721
ACGCCCAGCTGTCGAT-1	0	3	71	3374	9821
AGTAGCGTGAACGAAC-1	0	2	72	3201	9921
CCTCGACCCACTGCCT-1	0	3	73	3375	10021
AGTTATTGAAAGGTAA-1	0	2	74	3201	10122
TCAGTTACGGAATGAT-1	0	3	75	3375	10221
GAATCTATACTCGGAC-1	0	2	76	3201	10322
TCGGCTAACTTCCCTT-1	0	3	77	3375	10421
ACGTGGTCGAATGTGC-1	0	2	78	3201	10522
ATATCGTGCCAGACCC-1	0	3	79	3376	10622
GTAGCTAGTAAGCGCG-1	0	2	80	3202	10722
ACGCTTAGTGTCTCTC-1	0	3	81	3376	10822
TCCGGCCTGCATCGAT-1	0	2	82	3202	10922
TAGTGGAACTCATACA-1	0	3	83	3376	11022
ATCATCTGCCCAGTGT-1	0	2	84	3202	11122
GTTATTAAATACGACC-1	0	3	85	3376	11222
GCGCTAAGTATGCATG-1	0	2	86	3202	11322
CCTGACGCAACCTTTA-1	0	3	87	3377	11422
CCCAAGAATGCACGGT-1	0	2	88	3203	11522
AACTGGGTTCGAGCCG-1	0	3	89	3377	11622
GGTTCCACCCGCTTCT-1	0	2	90	3203	11723
CATGCACGTGTTACTG-1	0	3	91	3377	11822
AGCGTTCCGATTTAAA-1	0	2	92	3203	11923
CCTACGCGACCTTACA-1	0	3	93	3377	12023
CGAATTACATGGTGTT-1	0	2	94	3203	12123
GAGGTCTTAGTGGGTC-1	0	3	95	3378	12223
GCCGCTAGATACGCAG-1	0	2	96	3204	12323
GTCACCTGTCTATGTC-1	0	3	97	3378	12423
CCGATTGGTCAATGAA-1	0	2	98	3204	12523
CCTGTGCGGATTGTAA-1	0	3	99	3378	12623
TTACGTAGCGCGTGCT-1	0	2	100	3204	12723
GGAGGCGAAGAACCGC-1	0	3	101	3378	12823
GGGTCACGTGCTTATG-1	0	2	102	3205	12923
GCTCCGGACGTTGATA-1	0	3	103	3379	13023
ATGTTTGTAAGATCAT-1	0	2	104	3205	13123
TGACCCAGCATTCCCG-1	0	3	105	3379	13223
TGGTCGTTTGATAGAT-1	0	2	106	3205	13324
TGTAATGCCTTCGGAC-1	0	3	107	3379	13423
TGCTCACACAACAACC-1	0	2	108	3205	13524
TACGATCCAAGCCACT-1	0	3	109	3380	13624
TTGTAACTTCATAGCG-1	0	2	110	3206	13724
AGATTCAAGCGGGTCG-1	0	3	111	3380	13824
CTCAGCAGACTGCCGA-1	0	2	112	3206	13924
GTAACATCAGCTCATC-1	0	3	113	3380	14024
ATGGAACAGAATAAAC-1	0	2	114	3206	14124
GGGCCTATACAACCGG-1	0	3	115	3380	14224
TCAAACAATTAGGACA-1	0	2	116	3206	14324
AAACCACTACACAGAT-1	0	3	117	3381	14424
AAACGACAGTCTTGCC-1	0	2	118	3207	14524
TTGAGGGTCGAACGCG-1	0	3	119	3381	14624
TGTTGATCACTGTTTA-1	0	2	120	3207	14724
AGGGTGTGCTACACGC-1	0	3	121	3381	14824
GTAGTTAGACAATATA-1	0	2	122	3207	14925
AATGGCCGCCAATGCG-1	0	3	123	3381	15024
TCGGCGGTATTAGATT-1	0	2	124	3207	15125
GGGTCACTGAGTAGTG-1	1	3	125	3382	15225
GAATTATGCAACCTAC-1	0	2	126	3208	15325
GATCTTAGTGAACGTG-1	1	3	127	3382	15425
CTAATGCGCCCAACAA-1	0	4	0	3539	2716
GCCACCCATTCCACTT-1	0	5	1	3713	2816
TACTCACAACGTAGTA-1	0	4	2	3539	2916
GTTCGGTGTGGATTTA-1	0	5	3	3714	3016
TCTTTCGGCGGGACAC-1	0	4	4	3540	3117
GGAGACATTCACGGGC-1	1	5	5	3714	3216
GGGATTATCTCACAAC-1	1	4	6	3540	3317
TAGAACGCCAGTAACG-1	1	5	7	3714	3417
ACGAGTCGCCGGCGTT-1	1	4	8	3540	3517
TGATGGGACTAAGTCA-1	1	5	9	3714	3617
TGCGAGAAACGTTACG-1	1	4	10	3540	3717
TCGCCTCGACCTGTTG-1	1	5	11	3715	3817
AACTCGATAAACACGT-1	1	4	12	3541	3917
AGGAAAGCCTCTGATG-1	1	5	13	3715	4017
GAAGGACTAAATTGAA-1	1	4	14	3541	4117
GTATCGGGACGAGCTG-1	1	5	15	3715	4217
CCTGTGCATAGGAGAC-1	1	4	16	3541	4317
CATACGGGTGCATGAT-1	1	5	17	3716	4417
CCACTAAACTGAATCG-1	1	4	18	3542	4518
AAATTGCGGCGGTTCT-1	1	5	19	3716	4617
AGTCCAGCGGGTACGT-1	1	4	20	3542	4718
CATTCAGGTCAGTGCG-1	1	5	21	3716	4817
CTAAAGTCCGAAGCTA-1	1	4	22	3542	4918
AATCAGACTGCAGGAC-1	1	5	23	3716	5018
AGTATCCATAATAACG-1	1	4	24	3542	5118
CTGGCTGCTAACGTAA-1	1	5	25	3717	5218
GTTCCAAGACAGCGAC-1	1	4	26	3543	5318
AAGACTAACCCGTTGT-1	1	5	27	3717	5418
GATTAATCCTGGCTCA-1	1	4	28	3543	5518
CGCGCAAGGAACTACA-1	1	5	29	3717	5618
CAGTAGCGAGGTAGTA-1	1	4	30	3543	5718
ACGGCGGGTTGCCCTG-1	1	5	31	3717	5818
CTAGGCGGCAGAGAAT-1	1	4	32	3543	5918
GTGCGCAGCTTGCTCC-1	1	5	33	3718	6018
TCACTATCGTGCAATC-1	1	4	34	3544	6119
TATGATTCTGCTTGGT-1	1	5	35	3718	6218
TAAGATTTAGCGGGAG-1	1	4	36	3544	6319
TTACGGTGTCACCGAG-1	1	5	37	3718	6418
CTACACTAGCTTGTTC-1	1	4	38	3544	6519
TGAGCAGTCGTGAAGT-1	1	5	39	3718	6619
CGCTGAGGACGTCCAA-1	1	4	40	3544	6719
GTGTATGACTTTAAAG-1	1	5	41	3719	6819
CTAAACGGGTGTAATC-1	1	4	42	3545	6919
TGTACTGTGCCAAAGT-1	1	5	43	3719	7019
GGCCACAAGCGATGGC-1	1	4	44	3545	7119
GTCAATTGTACTGAAG-1	1	5	45	3719	7219
AGGGACAGCACGGCGG-1	1	4	46	3545	7319
AGCTTATAGAGACCTG-1	1	5	47	3720	7419
AACTAGCGTATCGCAC-1	1	4	48	3546	7519
AACTTTAGCTGCTGAG-1	1	5	49	3720	7619
CCCAAGACAGAGTATG-1	1	4	50	3546	7720
GGCATCAACGAGCACG-1	1	5	51	3720	7819
ATGCATTCCGTGATGG-1	1	4	52	3546	7920
TTATAGATGCACATTA-1	1	5	53	3720	8020
GAACCATCTGGGAGAC-1	1	4	54	3546	8120
TGCTATACAAACGGAC-1	1	5	55	3721	8220
ACTTGCCATATTGTAC-1	1	4	56	3547	8320
TATTCCGGCAGTCCTA-1	1	5	57	3721	8420
GACGGACCGCGTTCCT-1	1	4	58	3547	8520
ATGTGTAGTTTAGTCA-1	1	5	59	3721	8620
ATACCAGCAAATTGCT-1	1	4	60	3547	8720
AAGTTTACTAATGGCA-1	1	5	61	3721	8820
CTCTCGATGTGCGCCT-1	1	4	62	3547	8920
GATTGACACTCTGCTC-1	1	5	63	3722	9020
TATCACAGCACGGGCA-1	1	4	64	3548	9120
ACCGTTCCCGCTCTGA-1	1	5	65	3722	9220
CCGCCACCACAATCCA-1	1	4	66	3548	9321
CATTCACTGACAGCTA-1	1	5	67	3722	9420
CGGCTGCAAGATTAAG-1	0	4	68	3548	9521
CATGAACCTCTTATCA-1	0	5	69	3722	9621
TTAATGCGAGGTAACT-1	0	4	70	3548	9721
AATAAGTCCTCGAGAC-1	0	5	71	3723	9821
ACCAGCCCGGTCTTTG-1	0	4	72	3549	9921
CTACGAACTAGGTCGA-1	0	5	73	3723	10021
ACATCTCAACGCGTAA-1	0	4	74	3549	10121
CACTACTCAGTTCTGT-1	0	5	75	3723	10221
CCGACTCGCATAGTCT-1	0	4	76	3549	10321
CATTTATCGTTCAAGA-1	0	5	77	3724	10421
CAAACGTGGTCTTGCG-1	0	4	78	3550	10521
TAGAAACCACTAAGTA-1	1	5	79	3724	10621
ACTGATTTAGTGATTC-1	1	4	80	3550	10721
TCGTATTTCGTCCGGA-1	1	5	81	3724	10821
CGGAAATTTCACATCC-1	1	4	82	3550	10922
ATCCACGCTAAATGTT-1	1	5	83	3724	11021
GTTCAATCTATGTCAA-1	1	4	84	3550	11122
ATAAAGGTCAAGTACG-1	1	5	85	3725	11222
CAACTCCAACGTTTAG-1	1	4	86	3551	11322
TAGGAACAGCCTCCAG-1	1	5	87	3725	11422
ATGGGAACGGAAGCGG-1	1	4	88	3551	11522
CACACGTTTCAATGGG-1	1	5	89	3725	11622
GGTGTTCTGTTTCTAC-1	1	4	90	3551	11722
AGTAACGTTCATCCTG-1	1	5	91	3725	11822
GTATAGTGGCCCATGT-1	1	4	92	3551	11922
TCTACACGTTCATGCA-1	1	5	93	3726	12022
AATCTGGGTAGACCCT-1	1	4	94	3552	12122
TCGGTTAGCCATGTAG-1	1	5	95	3726	12222
TGCCATGGCTTATAAG-1	0	4	96	3552	12322
TAAGTAAATGTGCCGC-1	1	5	97	3726	12422
GTGTCCGATAAGGCAT-1	1	4	98	3552	12523
TGGCACGAGCTCGAGT-1	1	5	99	3726	12622
ACCGGTCTGAGTACGG-1	1	4	100	3552	12723
GAACTTAGCGCCCGGT-1	1	5	101	3727	12823
AGTAGCTAGACGCCGA-1	0	4	102	3553	12923
ATAGGAATCTAAGCTT-1	1	5	103	3727	13023
CTTCCTGCATATTTAC-1	0	4	104	3553	13123
CAATATGTAGATTTAC-1	1	5	105	3727	13223
ACAAGGCCTACCAGCC-1	0	4	106	3553	13323
TTATAGTCCAAGGTGC-1	1	5	107	3728	13423
AAACGCCCGAGATCGG-1	0	4	108	3554	13523
CCTCGTTACGCCTGTT-1	1	5	109	3728	13623
GAACGGTGTAAAGCAG-1	0	4	110	3554	13723
ACGCATAAATGACATG-1	1	5	111	3728	13823
GGTTCGATGCTGAGTT-1	0	4	112	3554	13923
CTTTGGCAGACAGAGT-1	1	5	113	3728	14023
TTCGTGGGCTGGAAGC-1	1	4	114	3554	14124
CAAAGGTTAAATTCAG-1	1	5	115	3729	14223
GTTTGGCGTCAGGCAC-1	1	4	116	3555	14324
GCTTTCTATCTCAACT-1	1	5	117	3729	14424
TGCATCTCCGGATCTT-1	1	4	118	3555	14524
CTGAAACGGCCCTCAG-1	1	5	119	3729	14624
TAGCAGTAAATACGCG-1	1	4	120	3555	14724
CGGGCTACTTAAATTG-1	1	5	121	3729	14824
ATTATGCTCAGTATTG-1	1	4	122	3555	14924
TGATGCTCACGTAGTC-1	1	5	123	3730	15024
GTCTAAGATGCCCAGC-1	1	4	124	3556	15124
AACCCGATAGGGCTTC-1	1	5	125	3730	15224
CGCTATCGTGGCTTTA-1	1	4	126	3556	15324
CGTCTCTCGCCGAGGC-1	1	5	127	3730	15424
AGTGGGAGTATACACG-1	0	6	0	3887	2716
GGTCTTGGTGTTAACT-1	0	7	1	4062	2816
GGCTGGCAGCTTTATG-1	0	6	2	3888	2916
CGCCAATTATTGCGTT-1	1	7	3	4062	3016
GGTAACCGGCAAAGGT-1	1	6	4	3888	3116
TGGGACCATTGGGAGT-1	1	7	5	4062	3216
CTGCAGGTGCTCGGCC-1	1	6	6	3888	3316
CCGGTGCGAGTGATAG-1	1	7	7	4062	3416
GGGTACACTCTGGAGG-1	1	6	8	3888	3516
TAGCCAGAGGGTCCGG-1	1	7	9	4063	3616
CTTGTGAGGACAGCGG-1	1	6	10	3889	3717
GAAGGGCATAACCATG-1	1	7	11	4063	3816
CAACATGGCCTGATAA-1	1	6	12	3889	3917
CAATTTGACCGGGAAG-1	1	7	13	4063	4016
TCTGACTGTAATGGTT-1	1	6	14	3889	4117
TTCATAGCCTTGTAAC-1	1	7	15	4063	4217
TGGAAACGGAGTGAAC-1	1	6	16	3890	4317
ATCGCACGATTGTTCA-1	1	7	17	4064	4417
CGCCACCCGCATTAAC-1	1	6	18	3890	4517
TGGACCACGGCGTTGA-1	1	7	19	4064	4617
GTATATGTTACGGCGG-1	1	6	20	3890	4717
GTATTCTTACCGTGCT-1	1	7	21	4064	4817
TTCAGAGTAACCTGAC-1	1	6	22	3890	4917
GCGGTAACCCAAATGA-1	1	7	23	4065	5017
CTACGTGTTGCCACCA-1	1	6	24	3891	5117
CTAGATAAACTCCTCG-1	1	7	25	4065	5217
TCCATTAGTTGGATAG-1	1	6	26	3891	5318
CTGGCTCCTGCGGGAT-1	1	7	27	4065	5417
CAGTCTCTCGGCTAAT-1	1	6	28	3891	5518
GTATGACGTGGGAAAC-1	1	7	29	4065	5618
AGTCACTCCGCCTCAT-1	1	6	30	3891	5718
GCAGCGGTGGGCATTA-1	1	7	31	4066	5818
TATGGAGTTTCTCGTT-1	1	6	32	3892	5918
ACTCAACGAATGTATT-1	1	7	33	4066	6018
AACACGCGGCCGCGAA-1	1	6	34	3892	6118
CGATATTAGCCGCAGG-1	1	7	35	4066	6218
AGCGTCTGAACCCGCA-1	1	6	36	3892	6318
GATGTCCGGATCACAT-1	1	7	37	4066	6418
GGTCACGTTAGATTCA-1	1	6	38	3892	6518
TTAAGGATACGGAGGT-1	1	7	39	4067	6618
GTGCGGGACCATCGGC-1	1	6	40	3893	6718
CCATCTTGTTCACAAT-1	1	7	41	4067	6818
TCCGAGAAGGCTAAGC-1	1	6	42	3893	6919
TGGCGGTGTGCGATTG-1	1	7	43	4067	7018
ATCCTGCTGCAGATAG-1	1	6	44	3893	7119
TTATGCGTCCCGGTCC-1	1	7	45	4067	7219
CATAATGAGCGGGCGA-1	1	6	46	3894	7319
AGACATAGATCCTTCC-1	1	7	47	4068	7419
GGTGAAACCGGGAATG-1	1	6	48	3894	7519
AACTGGTGTGGGCCTT-1	1	7	49	4068	7619
GTAGCGCTGTTGTAGT-1	1	6	50	3894	7719
TTGTTTGTGTAAATTC-1	1	7	51	4068	7819
GGATCAAAGGACGAGG-1	1	6	52	3894	7919
CGTAGCGCCGACGTTG-1	1	7	53	4069	8019
CAAGTGAACTTTGGTT-1	1	6	54	3895	8119
GTAGACAACCGATGAA-1	1	7	55	4069	8219
CAATGGTCGGCCTGGG-1	1	6	56	3895	8319
ACAGATTAGGTTAGTG-1	1	7	57	4069	8419
GTTATCACCTTCTGAA-1	1	6	58	3895	8520
TGGTATCGGTCTGTAT-1	1	7	59	4069	8619
GGAATAACCTCAAGAA-1	1	6	60	3895	8720
ATTATCTCGACAGATC-1	1	7	61	4070	8820
CCGAGGGATGTTAGGC-1	1	6	62	3896	8920
TGAGATCAAATACTCA-1	1	7	63	4070	9020
AAACGAAGAACATACC-1	1	6	64	3896	9120
CTGGTCCTAACTTGGC-1	1	7	65	4070	9220
TGCACGAGTCGGCAGC-1	1	6	66	3896	9320
ATAGTCTTTGACGTGC-1	1	7	67	4070	9420
TGGAGCTAAAGTTCCC-1	0	6	68	3896	9520
GGGTGGTCCAGCCTGT-1	0	7	69	4071	9620
CATGCATGGAGACCCT-1	0	6	70	3897	9720
ACACGGCACTATGCAT-1	0	7	71	4071	9820
CCCTGGTATGGGCGGC-1	0	6	72	3897	9920
GGAGGATTGAAAGGAG-1	0	7	73	4071	10020
CCGCTGGTGCCATTCA-1	0	6	74	3897	10121
GTTAGAGTGTGCCGCT-1	0	7	75	4071	10220
TCGGAATGACCATCAA-1	0	6	76	3897	10321
TTCAATTAGCCATAAT-1	0	7	77	4072	10421
GATGTGTTGTCACAAG-1	1	6	78	3898	10521
TCTTTCTCTTAAGGAG-1	1	7	79	4072	10621
ACCCTTTAGTTCTCCA-1	1	6	80	3898	10721
ACCACAACTCAGAACA-1	1	7	81	4072	10821
TATGATAAATCTAACG-1	1	6	82	3898	10921
GATCCTCTTGCGCTTA-1	1	7	83	4073	11021
TTCTACCTTTATGTTG-1	1	6	84	3899	11121
GAAATACCTGCTGGCT-1	1	7	85	4073	11221
ATTCTGAGTATGAACT-1	1	6	86	3899	11321
GGATTAAGCTAAGGTC-1	1	7	87	4073	11421
AGTACGTGGCCTGTCT-1	1	6	88	3899	11522
TCAGGGTGCACGAAAC-1	1	7	89	4073	11621
AAATTTACCGAAATCC-1	1	6	90	3899	11722
TTGAGGCATTTAACTC-1	1	7	91	4074	11821
AACCAGTATCACTCTT-1	1	6	92	3900	11922
CACCGGAGATATCTCC-1	1	7	93	4074	12022
GACTGGGCGCCGCAAC-1	1	6	94	3900	12122
CACGTCTATGATGTGG-1	1	7	95	4074	12222
TTAAGACGAACGAACC-1	1	6	96	3900	12322
TGACCAGCTTCAAAGT-1	1	7	97	4074	12422
AGAGTTAGAGACCGAT-1	1	6	98	3900	12522
TTCGGACTGATGCCTT-1	1	7	99	4075	12622
CTCGAATGGAACGTAT-1	1	6	100	3901	12722
GGACGGCTTGCGCAAC-1	1	7	101	4075	12822
CTAAGTACAGGGCTAC-1	1	6	102	3901	12922
ACAAATTCAGATCTGA-1	1	7	103	4075	13022
CATGGAAATGGGACCA-1	1	6	104	3901	13123
GGTGGACCACGTGTTA-1	1	7	105	4075	13222
CACGACGTAATAGTAA-1	1	6	106	3901	13323
CGGGTTCGGCACGTAT-1	1	7	107	4076	13422
CTGGGCTATCCTTTGG-1	1	6	108	3902	13523
GTATTAGGGTTCGCGT-1	1	7	109	4076	13623
TCATTCGTATAATTTG-1	1	6	110	3902	13723
AATAGCAAGCCTCCTG-1	1	7	111	4076	13823
CATCTACCCGAGAACG-1	1	6	112	3902	13923
GCTTCAGTGGGATTAC-1	1	7	113	4077	14023
TCTGTGATGGAGGTTG-1	1	6	114	3903	14123
ATCCACTTTCAGACTA-1	1	7	115	4077	14223
ATGGTTACGAAACATG-1	1	6	116	3903	14323
GGCCCAATCTAGAGGG-1	1	7	117	4077	14423
GATGGTGAAATAACCC-1	1	6	118	3903	14523
AGAGGGACAATTGTCC-1	1	7	119	4077	14623
CGCGTACATTCTGGAA-1	1	6	120	3903	14724
CAAGAAACCCTAAACT-1	1	7	121	4078	14823
TTGGTGCGGTGTTGAA-1	1	6	122	3904	14924
GGTTCCCTAGTGTCTC-1	1	7	123	4078	15024
CGATAACCAATTTGAG-1	1	6	124	3904	15124
GCCCACTGGTCCACAA-1	1	7	125	4078	15224
GAGGGCCGGCAGAGTC-1	1	6	126	3904	15324
CGACACGGATGCCCAC-1	1	7	127	4078	15424
CTGTCTGTGGCTGGCT-1	0	8	0	4236	2715
ATATTATCCCGTATTT-1	0	9	1	4410	2815
GCGCTGGCGGAAAGTC-1	0	8	2	4236	2916
ATCTAACGTCCCTATG-1	1	9	3	4410	3015
GTCAGACAGCGTTGGA-1	1	8	4	4236	3116
GCCAGGCTTAGTGGTA-1	1	9	5	4410	3216
ATTCAAAGTACCTGTT-1	1	8	6	4236	3316
TGGACGTAGGCGAATC-1	1	9	7	4411	3416
ACACATTGACGCAACA-1	1	8	8	4237	3516
GATATCAGTATGTATC-1	1	9	9	4411	3616
TGGGCCTTGCCTGCAT-1	1	8	10	4237	3716
CAAAGTCAGGTTAGCT-1	1	9	11	4411	3816
GGATCCCTACCAGCTA-1	1	8	12	4237	3916
ATCGTCCAATCGAGTC-1	1	9	13	4411	4016
ACATGGCTCAATTTAG-1	1	8	14	4237	4116
AGGCCCAGTGACTGGT-1	1	9	15	4412	4216
GCTTCCAGCTTAGATT-1	1	8	16	4238	4316
TGCTTGAAACCATGCA-1	1	9	17	4412	4416
CAATATTGGACTAGTG-1	1	8	18	4238	4517
CGTGCTGGCCTAGTCG-1	1	9	19	4412	4616
CCTGCGATAGAACTGT-1	1	8	20	4238	4717
GGGTAATGCTGTGTTT-1	1	9	21	4413	4817
AACGCGAACGGCAACA-1	1	8	22	4239	4917
TGTCGGCATGGTGGAA-1	1	9	23	4413	5017
AGCGTACGAGAGCTAG-1	1	8	24	4239	5117
ATACTCTCGCCACTCT-1	1	9	25	4413	5217
AATCCATGCAAGGGTG-1	1	8	26	4239	5317
TTAAACAGAGTCCCGC-1	1	9	27	4413	5417
CCACAGCTGAAATCAT-1	1	8	28	4239	5517
CGGTTCCGGCTTCTTG-1	1	9	29	4414	5617
GACGTGAGACTCCATG-1	1	8	30	4240	5717
TCGTTGGCTCGTCAAT-1	1	9	31	4414	5817
GGTGAACGGGCTAGCC-1	1	8	32	4240	5917
GCACTGTGCAAATGTA-1	1	9	33	4414	6017
ACGAGAACCCATCACG-1	1	8	34	4240	6118
CCAGCTACGCCTCATA-1	1	9	35	4414	6217
TCCCGGTCAGGAATTT-1	1	8	36	4240	6318
TCGCATTCAATGACTT-1	0	9	37	4415	6418
CTGGTTCAACGCATCA-1	0	8	38	4241	6518
GGTGATTTCATCTTGT-1	0	9	39	4415	6618
CACCCTTTCCTCGCTC-1	1	8	40	4241	6718
CAACTTGTAGTGGGCA-1	1	9	41	4415	6818
AATATCAAGGTCGGAT-1	1	8	42	4241	6918
ACTCAGACCTGCTTCT-1	1	9	43	4415	7018
TTGGAGTCTCCCTTCT-1	1	8	44	4241	7118
GGATACTCATGAATTG-1	1	9	45	4416	7218
TGGGCACAAACAGAAC-1	1	8	46	4242	7318
GAGCCACGGTAGTAGG-1	1	9	47	4416	7418
TCGATAGGCTAGTCGC-1	1	8	48	4242	7518
TAACCGCCCGCAGTGC-1	1	9	49	4416	7618
GCCTATTTGCTACACA-1	1	8	50	4242	7719
TTGACGATTCAGCACG-1	1	9	51	4417	7818
TTAAACCGGTAGCGAC-1	1	8	52	4243	7919
ACCGAAAGGGCCCTGC-1	1	9	53	4417	8019
ACGTTCCGCGCTCCGT-1	1	8	54	4243	8119
ATACCAGGCTAATAGA-1	1	9	55	4417	8219
CGGCTTTGTATGATAA-1	1	8	56	4243	8319
CTTGACCCGAAAGATA-1	1	9	57	4417	8419
CGCAGAAACATTTGCG-1	1	8	58	4243	8519
GACCCGTCGCCGGCTA-1	1	9	59	4418	8619
AATCGGGACACTACGA-1	1	8	60	4244	8719
GTCACAAAGTTTCCAA-1	1	9	61	4418	8819
TATATTCGCGTCGATA-1	1	8	62	4244	8919
CCTCCCGACAATCCCT-1	1	9	63	4418	9019
CGACATGCGATCTTCT-1	1	8	64	4244	9120
AACACGACTGTACTGA-1	1	9	65	4418	9219
CCCAACCACACTAACA-1	1	8	66	4244	9320
CACCGCCGACCAGCGA-1	1	9	67	4419	9419
TGGTATCGCATCCCAA-1	0	8	68	4245	9520
CAGAGTGATTTAACGT-1	0	9	69	4419	9620
AACCCTGGTGGAACCA-1	0	8	70	4245	9720
GTCAGTTGTGCTCGTT-1	0	9	71	4419	9820
ATTGACGTAACTCGGT-1	0	8	72	4245	9920
GATGTCGGTCAACTGC-1	0	9	73	4419	10020
AGGGCAGCGGCGTGGT-1	0	8	74	4245	10120
ACATCGTTAACCTAGT-1	0	9	75	4420	10220
TCCATTGTGACCTCGT-1	0	8	76	4246	10320
TGTTTAATACTTCATC-1	1	9	77	4420	10420
TTGCTGGCCGGGCTTC-1	1	8	78	4246	10520
CATATTATTTGCCCTA-1	1	9	79	4420	10620
CTGCCTAGCCACCAAG-1	1	8	80	4246	10721
ACGAGATATTTGCTTA-1	1	9	81	4420	10820
GACTACAATTGCTCGT-1	1	8	82	4247	10921
AACGTGATGAAGGACA-1	1	9	83	4421	11020
ACTCTCTTATACACGA-1	1	8	84	4247	11121
CGCATCATGGCTTCAG-1	1	9	85	4421	11221
CGGCTCTTCGTCGAAC-1	1	8	86	4247	11321
ATTCTTCGTACTTATG-1	1	9	87	4421	11421
AGTGAGGGTTTCTGAC-1	1	8	88	4247	11521
GCCAGGCGTTCGCATG-1	1	9	89	4422	11621
GACTAACACAGCACCT-1	1	8	90	4248	11721
CAATGGAATCTACATA-1	1	9	91	4422	11821
GTGGTCAGCGAAGTAT-1	1	8	92	4248	11921
ATGGCTGGAAATGGCC-1	1	9	93	4422	12021
ATCAGGTCGCCATTGC-1	1	8	94	4248	12121
TATCACCATGTAAAGT-1	1	9	95	4422	12221
AGCGCTTATGGGCAAG-1	1	8	96	4248	12322
AAGCGGCGTCATGGGT-1	1	9	97	4423	12421
ACTAATACGTCAGGCG-1	1	8	98	4249	12522
GGCTGAGCATCGTAAG-1	1	9	99	4423	12622
CGGTTGGGTTCAAGTT-1	1	8	100	4249	12722
GACTGATTGGTCACAA-1	1	9	101	4423	12822
AGACGGGCCGATTTAA-1	1	8	102	4249	12922
ACCAGTGCCCGGTCAA-1	1	9	103	4423	13022
GTCCTTTAATGACTTC-1	1	8	104	4249	13122
CCTACAAGTCCGGAAT-1	1	9	105	4424	13222
GCCTGCTACACTGAGA-1	1	8	106	4250	13322
GACTCGGTCGGCGGAT-1	1	9	107	4424	13422
CTAGACATATATGTAG-1	1	8	108	4250	13522
TCGCCCAACTGACTCC-1	1	9	109	4424	13622
AAACTAACGTGGCGAC-1	1	8	110	4250	13722
AACTGAGGTCAGCGTC-1	1	9	111	4424	13822
ACAATGATTCTTCTAC-1	1	8	112	4250	13923
ATAAGTACCCGATTGT-1	1	9	113	4425	14022
ATTGGGAGTTCTGTAA-1	1	8	114	4251	14123
CGAACATAGTCAGAAA-1	1	9	115	4425	14223
TAGCTCAGATCCTAGT-1	1	8	116	4251	14323
GTGTCGTATTCACCTT-1	1	9	117	4425	14423
CTCACCGATCCAAACT-1	1	8	118	4251	14523
ATATGTGCACAAACCA-1	1	9	119	4426	14623
CAGTCCAACGCCTTCT-1	1	8	120	4252	14723
TCGTCCGGGTACACTC-1	1	9	121	4426	14823
GCAGAAACGTAATCCA-1	1	8	122	4252	14923
TTCGAGCCGGCGCTAC-1	1	9	123	4426	15023
GGAAGATAAGACTGTA-1	1	8	124	4252	15123
ATAAGCAAACACCGAG-1	1	9	125	4426	15223
GCATAAATTGAACGCC-1	1	8	126	4252	15323
CGCCGGTGTCGCAGTA-1	1	9	127	4427	15423
GACCTGGTCTGGGCGT-1	0	10	0	4584	2715
AGCCGCTTGATTAGCG-1	0	11	1	4758	2815
CCCGGCTAGGTGAGAA-1	1	10	2	4584	2915
CGAGCCGAGCACTCGA-1	1	11	3	4758	3015
TAGTGCTTGAATCCTT-1	1	10	4	4584	3115
CAACCGCACCTAGACA-1	1	11	5	4759	3215
ACCACTGTTCAAGAAG-1	1	10	6	4585	3315
AGATGCTATAACGAGC-1	1	11	7	4759	3415
AATTACTCGTACGCTC-1	1	10	8	4585	3515
CGTCAATCTTTAACAT-1	1	11	9	4759	3615
CCAAAGCAGTTGGTTG-1	1	10	10	4585	3716
CCATATTGGATCATGA-1	1	11	11	4759	3815
CGTACCGAAAGTCTAG-1	1	10	12	4585	3916
CTCGAGATCCAAAGCA-1	1	11	13	4760	4016
TGGATAGAGTAACAGA-1	1	10	14	4586	4116
TCACAGATCCTCAAAC-1	1	11	15	4760	4216
AGAGCTACGAAAGCAT-1	1	10	16	4586	4316
TGCGTGATTGGGTGTC-1	1	11	17	4760	4416
CACATGTTTGGACATG-1	1	10	18	4586	4516
TTCGCATCCGGAAGCA-1	1	11	19	4760	4616
CCCTAGTGTCAGGTGT-1	1	10	20	4586	4716
TTACCGCCTTAGGGAA-1	1	11	21	4761	4816
CCAGTCCATTATTCGA-1	1	10	22	4587	4916
CGTAAACGCTTGAGTG-1	1	11	23	4761	5016
ATTCCTTCCAGGCGGT-1	1	10	24	4587	5117
TTCCTTTCTGTGTTGC-1	1	11	25	4761	5216
AGTTGACATCGGCTGG-1	1	10	26	4587	5317
AACTCGATGGCGCAGT-1	1	11	27	4762	5416
GATAAGGCAGATGCAA-1	1	10	28	4588	5517
GGCTGGCTAGCTTAAA-1	1	11	29	4762	5617
CCTCATGCAGCTACGA-1	1	10	30	4588	5717
GACGCCTGTTGCAGGG-1	1	11	31	4762	5817
TAATTAGATGGATATG-1	1	10	32	4588	5917
GAGGGCATCGCGTATC-1	1	11	33	4762	6017
CTTGTGAGTCTTTGAC-1	1	10	34	4588	6117
TCAACACATTGGGTAA-1	0	11	35	4763	6217
ACTGTATACGCGAGCA-1	1	10	36	4589	6317
GTGAAACGTGCTCCAC-1	1	11	37	4763	6417
CGAGTGCTATAGTTCG-1	0	10	38	4589	6517
GTACTGCATGAAGCGT-1	1	11	39	4763	6617
GTAACTTGCGGCAGTC-1	1	10	40	4589	6718
GAATCGCCGGACACGG-1	1	11	41	4763	6817
GGGAGTAATGGCTGGC-1	1	10	42	4589	6918
CATGAACCGACATTTG-1	1	11	43	4764	7017
TCTGTCATACAAGAGC-1	1	10	44	4590	7118
GTCGTCAATTATAAGG-1	1	11	45	4764	7218
TAAAGAGCCCGAAACC-1	1	10	46	4590	7318
GTACTGAGGTCGTAAC-1	1	11	47	4764	7418
AAAGACCCAAGTCGCG-1	1	10	48	4590	7518
CGTCAGTGCGCACAAG-1	1	11	49	4764	7618
TGTATCCTTATTCCAT-1	1	10	50	4590	7718
ATTCTCGTCTCTTTAG-1	1	11	51	4765	7818
AAAGTCACTGATGTAA-1	1	10	52	4591	7918
TGTCTACAGTTTCTGT-1	1	11	53	4765	8018
TTAACGTCGCAAGACC-1	1	10	54	4591	8118
CTATGTCTATTGAAAC-1	1	11	55	4765	8218
TCGGGTGAAACTGCTA-1	1	10	56	4591	8319
TGTCCCGACATAGCAC-1	1	11	57	4766	8418
ACAGCATAGAGCCAGT-1	1	10	58	4592	8519
ATATTCCCACAGGTCA-1	1	11	59	4766	8619
TTGGATCGACTTCTGG-1	1	10	60	4592	8719
CACCATCGGAGGAGAC-1	1	11	61	4766	8819
TCGTTCGTTATTATGT-1	1	10	62	4592	8919
CTTAACTTCGAAGTAC-1	1	11	63	4766	9019
GCACAAGTGTCGGAAG-1	1	10	64	4592	9119
TACCAGCTAGGTTTAA-1	1	11	65	4767	9219
ACGTACAGATTTCTCT-1	1	10	66	4593	9319
AATTTGGTTCCAAAGA-1	1	11	67	4767	9419
GTAAGGATTTGTCGGA-1	0	10	68	4593	9519
CATCATCTACCCGGAC-1	0	11	69	4767	9619
ACGATGGATCCGATGC-1	0	10	70	4593	9719
CACTCAGCTCTTGAGG-1	0	11	71	4767	9819
TAGATCCGAAGTCGCA-1	0	10	72	4593	9920
TGAAACTTATGCAAGC-1	0	11	73	4768	10019
GCGATTCTGGAAGCAG-1	0	10	74	4594	10120
CAAACTATTGAGCTTC-1	0	11	75	4768	10220
TAGAATTAAGGGCAAC-1	0	10	76	4594	10320
CGAAACATAGATGGCA-1	1	11	77	4768	10420
GATGGTGCCCTAGGCA-1	1	10	78	4594	10520
CCCGCAGGGCCCAAAG-1	1	11	79	4768	10620
ACAGCGCACCCGCAGC-1	1	10	80	4594	10720
GGTAAATGTGCGTTAC-1	1	11	81	4769	10820
GTCCTTCTAGTGGGTT-1	1	10	82	4595	10920
GGAAGCTCGCTTACAG-1	1	11	83	4769	11020
CACCGATACACCGAGC-1	1	10	84	4595	11120
CAGCCGGGCCCTCTAT-1	1	11	85	4769	11220
CGGAGCTTATAACACC-1	1	10	86	4595	11320
ATTACAACTACCGGCC-1	1	11	87	4770	11420
TCCTCTGGCCCATTAG-1	1	10	88	4596	11521
CGGCACCGTTAGCGCC-1	1	11	89	4770	11620
TCGGTCCCTGACTCCA-1	1	10	90	4596	11721
TGGTTGGAGGATCCTG-1	1	11	91	4770	11821
CTGCGGTAGTCACGTG-1	1	10	92	4596	11921
GTGCCTCAGTGTACGG-1	1	11	93	4770	12021
ATCGTTCACTTTCGCC-1	1	10	94	4596	12121
ACTTACCGGGCGCGCA-1	1	11	95	4771	12221
CTAGACTGCATTTCGT-1	1	10	96	4597	12321
TTGCCGGTGATCCCTC-1	1	11	97	4771	12421
CTGTCACGCCAGGCGC-1	1	10	98	4597	12521
CGGTATAGGTATTAGC-1	1	11	99	4771	12621
CCAACGCTTGCCAGGG-1	1	10	100	4597	12721
CGTTGAGTAATTGCGT-1	1	11	101	4771	12821
TGTATTTACCTAATGC-1	1	10	102	4597	12921
TAAATGCCGTCTCATG-1	1	11	103	4772	13021
CGGTTTATGAAGGAAC-1	1	10	104	4598	13122
GCAAGATGTGTTCGCG-1	1	11	105	4772	13221
AAAGGTAAGCTGTACC-1	1	10	106	4598	13322
GTACGTCACGTATTAA-1	1	11	107	4772	13422
AGTACCTTCGAGTGCT-1	1	10	108	4598	13522
ATTGTGACTTCGCTGC-1	1	11	109	4772	13622
TGTATCAGACTGAAGC-1	1	10	110	4598	13722
GAGACCCTGCAACGCC-1	1	11	111	4773	13822
TGGGTGGGATGTCATT-1	1	10	112	4599	13922
GGCTAATGATTGAAAT-1	1	11	113	4773	14022
ATAACGTTACCTCCAC-1	1	10	114	4599	14122
TGCGAGATGGCGGCCA-1	1	11	115	4773	14222
CACACTTGTATTGCGA-1	1	10	116	4599	14322
GCTGGTGACTCGTAGT-1	1	11	117	4773	14422
CGACACCGCTTAAGGA-1	1	10	118	4600	14522
GTAACAACTGACCTTG-1	1	11	119	4774	14622
CAACTGAGGGTATGAC-1	1	10	120	4600	14723
CTAATTATGAAGCGTA-1	1	11	121	4774	14822
CCGATCTTAAGAGGCT-1	1	10	122	4600	14923
CGACTCGGTACACGGT-1	1	11	123	4774	15023
TGCTGCGTCAGAGTTA-1	1	10	124	4600	15123
AGAGTTGCAGGCCTCC-1	1	11	125	4775	15223
ACTGGCGAACCTGCGT-1	1	10	126	4601	15323
ACTAAGGACGCACACC-1	1	11	127	4775	15423
CGTCCAGATGGCTCCA-1	0	12	0	4932	2715
ACTATCGCCGGCTAAA-1	0	13	1	5106	2814
GATAGCGTACCACGCG-1	1	12	2	4932	2915
AGGACTTATAGGAGAA-1	1	13	3	5107	3014
TAGTCGGGATTCTTCG-1	1	12	4	4933	3115
ACCATTAAGGGTGTCA-1	1	13	5	5107	3215
TTAATGTGTTTGCAGG-1	1	12	6	4933	3315
TCCGCAGCCACCTAGC-1	1	13	7	5107	3415
GAGGAGATCCTCATGC-1	1	12	8	4933	3515
GGTCCTTCATACGACT-1	1	13	9	5107	3615
CCCTGTTGGCAAAGAC-1	1	12	10	4933	3715
GTGCCTAGCTATGCTT-1	1	13	11	5108	3815
GTCATCTCCTACAGCT-1	1	12	12	4934	3915
GCGAGAAACGGGAGTT-1	1	13	13	5108	4015
CGTCGCGGCGGGATTT-1	1	12	14	4934	4115
CATTGTGTGCTAGATC-1	1	13	15	5108	4215
CGCGGCAGTATTACGG-1	1	12	16	4934	4316
GAAATGGGATGTAAAC-1	1	13	17	5108	4415
CATTCCCTAAGTACAA-1	1	12	18	4934	4516
AGTTCTGCGTTGTATC-1	1	13	19	5109	4615
ACCCTATAGGACTGAG-1	1	12	20	4935	4716
TTAGATAGGTCGATAC-1	1	13	21	5109	4816
ATTGATAGCAACGAGA-1	1	12	22	4935	4916
TCTCGGCTCCAGGACT-1	1	13	23	5109	5016
CTTGAGGTTATCCCGA-1	1	12	24	4935	5116
AAGAAGGATCAGTTAG-1	1	13	25	5109	5216
GTACGACGGCGCTGCG-1	1	12	26	4936	5316
CTTATGTTGACTACCA-1	1	13	27	5110	5416
CGGCACTCAAGAAAGT-1	1	12	28	4936	5516
GTCAAAGTTTACATAG-1	1	13	29	5110	5616
CTCCTAAGTTATGTCT-1	1	12	30	4936	5716
ACTGTGCTAGTAGATC-1	1	13	31	5110	5816
GTTTGGCCGCTCAGCG-1	1	12	32	4936	5917
TTATCCAATCGAACTC-1	1	13	33	5111	6016
CCGTACCCAAGCGCCA-1	1	12	34	4937	6117
CATACAAAGCCGAACC-1	1	13	35	5111	6217
GGTCGGTAATTAGACA-1	1	12	36	4937	6317
AGCGGGAAGGGTCCAT-1	1	13	37	5111	6417
GCCCACCAAGGCTGTC-1	1	12	38	4937	6517
GTAGACGTCGTTACAT-1	1	13	39	5111	6617
GAGCATCATCCCTGGG-1	1	12	40	4937	6717
AGGTAACCTCCTATTC-1	1	13	41	5112	6817
GGTTTGAGTGCTGGAA-1	1	12	42	4938	6917
GCACTAGTCGCGCTAT-1	1	13	43	5112	7017
GGTAACTATGTATCTG-1	1	12	44	4938	7117
GCGGTCCCTAGACGCA-1	1	13	45	5112	7217
CGAGCGTTGATCAGCC-1	1	12	46	4938	7317
AATCCAAGGGCCTGAG-1	1	13	47	5112	7417
CCGTGCCCATGACGGC-1	1	12	48	4938	7518
GAAATTCACATCGCTG-1	1	13	49	5113	7617
CTCTGCGAAGCAAGCA-1	1	12	50	4939	7718
AGTAGGTAACATACAT-1	1	13	51	5113	7818
ATTGGGAATATCTTGG-1	1	12	52	4939	7918
TAGAGCTACGAAGAAC-1	1	13	53	5113	8018
TGCGGCATAGTTCAAC-1	1	12	54	4939	8118
CCGCCGGTCAACACAC-1	1	13	55	5113	8218
TCGTATAGTGCAATTA-1	1	12	56	4939	8318
TAGTTTATTCTTGCTT-1	1	13	57	5114	8418
GATATCTCATGCAATA-1	1	12	58	4940	8518
CGTTTAAGCGGAGCAC-1	1	13	59	5114	8618
CATGCTGGCTCCAATT-1	1	12	60	4940	8718
GAAACAGCCATGCAGT-1	1	13	61	5114	8818
AGTTTCGCAGGTCGGA-1	1	12	62	4940	8918
CTCATGGCTCACAATC-1	1	13	63	5115	9018
AACCGTTGTGTTTGCT-1	1	12	64	4941	9119
ACCCTTCATCTGCGAA-1	1	13	65	5115	9218
TGCGGTGAAATTTCAT-1	1	12	66	4941	9319
CAAATTGTCAGCAAGC-1	1	13	67	5115	9419
GAGGTACATCCATCTT-1	0	12	68	4941	9519
AAATGGCATGTCTTGT-1	0	13	69	5115	9619
TCATCCCAGAGGGTGG-1	0	12	70	4941	9719
CGTAGCGAATTGTCAG-1	0	13	71	5116	9819
CCTAGTTAGTCGCATG-1	0	12	72	4942	9919
GAAACTCTAATGAAGG-1	0	13	73	5116	10019
TTGTATCACACAGAAT-1	0	12	74	4942	10119
TTCAAGCCGAGCTGAG-1	0	13	75	5116	10219
AGGTACGATATTGCCA-1	1	12	76	4942	10319
TTAAGCCGACAACTTC-1	1	13	77	5116	10419
GTCTTAGTACAGCCGG-1	1	12	78	4942	10519
TGGGTAAGGTTCCCGC-1	1	13	79	5117	10619
CTACGCCATTTCCGAT-1	1	12	80	4943	10720
GACCGTCAGGTCGTGA-1	1	13	81	5117	10819
TAGTTAAGATAGGATA-1	1	12	82	4943	10920
GAATATTCGGAGTCCC-1	1	13	83	5117	11020
CAAACTACGATAGAGA-1	1	12	84	4943	11120
CAGGAAGACTTTATAT-1	1	13	85	5117	11220
TTCGTAATCCCAGCGG-1	1	12	86	4943	11320
GTGAGGAGCGGTTGAG-1	1	13	87	5118	11420
CAATCCCTATACCAGC-1	1	12	88	4944	11520
AGGGAAACGAGGTACT-1	1	13	89	5118	11620
TCCTGCCAACTGGAGA-1	1	12	90	4944	11720
AATTTGGGACATAGTA-1	1	13	91	5118	11820
AACTCCTAATCCCATG-1	1	12	92	4944	11920
GCTCATTACTGCATGT-1	1	13	93	5119	12020
TCTCGAACGAGGTCAC-1	1	12	94	4945	12120
TCACTACGACCAATGC-1	1	13	95	5119	12220
GTGATGCACAACATCT-1	1	12	96	4945	12321
CCGACGTAAACACAAC-1	1	13	97	5119	12420
TGGGATGCACTCATTC-1	1	12	98	4945	12521
TTCCATCATGCGGTGA-1	1	13	99	5119	12621
TGCACAGTGAAGTTAT-1	1	12	100	4945	12721
CTATTGTGTTTGGTCA-1	1	13	101	5120	12821
TGCGAGCCCTTCCGCG-1	1	12	102	4946	12921
TTGAAAGGTGTAAAGG-1	1	13	103	5120	13021
GGTGCAGAGCCTATCG-1	1	12	104	4946	13121
ACTATATGCTGTGTTC-1	1	13	105	5120	13221
TCCTGGCGCTGCCTGG-1	1	12	106	4946	13321
GAGCCGAGCGTTTATT-1	1	13	107	5120	13421
AGAATGCGGGTTCGGA-1	1	12	108	4946	13521
ATGCGACAATTGGTCC-1	1	13	109	5121	13621
TTCCGGCTCGACTTCT-1	1	12	110	4947	13722
TGATTATGGCACGCAG-1	1	13	111	5121	13821
GGTTTGACAAGAAGCT-1	1	12	112	4947	13922
GCAGCTATGGACAGGT-1	1	13	113	5121	14021
CACCATGATCGCAAAG-1	1	12	114	4947	14122
GTCGGAAGGATACCAG-1	1	13	115	5121	14222
GGCCCAGTTATCAGCA-1	1	12	116	4947	14322
GGGCCTATTTAAGTAT-1	1	13	117	5122	14422
GTTGTTACATTGCGCT-1	1	12	118	4948	14522
CAACTCCGTAACTTGC-1	1	13	119	5122	14622
GATCTTTGCTCAAAGA-1	1	12	120	4948	14722
TCGCTTAATTACGAAG-1	1	13	121	5122	14822
CGATCATTAGAGGCAC-1	1	12	122	4948	14922
TGTTCTCTACTCCCTA-1	1	13	123	5123	15022
GCTTAGGGAAGCGGTA-1	1	12	124	4949	15122
CAGGTTTAGTACTACA-1	1	13	125	5123	15222
AAGCGGAGTGCGCGCA-1	1	12	126	4949	15323
TCAGATGGAGACGTAG-1	1	13	127	5123	15422
TCGCACTAACGTTTGT-1	0	14	0	5280	2714
CACGTCGGGTTCTAGA-1	0	15	1	5455	2814
GGAGTACACATGAGCT-1	0	14	2	5281	2914
GTGTGTCGACGTCGCT-1	1	15	3	5455	3014
GAAGCTCTTTGCTTAG-1	1	14	4	5281	3114
ACACCGAGCGCTCTTT-1	1	15	5	5455	3214
CGTAATAATTACGAGT-1	1	14	6	5281	3314
CATCAACACCTACTAA-1	1	15	7	5455	3414
CCAAGTTTCTACAGAT-1	1	14	8	5281	3515
ACGGGTCATGTGACTT-1	1	15	9	5456	3614
AGTGTGCTAAGATCGC-1	1	14	10	5282	3715
GGCGGTTTGCCGGTGC-1	1	15	11	5456	3815
GTATAATCTCCCGGAT-1	1	14	12	5282	3915
TAGTCCGTATGCATAA-1	1	15	13	5456	4015
CACTTCGTCTTATCTC-1	1	14	14	5282	4115
CATCCGCAGGCCCGAA-1	1	15	15	5456	4215
CCCTGATGTAACTCGT-1	1	14	16	5282	4315
CCATAGTCAGTAACCC-1	1	15	17	5457	4415
CGGGCCATAGCCGCAC-1	1	14	18	5283	4515
CTCCGGCTTGTAGACA-1	1	15	19	5457	4615
AACTTGCGTTCTCGCG-1	1	14	20	5283	4715
AATGAGTTCGCATATG-1	1	15	21	5457	4815
CGAGGCCAGGCATTGG-1	1	14	22	5283	4915
TCTGCGTCCGGTTTCT-1	1	15	23	5457	5015
CAATCCTGCCGTGGAG-1	1	14	24	5283	5116
CTGAGCAAGTAACAAG-1	1	15	25	5458	5215
GGGTACCCACGGTCCT-1	1	14	26	5284	5316
ACGGAATTTAGCAAAT-1	1	15	27	5458	5416
GGGCGGTCCTATTGTC-1	1	14	28	5284	5516
ATGTTACGAGCAATAC-1	1	15	29	5458	5616
AACCATGGGATCGCTA-1	1	14	30	5284	5716
TCGCATCCCTAAGTGT-1	1	15	31	5459	5816
ACTTAGTACGACAAGA-1	1	14	32	5285	5916
GAGCTCTCGGACCTAA-1	1	15	33	5459	6016
TCTATTACGCTGGCGA-1	1	14	34	5285	6116
AGATACGACTTCATAT-1	1	15	35	5459	6216
CGCTATACCGCCCACT-1	1	14	36	5285	6316
CAGTGTCCGCAGAATG-1	1	15	37	5459	6416
CCATCCATACCAAGTC-1	1	14	38	5285	6516
AACCCAGAGACGGAGA-1	1	15	39	5460	6616
GAAGAACGGTGCAGGT-1	1	14	40	5286	6717
GATAAATCGGTGGATG-1	1	15	41	5460	6816
CAGCTCGTGCTTGTGT-1	1	14	42	5286	6917
GAGTACGGGTATACAA-1	1	15	43	5460	7017
CATCGCCCGCGGCCAA-1	1	14	44	5286	7117
TCTTACAGAGGTACCG-1	1	15	45	5460	7217
TGGAAGACGAACACCA-1	1	14	46	5286	7317
GTTGTCGTGTTAGTTG-1	1	15	47	5461	7417
CCAAGGAACAGAGAGG-1	1	14	48	5287	7517
CTGCACCTGGAACCGC-1	1	15	49	5461	7617
CGCTTTCATACCGGTG-1	1	14	50	5287	7717
GTTCTTCCCTCGATGT-1	1	15	51	5461	7817
ATTTAACTCGTATTAC-1	1	14	52	5287	7917
AACGATAGAAGGGCCG-1	1	15	53	5461	8017
TATCCTGCATGGGAAT-1	1	14	54	5287	8117
AGGCCCATTGTACAGG-1	1	15	55	5462	8217
CCGGCGCATATTGGAT-1	1	14	56	5288	8318
ATCTGTAATTGTACCC-1	1	15	57	5462	8417
GAGCGAGGGAGTACCG-1	1	14	58	5288	8518
TTATTAGGGAAGCATC-1	1	15	59	5462	8618
CTTCTTACGTCGTATA-1	1	14	60	5288	8718
GAAGTGCTGGATAGCT-1	1	15	61	5462	8818
GTGCAACAAATGTGGC-1	1	14	62	5289	8918
CATGCGTTAGACAGAA-1	1	15	63	5463	9018
ACACACTTTCTACACG-1	1	14	64	5289	9118
AGCCCTAAGCGAAGTT-1	1	15	65	5463	9218
ATTAATTCGGTCACTC-1	0	14	66	5289	9318
AACAGGAAATCGAATA-1	0	15	67	5463	9418
ACGTTTAGTTGTGATC-1	0	14	68	5289	9518
TCCTTCAGTGGTCGAA-1	0	15	69	5464	9618
CGAACGCCCAGTGCCG-1	0	14	70	5290	9719
CCTCGAAGTGGACGGG-1	0	15	71	5464	9818
CTCTGTTTGAGGATTC-1	0	14	72	5290	9919
TGGGCACGTTCTATGG-1	0	15	73	5464	10018
ACTATTCGTCCGTGGT-1	0	14	74	5290	10119
CCTCTGGCCTAGACGG-1	1	15	75	5464	10219
CCATAAACAACCCGAC-1	1	14	76	5290	10319
CATAGTACATTGAGAG-1	1	15	77	5465	10419
ATTTCATTATTTCGCG-1	1	14	78	5291	10519
CAACTATATCGAATGC-1	1	15	79	5465	10619
CTAGTATTCGGAATTA-1	1	14	80	5291	10719
GTGGAACCTACATGCG-1	1	15	81	5465	10819
CCTAAAGGCTGACGCT-1	1	14	82	5291	10919
CGTGACATTGGGTCGT-1	1	15	83	5465	11019
CCAATCGGTAGATCGA-1	1	14	84	5291	11119
ATTGTCGCAATACCTT-1	1	15	85	5466	11219
AAATTACACGACTCTG-1	1	14	86	5292	11320
CACTCCTCTCGGTCGG-1	1	15	87	5466	11419
AAATAACCATACGGGA-1	1	14	88	5292	11520
AGTTACTCTATCGTGG-1	1	15	89	5466	11619
CGTTAGCTCACAACTG-1	1	14	90	5292	11720
GAATGTATGGCAGGTC-1	1	15	91	5466	11820
GCAACCACCAGACCGG-1	1	14	92	5293	11920
TCACTCGTGCAACGGC-1	1	15	93	5467	12020
AAACAGAGCGACTCCT-1	1	14	94	5293	12120
CAGCCTCTCCTCAAGA-1	1	15	95	5467	12220
TTGCGTGAACGCTTAG-1	1	14	96	5293	12320
CCGCCTGCGAATTGGT-1	1	15	97	5467	12420
AGATGAGGGTTGCGAT-1	1	14	98	5293	12520
CGGTGGGCTCCAGCCT-1	1	15	99	5468	12620
GGCAGCGGTAATCCTA-1	1	14	100	5294	12720
GCTAGCAGGGAGTGGG-1	1	15	101	5468	12820
CTCAAGACATTAGCGC-1	1	14	102	5294	12921
CACGGCGCGCCAAAGG-1	1	15	103	5468	13020
TGCAATTTGGGCACGG-1	1	14	104	5294	13121
ATGCCAATCGCTCTGC-1	1	15	105	5468	13221
GCTGGACCCAAAGTGG-1	1	14	106	5294	13321
ATTCCTAAGACGTGGA-1	1	15	107	5469	13421
TCCGGAGGAAGGGCTG-1	1	14	108	5295	13521
TCGGTGACCGCTCCGG-1	1	15	109	5469	13621
TCCGAAGTAGTCACCA-1	1	14	110	5295	13721
CATGTAGGAGCGCCAA-1	1	15	111	5469	13821
CACAAGAAAGATATTA-1	1	14	112	5295	13921
AGGGTCAGTAACCCTA-1	1	15	113	5469	14021
TAAGCCCTTACGACCA-1	1	14	114	5295	14121
ATACCGTCATCCATAA-1	1	15	115	5470	14221
GGACGTCCATAGTTGG-1	1	14	116	5296	14321
CATCAAACTGGCGCCC-1	1	15	117	5470	14421
AAACGTGTTCGCCCTA-1	1	14	118	5296	14522
AAATTGGTGAGAAGCA-1	1	15	119	5470	14621
GGTCATTGTAGTCATA-1	1	14	120	5296	14722
TGCAGTGAGGCTCGGG-1	1	15	121	5470	14822
GAACATTAGTATGTTA-1	1	14	122	5296	14922
GGTTTGCGAACACGTA-1	1	15	123	5471	15022
ACACAAATATTCCTAG-1	1	14	124	5297	15122
TTGGGTTTATTCAGCG-1	1	15	125	5471	15222
ATTCGCAGAGGACACT-1	1	14	126	5297	15322
GATTTAGTGCGTACTG-1	1	15	127	5471	15422
TAGAAACACAATAGTG-1	0	16	0	5628	2714
CAGTAGATGATGTCCG-1	0	17	1	5803	2813
TCTTAACTCGGATGTA-1	0	16	2	5629	2914
TACATCTTGTTTCTTG-1	1	17	3	5803	3014
TTCATAGGGTGTCCAT-1	1	16	4	5629	3114
TGAAGTAGCTTACGGA-1	1	17	5	5803	3214
GCACAAGTGGATCATA-1	1	16	6	5629	3314
GGGCGAATTTCTCCAC-1	1	17	7	5804	3414
ATGTTCCTGCCCACCT-1	1	16	8	5630	3514
GCTCAACCTCTTAGAG-1	1	17	9	5804	3614
ATAGCTGCTCTTGTTA-1	1	16	10	5630	3714
CGTCAGCTATTTACTC-1	1	17	11	5804	3814
ATCTGATAGTGTCTTA-1	1	16	12	5630	3914
TGCACTATGTGAGTGC-1	1	17	13	5804	4014
CCGACAAACACATGAG-1	1	16	14	5630	4114
GCCTTGTATATGCAGT-1	1	17	15	5805	4214
ATAATACCGTTAGCCG-1	1	16	16	5631	4315
ACACTCCAATGTCACT-1	1	17	17	5805	4414
AGTTGCTGACTGATAT-1	1	16	18	5631	4515
GGCGCTCCTCATCAAT-1	1	17	19	5805	4615
TGCCTGACATCGGTCA-1	1	16	20	5631	4715
TTGGCCATCTTGCGCT-1	1	17	21	5805	4815
CAGTGGTTGCACATGA-1	1	16	22	5631	4915
AGAATTGTTTGACATA-1	1	17	23	5806	5015
AAATGCTCGTTACGTT-1	1	16	24	5632	5115
CACCTAATAGAGTCGT-1	1	17	25	5806	5215
CATTTCTAGCAGACTA-1	1	16	26	5632	5315
CCGAAAGTGGTGAGCA-1	1	17	27	5806	5415
AGTCAGCCACCGCCTG-1	1	16	28	5632	5515
TCATCACTCGAGCTCG-1	1	17	29	5806	5615
CTCAGGACTCACCTGT-1	1	16	30	5632	5715
CGGTGTACTTGATCCC-1	1	17	31	5807	5815
CCTACGGCTCAGTCGA-1	1	16	32	5633	5916
GTACTTGGGCACTTCT-1	1	17	33	5807	6015
TGATTTCCTCCTGACG-1	1	16	34	5633	6116
CCTCACCAATCTTGAC-1	1	17	35	5807	6216
GGTGAGATGCAGATAA-1	1	16	36	5633	6316
GCTAGTTTCATTGAGG-1	1	17	37	5808	6416
AGGACATCGCACGTCG-1	1	16	38	5634	6516
GTGGACGTGCTGAGAC-1	1	17	39	5808	6616
TAAGGAACTTGTGGGA-1	1	16	40	5634	6716
TCGCTGTGCGTAAATC-1	1	17	41	5808	6816
GCATCCCTAACTTTGA-1	1	16	42	5634	6916
CACCCACACGTCACCC-1	1	17	43	5808	7016
CCCTCATTCTGGAATT-1	1	16	44	5634	7116
AGGGCGTGATCGGCTA-1	1	17	45	5809	7216
GGTGCGGATAAGTGGC-1	1	16	46	5635	7317
TAATATTGAAATTCGC-1	1	17	47	5809	7416
CTTACACTGGGAAATA-1	1	16	48	5635	7517
ACCAAGAACGCGTGTC-1	1	17	49	5809	7616
GCCTTCAGCCCTACCG-1	1	16	50	5635	7717
GATGCTACAAGCGCCT-1	1	17	51	5809	7817
CCGGGACCCGCAGAGA-1	1	16	52	5635	7917
GTTCCAGTCTGACCAT-1	1	17	53	5810	8017
ATGATCGGGAATAGAC-1	1	16	54	5636	8117
TTGGATTGGGTACCAC-1	1	17	55	5810	8217
TACCTCACGCTTGTAC-1	1	16	56	5636	8317
CATGGCAGGAAGATCG-1	1	17	57	5810	8417
ATGACGCCGGCTCTAA-1	1	16	58	5636	8517
AGCGACATCCCATTCA-1	1	17	59	5810	8617
AGTAATGTCTTGCCGC-1	1	16	60	5636	8717
TTCTTAGTGGCTCAGA-1	1	17	61	5811	8817
CGTCTGGAAGGGCCCG-1	1	16	62	5637	8918
ACGTGCGCCTCGTGCA-1	1	17	63	5811	9017
AGAGCGGGCTAATCAT-1	0	16	64	5637	9118
GCGTCGAAATGTCGGT-1	0	17	65	5811	9217
AACTGATATTAGGCCT-1	0	16	66	5637	9318
CGAGCTGGGCTTTAGG-1	0	17	67	5812	9418
GGGTGTTTCAGCTATG-1	0	16	68	5638	9518
TTAATTTCAGACGCGG-1	0	17	69	5812	9618
ACTGCCGTCGTAACTC-1	0	16	70	5638	9718
GTGCACGAAAGTGACT-1	0	17	71	5812	9818
ATCTCCCTGCAATCTA-1	0	16	72	5638	9918
ACGCCAGATGATTTCT-1	0	17	73	5812	10018
AGCTATTTAATCCAAC-1	0	16	74	5638	10118
CCACGAGAAGAGAATC-1	1	17	75	5813	10218
GATTCCGCGTTTCCGT-1	1	16	76	5639	10318
GTCGGATGTAGCGCGC-1	1	17	77	5813	10418
TATTTATACCGAGTAG-1	1	16	78	5639	10519
GTAGGTGATCCGTGTA-1	1	17	79	5813	10618
AGTTAAGCGGTCCCGG-1	1	16	80	5639	10719
CTGGCGACATAAGTCC-1	1	17	81	5813	10819
TTGGCCTAGAATTTCG-1	1	16	82	5639	10919
GGCATATCGGTTCTGC-1	1	17	83	5814	11019
GGGCGTCCACTGGCTC-1	1	16	84	5640	11119
TTACCCATTGCCGGGT-1	1	17	85	5814	11219
TTAGACACGATCGTTG-1	1	16	86	5640	11319
GCGCTGATCCAGACTC-1	1	17	87	5814	11419
TTCGGCAACCCGCTGA-1	1	16	88	5640	11519
GATATTTCCTACATGG-1	1	17	89	5814	11619
CTGCGTTACGATATAA-1	1	16	90	5640	11719
TAATAAACAAGGAGAT-1	1	17	91	5815	11819
AACCTTTACGACGTCT-1	1	16	92	5641	11919
AGTCCCGCCTTTAATT-1	1	17	93	5815	12019
TGAGATTAGGCCCTAA-1	1	16	94	5641	12120
AGTGTATTGCGCATTG-1	1	17	95	5815	12219
GTTGGATTCAGTGGCT-1	1	16	96	5641	12320
TAAAGCTGCAATAGGG-1	1	17	97	5816	12420
AGTAGGAAGGAAGTTG-1	1	16	98	5642	12520
TATCACTTCGAGTAAC-1	1	17	99	5816	12620
TGATCTACGCTGATCT-1	1	16	100	5642	12720
GGATCATCCCGTACGC-1	1	17	101	5816	12820
TGACACTTCTCTTTGC-1	1	16	102	5642	12920
AGCCCTTCTAATCCGA-1	1	17	103	5816	13020
CACCGCGTCCACTCTA-1	1	16	104	5642	13120
TAATTGGAATCGGGAA-1	1	17	105	5817	13220
TCGTAAGCTCCGAGGA-1	1	16	106	5643	13320
TATATTACAAATGTCG-1	1	17	107	5817	13420
CGCGAGAGGGACTTGT-1	1	16	108	5643	13520
GGACCTACGGTAACGT-1	1	17	109	5817	13620
GAAATATGCTTGAATG-1	1	16	110	5643	13721
CCGTATTAGCGCAGTT-1	1	17	111	5817	13820
AGGCGTCTATGGACGG-1	1	16	112	5643	13921
AACATCGATACGTCTA-1	1	17	113	5818	14021
TGAATATGCTATAAAC-1	1	16	114	5644	14121
ACCAAACACCCAGCGA-1	1	17	115	5818	14221
TGGCTTGTACAAGCTT-1	1	16	116	5644	14321
GAATGAAGGTCTTCAG-1	1	17	117	5818	14421
AGATACCAGCACTTCA-1	1	16	118	5644	14521
GCGGTCCCGGTGAAGG-1	1	17	119	5818	14621
GAGGCATTTGCAGCAG-1	1	16	120	5644	14721
GGCAAGCCAGGGATAG-1	1	17	121	5819	14821
TCTACGGGCTCAGTTG-1	1	16	122	5645	14921
TCTGCGAATCGTTCGC-1	1	17	123	5819	15021
AGCTCGTTGATGGAAA-1	1	16	124	5645	15121
TGAATGAGATACAGCA-1	1	17	125	5819	15221
ACCCTTGCCTGGGTCG-1	1	16	126	5645	15322
GGCGAACCGTTCTGAT-1	1	17	127	5819	15421
GCGATGTCTGTGCTTG-1	0	18	0	5977	2713
ATTAACACCTGAGATA-1	0	19	1	6151	2813
GAAATCTGACCAAGTT-1	0	18	2	5977	2913
CCTGACAAACTCGCGC-1	1	19	3	6151	3013
ATGTCATTTCCCATTG-1	1	18	4	5977	3113
GCGGTGCGGAGCATCG-1	1	19	5	6151	3213
CGGAAAGCAAATGTGC-1	1	18	6	5978	3314
GCTGAGCAACGGTTCT-1	1	19	7	6152	3413
TCACTCTTCGTCTGTC-1	1	18	8	5978	3514
GATCTTCATTGTCCTC-1	1	19	9	6152	3613
ACTCGATGTATTTCAT-1	1	18	10	5978	3714
TGAAGAGCGGTCCTAG-1	1	19	11	6152	3814
TAAACGTCGTCAATGA-1	1	18	12	5978	3914
ACGTTATTGGTCACTC-1	1	19	13	6153	4014
ATAGCCTCAGTACCCA-1	1	18	14	5979	4114
CGGGAGTATACCGCCG-1	1	19	15	6153	4214
GTCCTACAGGCGGCTC-1	1	18	16	5979	4314
CGGATAAGCGGACATG-1	1	19	17	6153	4414
AACTTCTGCGTCTATC-1	1	18	18	5979	4514
GGGTTCAGACGAACAA-1	1	19	19	6153	4614
AGTCTGGACATCCTTG-1	1	18	20	5979	4714
TTGAACGAATCCTTTG-1	1	19	21	6154	4814
GAAATACTAAACGTTT-1	1	18	22	5980	4915
CCCGCGCAATGCACCC-1	1	19	23	6154	5014
TTCGGCTAGAGATGGT-1	1	18	24	5980	5115
GACACGAGTTAGAGGA-1	1	19	25	6154	5214
GAGGTCCCAAAGATCT-1	1	18	26	5980	5315
TAACTCCATGGAGGCT-1	1	19	27	6154	5415
CTTGTTTATGTAGCCA-1	1	18	28	5980	5515
GATGGCGCACACATTA-1	1	19	29	6155	5615
ATAATAGTGTAGGGAC-1	1	18	30	5981	5715
CGCTATTCAATGTATG-1	1	19	31	6155	5815
ATATTGCTGTCAAAGT-1	1	18	32	5981	5915
GGATTCAGTACGGTGG-1	1	19	33	6155	6015
TTCTTAGTGAACGGTG-1	1	18	34	5981	6115
AATGGTTCTCACAAGC-1	1	19	35	6155	6215
TATACACGCAAAGTAT-1	1	18	36	5982	6315
CTTCATAGCTCAAGAA-1	1	19	37	6156	6415
CAACGGTTCTTGATAC-1	1	18	38	5982	6516
ACACCCGAGAAATCCG-1	1	19	39	6156	6615
TCTATCATGCAGTTAC-1	1	18	40	5982	6716
CCCGCCATGCTCCCGT-1	1	19	41	6156	6816
CGCTTCCACTGAAATC-1	1	18	42	5982	6916
CACTGTCCAAGTGAGA-1	1	19	43	6157	7016
ATTACTAGCCTCTTGC-1	1	18	44	5983	7116
CATAGTAGCATAGTAG-1	1	19	45	6157	7216
CAACTCCTTGATCCCG-1	1	18	46	5983	7316
AAGTAGAAGACCGGGT-1	1	19	47	6157	7416
GCGGGAACCAGGCCCT-1	1	18	48	5983	7516
ATTAGATTGATAGCGG-1	1	19	49	6157	7616
CTCGGTCCGTAGCCTG-1	1	18	50	5983	7716
TGGCTTTGGGTAGACA-1	1	19	51	6158	7816
TATCCATATCATGCGA-1	1	18	52	5984	7916
GGAGTGCCGCCCTGGA-1	1	19	53	6158	8016
TGAGAATGCTTTACCG-1	1	18	54	5984	8117
TTAACCAACCCTCCCT-1	1	19	55	6158	8216
TGTTTCGGTACTTCTC-1	1	18	56	5984	8317
TTGCTGAAGGAACCAC-1	1	19	57	6158	8417
TATTTAGTCTAGATCG-1	1	18	58	5984	8517
CTCCGGCCTAATATGC-1	1	19	59	6159	8617
TTGTGGCCCTGACAGT-1	1	18	60	5985	8717
TCGCCGGTCGATCCGT-1	1	19	61	6159	8817
CCATAGGTTGGCGTGG-1	1	18	62	5985	8917
GAACGACCGAATGATA-1	1	19	63	6159	9017
TCCGATAATTGCCATA-1	0	18	64	5985	9117
CATTACGTCGGCCCGT-1	0	19	65	6159	9217
CAAGCACCAAATGCCT-1	0	18	66	5985	9317
TGCATGGATCGGATCT-1	0	19	67	6160	9417
GAAATCGCGCGCAACT-1	0	18	68	5986	9517
CTGAAAGAGATCCGAC-1	0	19	69	6160	9617
CACCTCGATGGTGGAC-1	0	18	70	5986	9718
ATTTGTTCCAGGGCTC-1	0	19	71	6160	9817
TGGGCCACAAGAGCGC-1	0	18	72	5986	9918
CCTTCTTGATCCAGTG-1	1	19	73	6161	10018
CCTCGCCAGCAAATTA-1	1	18	74	5987	10118
TTCATGGCGCAACAGG-1	1	19	75	6161	10218
TTAATCAGTACGTCAG-1	1	18	76	5987	10318
CCTATCTATATCGGAA-1	1	19	77	6161	10418
ATTATACTTTGCTCGT-1	1	18	78	5987	10518
ATGGATCCGGCGTCCG-1	1	19	79	6161	10618
CGCCCGCTTCCGTACA-1	1	18	80	5987	10718
GGATTCCGCTATACCC-1	1	19	81	6162	10818
CGGTCTATCAACCCGT-1	1	18	82	5988	10918
ATGCCGGTTGATGGGA-1	1	19	83	6162	11018
TCATGCAGGTTCTCAT-1	1	18	84	5988	11118
TGAGCTTTAATGACGC-1	1	19	85	6162	11218
TCCCTTAGATTACTCG-1	1	18	86	5988	11319
ATATCTCCCTCGTTAA-1	1	19	87	6162	11418
AGCTCTTCCCAGTGCA-1	1	18	88	5988	11519
TCGCTAAACCGCTATC-1	1	19	89	6163	11619
CACATTCTTTCGATGG-1	1	18	90	5989	11719
GATATGCGGTAGCCAA-1	1	19	91	6163	11819
CGTTTCACTTCGGGCG-1	1	18	92	5989	11919
CCAATTACGGGTCGAG-1	1	19	93	6163	12019
GCAGGTAGAGTATGGT-1	1	18	94	5989	12119
GTCGTATTGGCGTACA-1	1	19	95	6163	12219
GAAATTAGCACGGATA-1	1	18	96	5989	12319
AATGCACCAAGCAATG-1	1	19	97	6164	12419
AGGACGCTCGATGTTG-1	1	18	98	5990	12519
GGCTAAAGGGCGGGTC-1	1	19	99	6164	12619
CATCTATCCCGTGTCT-1	1	18	100	5990	12719
CAGTAACTATTTATTG-1	1	19	101	6164	12819
CATATACTACTGATAA-1	1	18	102	5990	12920
GCGTTCGGAGACCGGG-1	1	19	103	6165	13019
AAGTTCAGTCTGCGTA-1	1	18	104	5991	13120
CGAAGCTATAAATTCA-1	1	19	105	6165	13220
CGCGGTCACAAACCAA-1	1	18	106	5991	13320
GGGAATGAGCCCTCAC-1	1	19	107	6165	13420
ACGGAGCGCAAATTAC-1	1	18	108	5991	13520
CGTTCTTCGCACACCT-1	1	19	109	6165	13620
GAATAGCCCTGCGGTC-1	1	18	110	5991	13720
AATAGCTACCGCGTGC-1	1	19	111	6166	13820
CCGAGCTGTGCTTGTC-1	1	18	112	5992	13920
GATGACGATGATCGCG-1	1	19	113	6166	14020
GCCTATGCTGGGCCTT-1	1	18	114	5992	14120
TTACTGTCTAGAGCTC-1	1	19	115	6166	14220
AGCGGTTGCCGCTCTG-1	1	18	116	5992	14321
GCTTGCAGCACAATTG-1	1	19	117	6166	14420
CCGGAGGTCTTATGGT-1	1	18	118	5992	14521
ACAGTATACCGTGGGA-1	1	19	119	6167	14620
GGGATCCCAATACAAA-1	1	18	120	5993	14721
ATTACGACTCCACAGT-1	1	19	121	6167	14821
CTCACACGCAAGCCTA-1	1	18	122	5993	14921
CCAGATGTAAATGGGT-1	1	19	123	6167	15021
GAACTTGTGCACGGGA-1	1	18	124	5993	15121
AAGCCGCTTTACCTTG-1	1	19	125	6167	15221
TCCATTCCCACTAGAG-1	1	18	126	5993	15321
AGAGCGCTTGTAACGG-1	1	19	127	6168	15421
TGGGTTCCCGGACGGA-1	0	20	0	6325	2713
GCTGCGCCTCCCACGT-1	0	21	1	6499	2812
CTGTTGGCTCTTCTGA-1	0	20	2	6325	2913
TTGTTCTAGATACGCT-1	0	21	3	6499	3013
CCCTCAAGCTCTTAGT-1	0	20	4	6325	3113
TGGTCTAGCTTACATG-1	0	21	5	6500	3213
ATGCACCTTCCTTAAT-1	1	20	6	6326	3313
GGGATACGGTAATAAT-1	1	21	7	6500	3413
AGTTCACCGGTTGGAC-1	1	20	8	6326	3513
GACATACTGTCGCAGA-1	1	21	9	6500	3613
TGGACACCGTTGCTTG-1	1	20	10	6326	3713
TGCGATGCTAATGGCT-1	1	21	11	6501	3813
TTCTGTTTCCTGTCGC-1	1	20	12	6327	3913
CGTTGTAAACGTCAGG-1	1	21	13	6501	4013
GATCGGCGATAAGTCG-1	1	20	14	6327	4114
AGCCTTAAAGCGGAAG-1	1	21	15	6501	4213
TCCGTAACCACAATCC-1	1	20	16	6327	4314
GAATGCCGAAATGACC-1	1	21	17	6501	4414
TATACTCATGCGGCAA-1	1	20	18	6327	4514
TAGTGTCAGAAACGGC-1	1	21	19	6502	4614
CGTCATACCATATCCA-1	1	20	20	6328	4714
TAGTACCTTAGTGGTC-1	1	21	21	6502	4814
CTGGCGGGAATAAGTA-1	1	20	22	6328	4914
AGTGTGGTCTATTGTG-1	1	21	23	6502	5014
GCTATCGCGGCGCAAC-1	1	20	24	6328	5114
CAGTAATCCCTCCCAG-1	1	21	25	6502	5214
GTATTAAGGCGTCTAA-1	1	20	26	6328	5314
CTAATTTCAACAACAC-1	1	21	27	6503	5414
TTAGCAACATGGATGT-1	1	20	28	6329	5514
ATGCTCAGTGTTGCAT-1	1	21	29	6503	5614
GATGTTTGTGCGAGAT-1	1	20	30	6329	5715
CACTTCGCCACAGGCT-1	1	21	31	6503	5814
CTGTATGGTGTAGAAA-1	1	20	32	6329	5915
TACGTGCACTATGCTG-1	1	21	33	6503	6015
GTATCAGCTTGGGTTC-1	1	20	34	6329	6115
TAACAAAGGGAGAAGC-1	1	21	35	6504	6215
TTACATCGTGGCCTGG-1	1	20	36	6330	6315
TCTGAACCGGTCGGCT-1	1	21	37	6504	6415
GGCTCGTGCCACCAGC-1	1	20	38	6330	6515
TATAAGTGAGGATAGC-1	1	21	39	6504	6615
GCCCGCGCGTTTGACA-1	1	20	40	6330	6715
TGCTGGTTGGACAATT-1	1	21	41	6505	6815
GCCTAGCGATCTGACC-1	1	20	42	6331	6915
CCATGCTCTGCAGGAA-1	1	21	43	6505	7015
TATAAATCCACAAGCT-1	1	20	44	6331	7115
CGCTCGACATAATGAT-1	1	21	45	6505	7215
CCAATTGAATGTTAAT-1	1	20	46	6331	7316
GCTAATACCGAATGCC-1	1	21	47	6505	7415
TTCAACGACCCGACCG-1	1	20	48	6331	7516
TTCCTCGAGGGTGTCT-1	1	21	49	6506	7616
CAACGACCCGTTTACA-1	1	20	50	6332	7716
CTTGTACTTGTTGACT-1	1	21	51	6506	7816
TCTCTAATAGCTGGTA-1	1	20	52	6332	7916
ATTATGCCATAGGGAG-1	1	21	53	6506	8016
GACAACGCAGCTTACG-1	1	20	54	6332	8116
AGATGACTCGCCCACG-1	1	21	55	6506	8216
GTGCGGGTCTCCAAAT-1	1	20	56	6332	8316
GTACGAGATTGCGACA-1	1	21	57	6507	8416
GTATAGGACTCAGTAG-1	1	20	58	6333	8516
TTGCACGGAGCAGCAC-1	1	21	59	6507	8616
CACAGCTAGGGAGTGA-1	1	20	60	6333	8716
ATACTAGCATGACCCT-1	1	21	61	6507	8816
CCAAGACTTCTGCGAA-1	1	20	62	6333	8917
ACATAATAAGGCGGTG-1	1	21	63	6507	9016
TAATACACAGTAGTAT-1	1	20	64	6333	9117
TCTTGGTAACACCAAA-1	0	21	65	6508	9217
AACTGGGTCCCGACGT-1	0	20	66	6334	9317
ATCACTTCATCCTCGC-1	0	21	67	6508	9417
TGGAAGGATAAAGATG-1	0	20	68	6334	9517
CATGATGCACAATTCT-1	0	21	69	6508	9617
TGCCTGATCAAACGAT-1	0	20	70	6334	9717
ATAGGGATATCCTTGA-1	0	21	71	6508	9817
CACCTAATCAGTTTAC-1	0	20	72	6335	9917
TGTGACTACGCCAGTC-1	0	21	73	6509	10017
CCCGACCATAGTCCGC-1	1	20	74	6335	10117
CGCGCCCGACTTAATA-1	1	21	75	6509	10217
TGCCACCTGGCGAAAC-1	1	20	76	6335	10318
CTGCCAAGGTTGGAAG-1	1	21	77	6509	10417
TCTCCAACGTAGGTTA-1	1	20	78	6335	10518
TTCTTGGAGTAATGAG-1	1	21	79	6510	10617
GTCTCGATCTGCTTTC-1	1	20	80	6336	10718
TACTCTCCGAACAAAT-1	1	21	81	6510	10818
ATCACATTAGAATATC-1	1	20	82	6336	10918
TACGGGATGCTAGCAG-1	1	21	83	6510	11018
AGCTGAAGTAAACCAA-1	1	20	84	6336	11118
CATGGGTCGGGTGTGG-1	1	21	85	6510	11218
CACCCACGAGGCAATT-1	1	20	86	6336	11318
TGCCATTACTAAAGAA-1	1	21	87	6511	11418
CCGTTACGTTAGAACA-1	1	20	88	6337	11518
GCCAGGAGTAACCGAT-1	1	21	89	6511	11618
GGAAAGTGCCCATGCC-1	1	20	90	6337	11718
TCTTACCGGAACTCGT-1	1	21	91	6511	11818
TATGTCAAGACCGACT-1	1	20	92	6337	11919
CCTAACTAAGGCTCTA-1	1	21	93	6511	12018
GCGGTGAACTGCGCTC-1	1	20	94	6337	12119
CCTCGCGCGATATAGG-1	1	21	95	6512	12218
ATCGGCAAGCAGTCCA-1	1	20	96	6338	12319
AGATCGTGCATAAGAT-1	1	21	97	6512	12419
ATTCAGGACCTATTTC-1	1	20	98	6338	12519
AGCTAGAAGCAGAAGT-1	1	21	99	6512	12619
TTCGCTATCTGACGTG-1	1	20	100	6338	12719
TTCCGCAGAGAAATAT-1	1	21	101	6512	12819
CAGTACATTCTCTAAA-1	1	20	102	6339	12919
GTGAAGATTTCAAGTG-1	1	21	103	6513	13019
AACGCATGATCTGGGT-1	1	20	104	6339	13119
CCCAGAGGAGGGCGTA-1	1	21	105	6513	13219
GGAAACCTTGTTGAAT-1	1	20	106	6339	13319
GTGAAGCCGTATAGTC-1	1	21	107	6513	13419
GAGCTGTCGTCTCGGA-1	1	20	108	6339	13520
TGTCATTTGTTGGGAA-1	1	21	109	6514	13619
ACCAACACCACACACT-1	1	20	110	6340	13720
AAATGATTCGATCAGC-1	1	21	111	6514	13820
CTGCTTTATGTCCGCG-1	1	20	112	6340	13920
GCGAGAGGCCATGTAA-1	1	21	113	6514	14020
ATTGACCGGCGATGAC-1	1	20	114	6340	14120
ACCCTGGTAACGCCCT-1	1	21	115	6514	14220
GTTGGACCGCATCAGG-1	1	20	116	6340	14320
CGTTTACAAGGCAGCT-1	1	21	117	6515	14420
CGGTCCATGAGACTCC-1	1	20	118	6341	14520
GTTCGTCTGGGTCCCT-1	1	21	119	6515	14620
TGTACTACTCTCACGG-1	1	20	120	6341	14720
AGTGAAGATGGTGTCC-1	1	21	121	6515	14820
GAGGGCCATAATATTA-1	1	20	122	6341	14920
ACTCCCGTAGACTAGG-1	1	21	123	6515	15020
CGTCAAATGGTCGCAG-1	1	20	124	6341	15121
AAGTCTAGTAGCTGCC-1	1	21	125	6516	15220
AAGAAATCACCAGATT-1	1	20	126	6342	15321
GAGTGCACGGACAACA-1	1	21	127	6516	15421
GTTCAAATCAGATGTC-1	0	22	0	6673	2712
CATGGCTCCCTATGTC-1	0	23	1	6847	2812
GGCCACACGAAAGCCT-1	0	22	2	6673	2912
GAAGCCGGGTAAGCTC-1	0	23	3	6848	3012
TTGCGCTCTCTCGCTT-1	0	22	4	6674	3112
TACATGACCTTATCCG-1	0	23	5	6848	3212
GTCCTTCTACAACCCA-1	1	22	6	6674	3313
TATATGCTGGGTTGCC-1	1	23	7	6848	3412
GTTTATGGGATTTAGA-1	1	22	8	6674	3513
GGAACCCGAACAAGAA-1	1	23	9	6848	3613
AACGTTATCAGCACCT-1	1	22	10	6674	3713
CATCGTCCGGTTACTA-1	1	23	11	6849	3813
AGACAGCTCAGAATCC-1	1	22	12	6675	3913
GCAGATCCTCGCAAAT-1	1	23	13	6849	4013
GGGTCATGCGTACCAT-1	1	22	14	6675	4113
CTGGTCATTCCAATCC-1	1	23	15	6849	4213
TCAGGGCGCAAACTCG-1	1	22	16	6675	4313
GATGCCAGCAGAAGGC-1	1	23	17	6850	4413
GTTATTAACGTGGGAG-1	1	22	18	6676	4513
AATACAATGTTTCAGG-1	1	23	19	6850	4613
TTGCTGCACCTATCCA-1	1	22	20	6676	4713
CCAGAGACAAAGCCGG-1	1	23	21	6850	4813
CCGAAGTATATTGTTC-1	1	22	22	6676	4914
GCTAAACCTGAGGTGA-1	1	23	23	6850	5013
TCATACTTACAGATCC-1	1	22	24	6676	5114
CGAGCACTTCAAGTTT-1	1	23	25	6851	5214
TAGCAACCTGTCACAA-1	1	22	26	6677	5314
TGGGAAATGCCTTTCC-1	1	23	27	6851	5414
AGACCATGGGATACAA-1	1	22	28	6677	5514
TAAATGAATCCGTTTC-1	1	23	29	6851	5614
ACAACGGTCCCTGCGA-1	1	22	30	6677	5714
GTCACTCTCCAAATCT-1	1	23	31	6851	5814
TTCTACTTGCGAGGGC-1	1	22	32	6677	5914
CGCAATTACTTTCGGT-1	1	23	33	6852	6014
CTGTTCATCTCACGGG-1	1	22	34	6678	6114
TTCTTGTAACCTAATG-1	1	23	35	6852	6214
GCTTGATGATAATCAG-1	1	22	36	6678	6314
TTGGCTCGCATGAGAC-1	1	23	37	6852	6414
GCCCAGTTGGTATGCC-1	1	22	38	6678	6515
ATTCCTCCGCCAGTGC-1	1	23	39	6852	6614
TCGTCCGCTGGCGTCT-1	1	22	40	6678	6715
GGAGAAGTCATTGGCA-1	1	23	41	6853	6815
TTGTTAGCAAATTCGA-1	1	22	42	6679	6915
TCTAGCATCTTCGATG-1	1	23	43	6853	7015
TTCTAGGCCAATTGTG-1	1	22	44	6679	7115
TCACGGTCATCGCACA-1	1	23	45	6853	7215
ATGAAGCCAAGGAGCC-1	1	22	46	6679	7315
AATGACTGTCAGCCGG-1	1	23	47	6854	7415
CCAAACAGAACCCTCG-1	1	22	48	6680	7515
TATCGATGATTAAACG-1	1	23	49	6854	7615
GAACACACATCAACCA-1	1	22	50	6680	7715
CCCGTCAGCGTCTGAC-1	1	23	51	6854	7815
AGCATCGTCGATAATT-1	1	22	52	6680	7916
GACTAAGATCATGCAC-1	1	23	53	6854	8015
TAGGGTGTTTCAAGAG-1	1	22	54	6680	8116
TGGTTCGTAGCAAAGG-1	1	23	55	6855	8215
CTGTTCACTGCCTGTG-1	1	22	56	6681	8316
ATGTGCATCCGACGCA-1	1	23	57	6855	8416
TTGTCGTTCAGTTACC-1	1	22	58	6681	8516
CGGGATCAATGTAAGA-1	1	23	59	6855	8616
TTATCTGTATCATAAC-1	1	22	60	6681	8716
ATCGACTCTTTCCGTT-1	1	23	61	6855	8816
CTCATTTGATGGGCGG-1	1	22	62	6681	8916
GTAAGCGGGCAGTCAG-1	1	23	63	6856	9016
TCTATCGGTCGCAACA-1	1	22	64	6682	9116
AACGCGGTCTCCAGCC-1	0	23	65	6856	9216
ATTAATACTACGCGGG-1	0	22	66	6682	9316
CTTTAACTTTCAAAGG-1	0	23	67	6856	9416
CGTACCTGATAGGCCT-1	0	22	68	6682	9517
GAATGTTGGGTAATCT-1	0	23	69	6856	9616
TGCGGAGTAAAGGTGC-1	0	22	70	6682	9717
CCTGAATATTTACATA-1	0	23	71	6857	9816
TTGCTCCCATACCGGA-1	0	22	72	6683	9917
CCTCTAATCTGCCAAG-1	0	23	73	6857	10017
AGGTTGAGGCACGCTT-1	0	22	74	6683	10117
TCCCGTCAGTCCCGCA-1	0	23	75	6857	10217
TCCGATGACTGAGCTC-1	1	22	76	6683	10317
CAGCCTCCTGCAGAGG-1	0	23	77	6858	10417
CTTAGCCTTCCACATG-1	1	22	78	6684	10517
ATTAATGAACCAGTCG-1	1	23	79	6858	10617
ACGATACATAGAACTA-1	1	22	80	6684	10717
AGCCACTCCCGTGCTT-1	1	23	81	6858	10817
ATACGGGTTTCGATTG-1	1	22	82	6684	10917
CTGTCAAATGGCTCGG-1	1	23	83	6858	11017
GCTCGGAATTTAAAGC-1	1	22	84	6684	11118
TAGGCATGTTACGCCA-1	1	23	85	6859	11217
TGGCAACTCGCGCGCC-1	1	22	86	6685	11318
ATCAGTAGGCAGGGAT-1	1	23	87	6859	11418
TATCGATCTATGCATA-1	1	22	88	6685	11518
CGACTCAGGATGTTAT-1	1	23	89	6859	11618
GCCATATTGCACACAG-1	1	22	90	6685	11718
AATTCATAAGGGATCT-1	1	23	91	6859	11818
CGGTAGAGGTGCAGGT-1	1	22	92	6685	11918
AATGATGATACGCTAT-1	1	23	93	6860	12018
CTTGTGCTCACCGATT-1	1	22	94	6686	12118
TTCCAATCAGAGCTAG-1	1	23	95	6860	12218
CGATGGACCCTACGCC-1	1	22	96	6686	12318
GGTCGGATAAACGGCG-1	1	23	97	6860	12418
TTAGCTAATACGATCT-1	1	22	98	6686	12518
CTCGATATTTGCGAGC-1	1	23	99	6860	12618
ATTACTTACTGGGCAT-1	1	22	100	6686	12719
CTAGCCGATGTTATGA-1	1	23	101	6861	12818
TACTGCAATCAATTAC-1	1	22	102	6687	12919
TAGTCTGTGACGTTGC-1	1	23	103	6861	13019
CTCGTTTCTAATGTTT-1	1	22	104	6687	13119
TTCGTTCAACGAAGTT-1	1	23	105	6861	13219
CTGAATTTATTGCCAG-1	1	22	106	6687	13319
TGGAATATCCTTGACC-1	1	23	107	6861	13419
CAGATCATTTAAAGTC-1	1	22	108	6688	13519
CTCCTTTACGCAAGTC-1	1	23	109	6862	13619
TCCCAAACAGACAACG-1	1	22	110	6688	13719
ATCGCTGCGTGCAGCA-1	1	23	111	6862	13819
TTAGTTCAAGTGTTCG-1	1	22	112	6688	13919
AAACTCGTGATATAAG-1	1	23	113	6862	14019
TTAACGAACAAGCAGT-1	1	22	114	6688	14119
GTTATATCAGGAGCCA-1	1	23	115	6863	14219
CAAATTGGATTATGCC-1	1	22	116	6689	14320
CGAGGAGCTTCCATAT-1	1	23	117	6863	14419
GGAGACCAATGTGCTT-1	1	22	118	6689	14520
CATTGATGAACACGCC-1	1	23	119	6863	14620
GTCAATGCTATAATTT-1	1	22	120	6689	14720
ACCACCCTCTCTTCTA-1	1	23	121	6863	14820
TGGAGGGAAACACCTC-1	1	22	122	6689	14920
CACGGACGTGGATGGC-1	1	23	123	6864	15020
AACTTTCTCGATCATG-1	1	22	124	6690	15120
CGTATTGTTTCCTAAT-1	1	23	125	6864	15220
CCTACTGCGGCGGCCA-1	1	22	126	6690	15320
CTTAGGTCCCAATCGT-1	1	23	127	6864	15420
CGCAATCGATCATTAG-1	0	24	0	7021	2712
TGGTTATGCTTGCGGT-1	0	25	1	7196	2812
GGCTTGGCTCTCACCT-1	0	24	2	7022	2912
ATTGGTAGGATCCGCT-1	0	25	3	7196	3012
TCAGGGCGACTTCCTT-1	0	24	4	7022	3112
TCTGCAGATTCGAGTC-1	0	25	5	7196	3212
CTCTCGCTGTACTATG-1	1	24	6	7022	3312
AATAGTCGCGAGTCGG-1	0	25	7	7196	3412
AGTTACCCTTAAGACT-1	1	24	8	7022	3512
CTTAAATAAGACCCAT-1	0	25	9	7197	3612
GGTTGTGCTCTTGTCC-1	0	24	10	7023	3712
GTGAGTCTAAGACGGA-1	0	25	11	7197	3812
CGCGACACTGCGCAGC-1	0	24	12	7023	3913
GCTCGCGGTTCCGCTC-1	0	25	13	7197	4012
TTAACTCACGCGTGGA-1	0	24	14	7023	4113
GGAACGGCCTGCAGCC-1	0	25	15	7197	4212
GTAGAAACGGGTGGAG-1	0	24	16	7024	4313
TAATGAAAGACCCTTG-1	0	25	17	7198	4413
AGGCTTGCTAGACACC-1	0	24	18	7024	4513
TTGCGTAGTTTGAGGA-1	0	25	19	7198	4613
CGCCCTTGAAGGCTGA-1	0	24	20	7024	4713
CCCGGTGGAAGAACCT-1	0	25	21	7198	4813
TTAACACCTCGAACAT-1	0	24	22	7024	4913
GATTCCTATACGGCGC-1	0	25	23	7199	5013
TTACCCTAACAGTCCT-1	0	24	24	7025	5113
ACCCACCTACATGCTC-1	0	25	25	7199	5213
AAAGGGCAGCTTGAAT-1	0	24	26	7025	5313
CACACAGGGATAGATT-1	0	25	27	7199	5413
AGAGCGTACAAGCTCG-1	1	24	28	7025	5514
TCTTACGGCATCCGAC-1	0	25	29	7199	5613
GCCTATTCCGATATAG-1	1	24	30	7025	5714
GAAAGTGACTAACTGC-1	0	25	31	7200	5813
CCGGAATGGTTTCAGT-1	1	24	32	7026	5914
AGTATAATACTAGGCA-1	0	25	33	7200	6014
TAACTATCGAAGGTCC-1	1	24	34	7026	6114
ATGAGGAGTGTTAATC-1	0	25	35	7200	6214
TGTGTCGCGAGTTGCA-1	1	24	36	7026	6314
ATCCAACGCAGTCATA-1	0	25	37	7200	6414
AAGGCGCGTAAAGCTT-1	1	24	38	7026	6514
AGTCGGCCCAAACGAC-1	0	25	39	7201	6614
AACGTCAGACTAGTGG-1	1	24	40	7027	6714
ACTACCAGCTCTCTGG-1	0	25	41	7201	6814
GCAAGTGCACAGAGAA-1	1	24	42	7027	6914
ACACCTTAAGTAGGGC-1	0	25	43	7201	7014
TTCGACGGGAAGGGCG-1	1	24	44	7027	7115
TTCGCACTCGCGTGCT-1	0	25	45	7201	7214
TATTTGTTACCCTTTA-1	1	24	46	7027	7315
CGCTGTGACGCCGCAC-1	1	25	47	7202	7414
GTTGCACGGAGTTTCG-1	1	24	48	7028	7515
GTTTCCTGGAGGGTGA-1	1	25	49	7202	7615
ACACCCAGCATGCAGC-1	1	24	50	7028	7715
TCAACCATGTTCGGGC-1	1	25	51	7202	7815
TTACAACTACGCATCC-1	1	24	52	7028	7915
TCCGATGGTGCGACAT-1	1	25	53	7203	8015
GGGCGTACATTTATAT-1	1	24	54	7029	8115
AGCGACCAACGATATT-1	1	25	55	7203	8215
ACACAAAGACGGGTGG-1	1	24	56	7029	8315
ATCGCACGCCGGGAGA-1	1	25	57	7203	8415
GCTCTAAACCCTGACG-1	1	24	58	7029	8515
AATGCAACCGGGTACC-1	1	25	59	7203	8615
TCAAACAACCGCGTCG-1	1	24	60	7029	8716
TATGCTCCCTACTTAC-1	1	25	61	7204	8815
AAAGGGATGTAGCAAG-1	0	24	62	7030	8916
ACGATCATACATAGAG-1	0	25	63	7204	9016
TTGTTCAGTGTGCTAC-1	0	24	64	7030	9116
ATGCATGATCCAGGAT-1	0	25	65	7204	9216
AGTCTTCTCCTCAAAT-1	0	24	66	7030	9316
GATTCCCTTGTCGCAG-1	0	25	67	7204	9416
CTCGCACCTATATAGT-1	0	24	68	7030	9516
ACTCAATAAAGGCACG-1	0	25	69	7205	9616
AACCGAGCTTGGTCAT-1	0	24	70	7031	9716
TAAGGCAACATAAGAT-1	0	25	71	7205	9816
CACGCACAGCGCAGCT-1	0	24	72	7031	9916
GGTTTACAATCTCAAT-1	0	25	73	7205	10016
TGCAGGATCGGCAAAG-1	0	24	74	7031	10116
ATAACGGAGTCCAACG-1	0	25	75	7205	10216
AACGATATGTCAACTG-1	0	24	76	7031	10317
GACAACGACCATTGAA-1	0	25	77	7206	10416
TTGACCATGTTCTCCG-1	0	24	78	7032	10517
AGTACGGGCACCTGGC-1	0	25	79	7206	10617
CGCCATCCGATTATGA-1	0	24	80	7032	10717
AAGGTATCCTAATATA-1	0	25	81	7206	10817
TGTTGTCAAGAAGTCT-1	0	24	82	7032	10917
CAGTGAATAAATGACT-1	0	25	83	7207	11017
CACCTTGCGAAACTCG-1	0	24	84	7033	11117
CATTTAGCGGACCATG-1	0	25	85	7207	11217
CCAGTCTAGACGGCGC-1	0	24	86	7033	11317
TCGCTTTAAACGTTTG-1	0	25	87	7207	11417
GTGAAACGGCGCCACC-1	0	24	88	7033	11517
GGGCTCATCGAACCCA-1	0	25	89	7207	11617
TTGATGTGTAGTCCCG-1	0	24	90	7033	11717
CAGTAGCCCACGCGGT-1	0	25	91	7208	11817
AGCGCGGGTGCCAATG-1	0	24	92	7034	11918
TAATCGATCCGTACGT-1	0	25	93	7208	12017
AGTGGCGGCAATTTGA-1	0	24	94	7034	12118
CCTTTCAATGAAGAAA-1	0	25	95	7208	12218
CTCAGTCACGACAAAT-1	0	24	96	7034	12318
ATAGGCTAGCTTCGCA-1	0	25	97	7208	12418
CGGTTCAAGTAGGTGT-1	0	24	98	7034	12518
CAGTCGAGGATGCAAT-1	0	25	99	7209	12618
TATCACCCAACCGACC-1	0	24	100	7035	12718
AATGATGCGACTCCTG-1	0	25	101	7209	12818
TGGAACCACTGACACA-1	0	24	102	7035	12918
GCCAATAGGGCATCTC-1	0	25	103	7209	13018
TTCTTTGGTCGCGACG-1	0	24	104	7035	13118
ATTAGATTCCTCAGCA-1	0	25	105	7209	13218
CCGTGGAACGATCCAA-1	0	24	106	7035	13318
GGGTCGTGGCAAGTGT-1	0	25	107	7210	13418
TCGCTCGGCACCAGCG-1	0	24	108	7036	13519
ACGCAATCACTACAGC-1	0	25	109	7210	13618
CTCTAATGCATTGATC-1	0	24	110	7036	13719
GTCTCGACTAAGTTTG-1	0	25	111	7210	13819
TGGTTTAAACGTGGGT-1	0	24	112	7036	13919
CGCAGATCTTCACCCG-1	0	25	113	7211	14019
TCCAGATGTACGCCAA-1	0	24	114	7037	14119
CATTGCGGGTCAATTC-1	0	25	115	7211	14219
GACGTTCGTAAATACA-1	0	24	116	7037	14319
TACACCGTCGTTAGTC-1	0	25	117	7211	14419
ACGGGCGTATGCGACA-1	1	24	118	7037	14519
GAAGGCTACCATTGTT-1	0	25	119	7211	14619
TAAATCTTTACACCTC-1	1	24	120	7037	14719
AGTTTATGTAAAGACA-1	0	25	121	7212	14819
AGGAGACATCCACAGT-1	1	24	122	7038	14920
CAACCTGAACCTGCCA-1	0	25	123	7212	15019
AGTCCCTCGCAGAAAG-1	1	24	124	7038	15120
TGTATACGGATGATGA-1	0	25	125	7212	15219
TTGTGGTATAGGTATG-1	1	24	126	7038	15320
TCTGCACCATTAGTAA-1	1	25	127	7212	15420
AAATGTATCTTATCCC-1	0	26	0	7370	2711
ACTCTAAACCTGGGAT-1	0	27	1	7544	2811
GCTGGCAGGTGCCGTG-1	0	26	2	7370	2911
CTCATTCGTGAACATC-1	0	27	3	7544	3011
TCGCCGGATGGGCAAG-1	0	26	4	7370	3112
GGACTAAGTCAGGAGT-1	0	27	5	7544	3211
TATCAAAGGTCTGTAA-1	0	26	6	7370	3312
TTCAGTTTGTGGCAGC-1	0	27	7	7545	3411
TGTTCATAAATGTGCT-1	0	26	8	7371	3512
CTTAGCCCGGATAGTG-1	0	27	9	7545	3612
GATGCGAATGGTATTA-1	0	26	10	7371	3712
TCTAACTGTATGTAAA-1	0	27	11	7545	3812
TTAAACCTGGTTCCTT-1	0	26	12	7371	3912
GCTAAGTAAAGGCGAT-1	0	27	13	7545	4012
AGTTACCGCACATGGT-1	0	26	14	7371	4112
GACTGCGGCACGTGTA-1	0	27	15	7546	4212
TGGTGATCGTATTTGT-1	0	26	16	7372	4312
TTATCGCCTGCGAAGC-1	0	27	17	7546	4412
TGGAATTAGACGCTTT-1	0	26	18	7372	4512
TCGTCACACTGTTAGC-1	0	27	19	7546	4612
TTATGTTTGCGATAGA-1	0	26	20	7372	4713
GGTGCTGATCACAAAG-1	0	27	21	7547	4812
CATAGCCGCCCGGGAT-1	0	26	22	7373	4913
GGTTAGTTACGGCGCC-1	0	27	23	7547	5013
ATTCCCACATAAACAA-1	0	26	24	7373	5113
ATTCAGTAGCAGGGTC-1	0	27	25	7547	5213
CAGTTCCGCGGGTCGA-1	0	26	26	7373	5313
AAGAGATGAATCGGTA-1	0	27	27	7547	5413
CGCAATTCTACAATAA-1	0	26	28	7373	5513
TAACGCTTTGAGAGCG-1	0	27	29	7548	5613
AGGCTATGGTTAGCTT-1	0	26	30	7374	5713
GAGGAATGGAGAGGTT-1	0	27	31	7548	5813
TCCTCTACGAGATGGC-1	0	26	32	7374	5913
TTGATTATGCAGATGA-1	0	27	33	7548	6013
TCAGTACTGACCCGCG-1	0	26	34	7374	6113
TTATGACAAACTGGAT-1	0	27	35	7548	6213
GTAAGTAGGGTATACC-1	0	26	36	7374	6314
CGCAAACACGAGTTAC-1	0	27	37	7549	6413
TGGCCGTATATTGACC-1	0	26	38	7375	6514
ACTGTAGCACTTTGGA-1	0	27	39	7549	6614
GCTCTATGTTACGTGC-1	1	26	40	7375	6714
TGCGCGATTAACGGAG-1	0	27	41	7549	6814
GAATCGACATGGTCAC-1	1	26	42	7375	6914
GACTAAGTAGGCTCAC-1	0	27	43	7549	7014
ATCTTGACCTGCAACG-1	1	26	44	7375	7114
ATGCACTACCGCATTG-1	0	27	45	7550	7214
CAGATACTAACATAGT-1	0	26	46	7376	7314
GATCGACACTATCTGA-1	0	27	47	7550	7414
ATAGAGTACTGGGACA-1	0	26	48	7376	7514
CCTACTGCTTACACTT-1	0	27	49	7550	7614
CCTGCTATTTGAGAAG-1	0	26	50	7376	7714
CGCGTTCATGAAATAC-1	0	27	51	7550	7814
CATTATGCTTGTTGTG-1	0	26	52	7377	7915
CCAGGGACGTGGCCTC-1	0	27	53	7551	8014
TATGGATGTGCTACGC-1	0	26	54	7377	8115
GTACTAAGATTTGGAG-1	0	27	55	7551	8215
AGACCCGCCCTCCTCG-1	1	26	56	7377	8315
CGCATTAGCTAATAGG-1	0	27	57	7551	8415
GCTCTCGGGTACCGAA-1	0	26	58	7377	8515
CACCGCCAGAAGGTTT-1	0	27	59	7552	8615
TCCCAAAGACGAAGGA-1	1	26	60	7378	8715
ATGGATTGACCAAACG-1	0	27	61	7552	8815
GTCATGGACATGACTA-1	0	26	62	7378	8915
CTACTGCCACCTGACC-1	0	27	63	7552	9015
TTATATTTGGCAATCC-1	0	26	64	7378	9115
AGCACCAGTACTCACG-1	0	27	65	7552	9215
CATGGTCTAGATACCG-1	0	26	66	7378	9315
TCTACCGTCCACAAGC-1	0	27	67	7553	9415
CTAGTTGGGCCCGGTA-1	0	26	68	7379	9516
TCCCGCGTACTCCTGG-1	0	27	69	7553	9615
CAGAGCATGAGCTTGC-1	0	26	70	7379	9716
ACACGGGAACTTAGGG-1	0	27	71	7553	9816
GGCTCTGCTCCAACGC-1	0	26	72	7379	9916
AGAACGTGGTACATTC-1	0	27	73	7553	10016
CAATAAACCTTGGCCC-1	0	26	74	7379	10116
ACTTCGCCATACGCAC-1	0	27	75	7554	10216
ATCTGGTTAAGACTGT-1	0	26	76	7380	10316
TCGTAAGACGACATTG-1	0	27	77	7554	10416
GTGTACCTTGGCTACG-1	0	26	78	7380	10516
GCCCGTAATACCTTCT-1	0	27	79	7554	10616
CGGTCAAGTGGGAACC-1	0	26	80	7380	10716
TTGTAAGGCCAGTTGG-1	0	27	81	7554	10816
GGAGCACCAAGAACTA-1	0	26	82	7381	10916
TAATAGTGACGACCAG-1	0	27	83	7555	11016
CTAAATCCTATTCCGG-1	0	26	84	7381	11117
CGAGTTCTGTCCCACC-1	0	27	85	7555	11216
AGGCAGATGCGTAAAC-1	0	26	86	7381	11317
AAGGATGAGGGACCTC-1	0	27	87	7555	11417
AGAGAACCGTCTAGGA-1	0	26	88	7381	11517
GAGGGCGCAGCTCTGC-1	0	27	89	7556	11617
AAGATTGGCGGAACGT-1	0	26	90	7382	11717
CCAGTAGTCTGATCCA-1	0	27	91	7556	11817
AAGGGACAGATTCTGT-1	0	26	92	7382	11917
ATAGAGTTATCAACTT-1	0	27	93	7556	12017
AAATTACCTATCGATG-1	0	26	94	7382	12117
GATCCTAAATCGGGAC-1	0	27	95	7556	12217
TTACAGACCTAAATGA-1	0	26	96	7382	12317
CCTCACCTTAGCATCG-1	0	27	97	7557	12417
CATGCGACCAGTTTAA-1	0	26	98	7383	12518
AACATATCAACTGGTG-1	0	27	99	7557	12617
CTATAAGAGCCAATCG-1	0	26	100	7383	12718
AATATCGAGGGTTCTC-1	0	27	101	7557	12817
GTACTCCTGGGTATGC-1	0	26	102	7383	12918
ATAAGTAGGATTCAGA-1	0	27	103	7557	13018
AGGTCGCGGAGTTACT-1	0	26	104	7383	13118
CTAATTCTCAGATATT-1	0	27	105	7558	13218
GCCAACCATTTCCGGA-1	0	26	106	7384	13318
TGATCCCAGCATTAGT-1	0	27	107	7558	13418
CGTTGTAAGATTGATT-1	0	26	108	7384	13518
GAAACCATGGTGCGCT-1	0	27	109	7558	13618
AATCTATGCCGGAGCC-1	0	26	110	7384	13718
GACTCCCAGAATAAGG-1	0	27	111	7558	13818
TATGATCCGGCACGCC-1	0	26	112	7384	13918
CCGCTTGCTGACATGG-1	0	27	113	7559	14018
TGGTTAAGGGCGCTGG-1	0	26	114	7385	14119
TTGATAGTCAATACAT-1	0	27	115	7559	14218
GGTTTAATTGAGCAGG-1	0	26	116	7385	14319
CATTACATAGATTGTG-1	0	27	117	7559	14418
GGTACACCAGATTTAT-1	0	26	118	7385	14519
GGCCCGTATACCATGC-1	0	27	119	7560	14619
ATCTTTCGTATAACCA-1	0	26	120	7386	14719
GAGATGACAATCCTTA-1	0	27	121	7560	14819
AAAGCTTGCCTACATA-1	0	26	122	7386	14919
GAACGATAAGTTAAAG-1	0	27	123	7560	15019
TAATAGCTAAATGATG-1	0	26	124	7386	15119
TATGGCTAGGCTAATT-1	0	27	125	7560	15219
AGGAGAGTCTGGCTAC-1	0	26	126	7386	15319
TGCTCTGCCGGTTCAC-1	0	27	127	7561	15419
CCAATAGATTTCATCT-1	0	28	0	7718	2711
GGGCACGAATTGGCCG-1	0	29	1	7892	2811
TCGTTGACAGGGTCCC-1	0	28	2	7718	2911
ATCGTATTCCGAGAAC-1	0	29	3	7892	3011
GGGAATTCTGTCCAGT-1	0	28	4	7718	3111
ACGCGTTTCTTAAGAG-1	0	29	5	7893	3211
GAGAGCGCAGTCCCTG-1	0	28	6	7719	3311
GTCCTATTGTTGTGGT-1	0	29	7	7893	3411
CATCTGCAGGATCATT-1	0	28	8	7719	3511
GAGTCGACAGACCCTC-1	0	29	9	7893	3611
AAGTGCAAAGGTAGAC-1	0	28	10	7719	3711
AGGGTGGATAGTGCAT-1	0	29	11	7893	3811
TGATAGCGGGATTCTA-1	0	28	12	7719	3912
GTCAGTTTGGTAGTCG-1	0	29	13	7894	4011
GCATTCGAAATGAACA-1	0	28	14	7720	4112
AAAGACTGGGCGCTTT-1	0	29	15	7894	4212
TAACAATATTTGTTGC-1	0	28	16	7720	4312
CCAGCTTCCGCCCGCA-1	0	29	17	7894	4412
GATATGGATTACGCGG-1	0	28	18	7720	4512
AGAGCAGTTATGAGAC-1	0	29	19	7894	4612
TCACATCTTATCTGAT-1	0	28	20	7720	4712
TATGAAGACAGGTGCG-1	0	29	21	7895	4812
TACCTGCTGCACTGTG-1	0	28	22	7721	4912
TAGGTCCAAGTAAGGA-1	0	29	23	7895	5012
GAAACTCGTGCGATGC-1	0	28	24	7721	5112
AACAATTACTCTACGC-1	0	29	25	7895	5212
CCGCACGTGACCTCGG-1	0	28	26	7721	5312
AACTTGCCCGTATGCA-1	0	29	27	7896	5412
GGGTATGTATGCACTT-1	0	28	28	7722	5513
TTCGTACTCCAGAACG-1	0	29	29	7896	5612
GAATTTCTCGCTGCAG-1	0	28	30	7722	5713
AACAGGATGGGCCGCG-1	0	29	31	7896	5813
GACGTGTAGGGATTAT-1	0	28	32	7722	5913
TAGGTGAGCCCTACTC-1	0	29	33	7896	6013
CTAATTCGCACGCGCT-1	0	28	34	7722	6113
GAAGCTTGCTGACCGC-1	0	29	35	7897	6213
GGTTAGGCTTGGAGAA-1	0	28	36	7723	6313
ACAAGGACAAGAGGTT-1	0	29	37	7897	6413
AGGCCACCCGTTATGA-1	0	28	38	7723	6513
GTGGGCTTAGACACAC-1	0	29	39	7897	6613
CGTGTCCCATTCGCGA-1	0	28	40	7723	6713
TGGAGTGATGCGATGA-1	0	29	41	7897	6813
AACAACTGGTAGTTGC-1	0	28	42	7723	6913
CCTGGCTAGACCCGCC-1	0	29	43	7898	7013
CGCAATTAGGGTAATA-1	0	28	44	7724	7114
TCGAAATTTAGGACCA-1	0	29	45	7898	7213
AGACTAGCCTTCCAGA-1	0	28	46	7724	7314
TTGATCTAACTTTGTC-1	0	29	47	7898	7414
AAGGAGCGGTTGGTGC-1	0	28	48	7724	7514
ACTTGGGACCCGGTGG-1	0	29	49	7898	7614
TGATCTCCGGCGCCAG-1	0	28	50	7724	7714
CAGTTCAAATTGACAC-1	0	29	51	7899	7814
GTCCGGCTGAATTGCG-1	0	28	52	7725	7914
CTGGAAATGGATGCTT-1	0	29	53	7899	8014
TGATCGGTTTGACCCT-1	0	28	54	7725	8114
TAGAGTCTAAGCGAAC-1	0	29	55	7899	8214
GAGACTGATGGGTAGA-1	0	28	56	7725	8314
TAGCTAAGTCCGGGAG-1	0	29	57	7900	8414
GGGCGATATGTGTGAA-1	0	28	58	7726	8515
CTCGAGGTCGAACAGT-1	0	29	59	7900	8614
GATCCCTTTATACTGC-1	0	28	60	7726	8715
GTCATGCACCTCCGTT-1	0	29	61	7900	8814
ACTTTCCTATAGCTTC-1	0	28	62	7726	8915
TCGCTCGATATATTCC-1	0	29	63	7900	9015
ATAGGTTGGGCAGATG-1	0	28	64	7726	9115
CAATTAAGGGTGATGA-1	0	29	65	7901	9215
ACCGACTGAGTCCCAC-1	0	28	66	7727	9315
CCTGTCACCCGGGCTC-1	0	29	67	7901	9415
GATCGGTGGCCATAAC-1	0	28	68	7727	9515
CCTATGGGTTACCGTC-1	0	29	69	7901	9615
TTGGGACACTGCCCGC-1	0	28	70	7727	9715
CGAGGCTAAATATGGC-1	0	29	71	7901	9815
TCAGGGTGTAACGTAA-1	0	28	72	7727	9915
CGAGAGATGTGAACCT-1	0	29	73	7902	10015
TCGCTGGGCGGATTGT-1	0	28	74	7728	10116
AGATCTCAGGTGTGAT-1	0	29	75	7902	10215
TGGCCAAACTGAAGTA-1	0	28	76	7728	10316
GCTTCCGTCCCTAGAC-1	0	29	77	7902	10415
CAGCAGCCCGTTCCTT-1	0	28	78	7728	10516
TGTATAACAGATCCTG-1	0	29	79	7902	10616
CGCGGGAATTAGGCAG-1	0	28	80	7728	10716
TGCATGTGGTAATCTA-1	0	29	81	7903	10816
ACAATTTGAGCAGTGG-1	0	28	82	7729	10916
GAGCTAAGGGCATATC-1	0	29	83	7903	11016
CCAGATAGTTGAGTGA-1	0	28	84	7729	11116
CCACAATGTACGTCTT-1	0	29	85	7903	11216
CAATGGATCTCTACCA-1	0	28	86	7729	11316
TGTGGCAAAGCGTATG-1	0	29	87	7904	11416
TAAAGCGTTAGGAGAA-1	0	28	88	7730	11516
TCCGTTTAGCCTTGAA-1	0	29	89	7904	11616
CAGCTCGACAAGTTAA-1	0	28	90	7730	11717
GCCTATAGTGTCAGGG-1	0	29	91	7904	11816
ATAGACAACGGGACCT-1	0	28	92	7730	11917
CTACTATCTTTCAGAG-1	0	29	93	7904	12017
GCGCTGCTTTGCATTT-1	0	28	94	7730	12117
GCGCATCCAGTCAGCA-1	0	29	95	7905	12217
GACTCGCGGGAATGAC-1	0	28	96	7731	12317
CTGGTAACGAGCTCTT-1	0	29	97	7905	12417
TCCGGCCTAGCGTACA-1	0	28	98	7731	12517
TCTAGGTGGCGACGCT-1	0	29	99	7905	12617
ACGCTAGTGATACACT-1	0	28	100	7731	12717
ATCTGCACCTCTGCGA-1	0	29	101	7905	12817
CCTCACCTGAGGGAGC-1	0	28	102	7731	12917
AGTGAGCCTCGCCGCC-1	0	29	103	7906	13017
ACGAGTACGGATGCCC-1	0	28	104	7732	13117
GGTACCATTAAGACGG-1	0	29	105	7906	13217
TTCTGCTAGACTCCAA-1	0	28	106	7732	13318
TAACTATTACGCCAAA-1	0	29	107	7906	13417
GCATTCAAGGCAACGC-1	0	28	108	7732	13518
AGTACATCATTTATCA-1	0	29	109	7906	13618
GTCGTGTCTGGTCATC-1	0	28	110	7732	13718
AGTCTAAAGTATACTC-1	0	29	111	7907	13818
CGGCCCAACCTGTAGT-1	0	28	112	7733	13918
AGGGAGACATACTTCG-1	0	29	113	7907	14018
TCCCTAGATCAATAGG-1	0	28	114	7733	14118
TCCCGTCGCGTCATAG-1	0	29	115	7907	14218
CGCATCCATCAGCCAG-1	0	28	116	7733	14318
CTGCACCTAGTCCACA-1	0	29	117	7907	14418
CGAGGATCGGGAACGA-1	0	28	118	7734	14518
CAATGAGGTTCGACTA-1	0	29	119	7908	14618
TCTGACGGGCTAACCC-1	0	28	120	7734	14718
TTCTATGCCTTTCGCA-1	0	29	121	7908	14818
AGAGTATAGTGTTACG-1	0	28	122	7734	14919
CCATTGTTTCCTCCAT-1	0	29	123	7908	15018
CTCATCACTTAGTGAT-1	0	28	124	7734	15119
CCGAAGGGCGTACCGC-1	0	29	125	7909	15219
TCAAGCTGCCTTGAAA-1	0	28	126	7735	15319
CTCATTAACGTTGCCC-1	0	29	127	7909	15419
GTCTTCCTCACCTAAG-1	0	30	0	8066	2710
GGTGATGAAGGAAGTG-1	0	31	1	8240	2810
TCAATACAATTGCTGC-1	0	30	2	8066	2910
GCAACCCAAGTTGTTT-1	0	31	3	8241	3010
ATGAAGTGGACCCAGC-1	0	30	4	8067	3111
GAGAATCTCACGATCA-1	0	31	5	8241	3210
TATATCATTGATCAGT-1	0	30	6	8067	3311
AACTTTACGGGAGCTT-1	0	31	7	8241	3411
TTCTTGTGTCCATCAG-1	0	30	8	8067	3511
ACAATTTAGGAGGCTC-1	0	31	9	8241	3611
ATACTTGTTCTCGAGC-1	0	30	10	8067	3711
CACGGGATTGAGGGTT-1	0	31	11	8242	3811
GTTAATGTCTATCTTA-1	0	30	12	8068	3911
GCGTTATATTTGGAAC-1	0	31	13	8242	4011
CGTCAAGGCTATAAAT-1	0	30	14	8068	4111
TTAGCTCTGTAATCCG-1	0	31	15	8242	4211
AATGGTCCACCGTTCA-1	0	30	16	8068	4311
GTCATTGCATTGACCC-1	0	31	17	8242	4411
TGTCCGTGGCGCCTTT-1	0	30	18	8068	4511
TCAACTAACGTATAAC-1	0	31	19	8243	4611
TCCTCTCCAGTTGTCC-1	0	30	20	8069	4712
TGTGTTCGTATCCAAG-1	0	31	21	8243	4811
CCGCGTAGGTAAGGGC-1	0	30	22	8069	4912
CTGCGGGTGAAATGTT-1	0	31	23	8243	5012
TATCTACAGAGGTAAT-1	0	30	24	8069	5112
CTACTCTAGGCCCGGC-1	0	31	25	8243	5212
ACAAGCAGTGCCTAGC-1	0	30	26	8070	5312
TACAAGTCTCGTGCAT-1	0	31	27	8244	5412
TCGGAATGCGCTCTGA-1	0	30	28	8070	5512
TCGCGTCCAGAAGGTC-1	0	31	29	8244	5612
TATGGCCCGGCCTCGC-1	0	30	30	8070	5712
GCTGGCATATTCACCT-1	0	31	31	8244	5812
GTCAGAATAGTCTATG-1	0	30	32	8070	5912
GGCGTCCTATCCGCTG-1	0	31	33	8245	6012
CGGAGTTTGAGAGACA-1	0	30	34	8071	6113
AGCACTTAAGGACGCC-1	0	31	35	8245	6212
TCCACAATGGTTTACG-1	0	30	36	8071	6313
CCAACGATGCACTGAT-1	0	31	37	8245	6412
ATTTACAGTTTACTGG-1	0	30	38	8071	6513
CCCTGAAATGAGTTGA-1	0	31	39	8245	6613
CAAACGGTCGCACTTT-1	0	30	40	8071	6713
TGATTCGTCTATCACT-1	0	31	41	8246	6813
TCAGGTTCTTTGAGAA-1	0	30	42	8072	6913
CACGCAGCGAGGCTTT-1	0	31	43	8246	7013
TTAAGCGCCTGACCCA-1	0	30	44	8072	7113
CTTACACGGTATTCCA-1	0	31	45	8246	7213
AAGGCTGTGCTCATCG-1	0	30	46	8072	7313
GACCAGAGCCCTGTAG-1	0	31	47	8246	7413
TCCCAGGCTTAGCTAA-1	0	30	48	8072	7513
ATTGAAGATCTTAGTG-1	0	31	49	8247	7613
AGTTCCTACAGAATTA-1	0	30	50	8073	7714
GGGCTGGTTAGTCGCG-1	0	31	51	8247	7813
GAAATGGCGGTGTTAG-1	0	30	52	8073	7914
TACGAACACGACTTCA-1	0	31	53	8247	8013
ACCACAAGTTTCTATC-1	0	30	54	8073	8114
ATATTTAACCCTCAAG-1	0	31	55	8247	8214
GATCATTCCAAACATT-1	0	30	56	8073	8314
TCCAGGCGAGTACGGT-1	0	31	57	8248	8414
GTTTGACCAAATCCTA-1	0	30	58	8074	8514
CACAGCACCCACGGCA-1	0	31	59	8248	8614
TGCAAGAATGACGTAA-1	0	30	60	8074	8714
GCGAAGCCATACCCGT-1	0	31	61	8248	8814
TCCTTTCTTACGCTTA-1	0	30	62	8074	8914
GCTGCTCTCCGGACAC-1	0	31	63	8249	9014
ACTGTCTTCTTTAGAA-1	0	30	64	8075	9114
TCAAACTTAGATTGTT-1	0	31	65	8249	9214
CTATGTCACTAGCCCA-1	0	30	66	8075	9315
TGCGCAAAGCATTTGG-1	0	31	67	8249	9414
TTAATGTAGACCAGGT-1	0	30	68	8075	9515
GGCGGTAGGATCATTG-1	0	31	69	8249	9615
GGCAATAGTCAATGAG-1	0	30	70	8075	9715
ACACGAGACTCCTTCT-1	0	31	71	8250	9815
GACACAAGGGAAGAAA-1	0	30	72	8076	9915
TCAGCAAATGCATCTC-1	0	31	73	8250	10015
GAGATCTGTCACTCCG-1	0	30	74	8076	10115
ATGCCGGTCTTGCATA-1	0	31	75	8250	10215
TTGGGCGGCGGTTGCC-1	0	30	76	8076	10315
TTGTTGTGTGTCAAGA-1	0	31	77	8250	10415
ACTGTACGATACACAT-1	0	30	78	8076	10515
TCCACTTTATCTAGGT-1	0	31	79	8251	10615
[truncated: 2,992 more rows]

## Sheet: tissue_positions_list_B1
ACGCCTGACACGCGCT-1	0	0	0	2482	2684
TACCGATCCAACACTT-1	0	1	1	2656	2784
ATTAAAGCGGACGAGC-1	0	0	2	2482	2884
GATAAGGGACGATTAG-1	0	1	3	2656	2984
GTGCAAATCACCAATA-1	0	0	4	2482	3084
TGTTGGCTGGCGGAAG-1	0	1	5	2657	3184
GCATCCTCTCCTATTA-1	0	0	6	2483	3285
GCGAGGGACTGCTAGA-1	0	1	7	2657	3385
TGGTACCGGCACAGCC-1	0	0	8	2483	3485
GCGCGTTTAAATCGTA-1	0	1	9	2657	3585
TGCCTTGCCCTTACGG-1	0	0	10	2483	3685
GACGACTTTCCAAGAA-1	0	1	11	2658	3785
CCAGTGAGCTCCTTGT-1	0	0	12	2484	3885
ATACCCTGGCTCAAAT-1	0	1	13	2658	3985
GGGTTTCCGGCTTCCA-1	0	0	14	2484	4086
TAACCGTCCAGTTCAT-1	0	1	15	2658	4186
AAACAACGAATAGTTC-1	0	0	16	2484	4286
CAAGGGAGTGTATTTG-1	0	1	17	2659	4386
CCAAGCTTGATCTCCT-1	0	0	18	2484	4486
TTATTTCATCCCAAAC-1	0	1	19	2659	4586
GAGCGCTATGTCAGGC-1	0	0	20	2485	4686
TATGGCAGACTTTCGA-1	0	1	21	2659	4786
CTTCGTGCCCGCATCG-1	0	0	22	2485	4887
AAACGGGTTGGTATCC-1	0	1	23	2659	4987
TGCAAACCCACATCAA-1	0	0	24	2485	5087
GACGGGATGTCTTATG-1	0	1	25	2660	5187
GGCGAGCATCGAGGAC-1	0	0	26	2486	5287
CGCGTGCTATCAACGA-1	0	1	27	2660	5387
TGAAACCTCAACTCAC-1	0	0	28	2486	5487
CACATAAGGCGACCGT-1	0	1	29	2660	5587
TGACCCAACTCACATT-1	0	0	30	2486	5688
ATACGCCGATCTACCG-1	0	1	31	2661	5788
ACTTATCTGATCTATA-1	0	0	32	2487	5888
GTGTGAGCCGAGGTGC-1	0	1	33	2661	5988
GATGATTTGAAACTGG-1	0	0	34	2487	6088
GGGAACCACCTGTTTC-1	0	1	35	2661	6188
GTTCGTTGCGGACCAG-1	0	0	36	2487	6288
TGAGGTTGATCCCAAG-1	0	1	37	2662	6388
GATGCCACACTACAGC-1	0	0	38	2488	6489
AGGCAAAGAGGAATCA-1	0	1	39	2662	6589
AAGTAAGCTTCCAAAC-1	0	0	40	2488	6689
AACGTAGTCTACCCAT-1	0	1	41	2662	6789
GTTTGAGCGGTTATGT-1	0	0	42	2488	6889
GAAGCAAGGCAATGTT-1	0	1	43	2663	6989
TCACTCAGCGCATTAG-1	0	0	44	2489	7089
TACAATGAAACCAGCA-1	0	1	45	2663	7189
GTGCGCTTACAAATGA-1	0	0	46	2489	7290
GCACTCCCACAGTCCC-1	0	1	47	2663	7390
CGAAGACTGCCCGGGA-1	0	0	48	2489	7490
CAGGATCCGCCCGACC-1	0	1	49	2664	7590
CACGATTGGTCGTTAA-1	0	0	50	2489	7690
GGTTGTATCGTGAAAT-1	0	1	51	2664	7790
TCTTATGGGTAGTACC-1	0	0	52	2490	7890
TACAAGCTGTTCACTG-1	0	1	53	2664	7990
GTATCTTGTTGCTCAC-1	0	0	54	2490	8091
ATACCAGGTGAGCGAT-1	0	1	55	2664	8191
CCTAAACAGGGTCCGT-1	0	0	56	2490	8291
ATGGTGCTCAAAGCCA-1	0	1	57	2665	8391
CAAATGCGGAGTGTTC-1	0	0	58	2491	8491
CGTGCCCGACATTTGT-1	0	1	59	2665	8591
GTATCTCCCTAACTGT-1	0	0	60	2491	8691
ATTTGCCTAGTTACGA-1	0	1	61	2665	8791
ACGTCCTAAACGAGAT-1	0	0	62	2491	8892
CTGGGATCGCCCAGAT-1	0	1	63	2666	8992
CTGCAAATGGGCTCCA-1	0	0	64	2492	9092
CATTATAACAGGGTCC-1	0	1	65	2666	9192
ACCTTTCCTTTAGAAG-1	0	0	66	2492	9292
ATAGATTTGCAGTCGG-1	0	1	67	2666	9392
CTCGGGCATCGTCGGG-1	0	0	68	2492	9493
GTGGCGGGCCGTAGCT-1	0	1	69	2667	9592
CAACAGTGCCAAACGG-1	0	0	70	2493	9693
TGCGGGTATTGGGATC-1	0	1	71	2667	9793
GTCTCGCCAACACGCC-1	0	0	72	2493	9893
CTGGGCGGCCAAATGT-1	0	1	73	2667	9993
TAAAGGAGAAACTAGT-1	0	0	74	2493	10093
TCCCACGGAGGGAGCT-1	0	1	75	2668	10193
AGCTTCAATACTTTGA-1	0	0	76	2493	10294
TTCCACATTTCTCGTC-1	0	1	77	2668	10393
ACAAACCGACAAGGCG-1	0	0	78	2494	10494
AGACGGGATTGGTATA-1	0	1	79	2668	10594
AACCTAAAGCCGTCCG-1	0	0	80	2494	10694
TACAAATTGCGGAGGT-1	0	1	81	2668	10794
CCCGCTAGAGGGTTAA-1	0	0	82	2494	10894
CATTGCAAAGCATAAT-1	0	1	83	2669	10994
TGTACGCTATCAGCTT-1	0	0	84	2495	11095
TTCTTCGCAATAGAGC-1	0	1	85	2669	11194
TGTGATTCCAGCGCTT-1	0	0	86	2495	11295
ATTCAGGATCGCCTCT-1	0	1	87	2669	11395
GCCCATGGGTGCAATG-1	0	0	88	2495	11495
TTCCCGACGCTTCACT-1	0	1	89	2670	11595
AGCGGTTGAGATGTAC-1	0	0	90	2496	11695
GCTGTCTGTGATCGAC-1	0	1	91	2670	11795
AAAGACATGAAGTTTA-1	0	0	92	2496	11896
CAACAGAATAACGCTA-1	0	1	93	2670	11995
TGCGGTCTACGAGTAA-1	0	0	94	2496	12096
AAGACTCACGCCCACT-1	0	1	95	2671	12196
CTTTGAAACATATTCC-1	0	0	96	2497	12296
CTGGGCACTAGTCGGA-1	0	1	97	2671	12396
CGCCCTTACATCCACC-1	0	0	98	2497	12496
CACGACCACAGACTTT-1	0	1	99	2671	12596
CAATCCATTATCCGTT-1	0	0	100	2497	12697
GTGGCGTGCACCAGAG-1	0	1	101	2672	12796
CGGAGTCCTAACCTGG-1	0	0	102	2498	12897
GGTCCCATAACATAGA-1	0	1	103	2672	12997
ATCTCATAAACCTACC-1	0	0	104	2498	13097
TGCATGGCAGTCTTGC-1	0	1	105	2672	13197
TTGCAGGTCATGAAGT-1	0	0	106	2498	13297
AGCTGCATTTGAGGTG-1	0	1	107	2673	13397
TAATCAGGAATGCTGC-1	0	0	108	2498	13498
CCATCATAAGAACAGG-1	0	1	109	2673	13597
TCGTATCACCAAGCTA-1	0	0	110	2499	13698
ATTCAGATGAATCCCT-1	0	1	111	2673	13798
AAAGGTCAACGACATG-1	0	0	112	2499	13898
AGCTGCTGTGCCGAAT-1	0	1	113	2673	13998
CTAGCGCCAATCCTAC-1	0	0	114	2499	14098
GCTCGACCGAACTGAA-1	0	1	115	2674	14198
ACAGTGCAGCGCATTT-1	0	0	116	2500	14299
CGGCTGAAGGTTACGC-1	0	1	117	2674	14398
CACCTCTACGAGTGTG-1	0	0	118	2500	14499
ATACGACAGATGGGTA-1	0	1	119	2674	14599
ACTTCCTGTCGTGCGA-1	0	0	120	2500	14699
CGTAACGGAACGATCA-1	0	1	121	2675	14799
AAATCACTCCTAAACG-1	0	0	122	2501	14899
CTCCGAGTAAATCCGC-1	0	1	123	2675	14999
ACGCTAGTATCAGTGC-1	0	0	124	2501	15100
AGAGTGAACAGACACC-1	0	1	125	2675	15199
ACACCCGTAAATCTGT-1	0	0	126	2501	15300
GCTTTGCTGCCGGGTA-1	0	1	127	2676	15400
ACAGGAGGCGCAGCCG-1	0	2	0	2830	2683
AGGCAATACGGAGGAC-1	0	3	1	3004	2783
TGGTGTGACAGACGAT-1	0	2	2	2830	2884
ATCTATCGATGATCAA-1	0	3	3	3005	2984
CGGTAACAAGATACAT-1	0	2	4	2831	3084
TCGCCGGAGAGTCTTA-1	0	3	5	3005	3184
GGAGGAGTGTGTTTAT-1	0	2	6	2831	3284
TTAGGTGTGACTGGTC-1	0	3	7	3005	3384
CAGGGCTAACGAAACC-1	0	2	8	2831	3484
CCCGTGGGTTAATTGA-1	0	3	9	3006	3584
GACCGACCGCTAATAT-1	0	2	10	2832	3685
GGTATCAAGCATAGAA-1	0	3	11	3006	3785
TGCATGAGTAGATTCG-1	0	2	12	2832	3885
AATTCCAACTTGGTGA-1	0	3	13	3006	3985
TGCCGATGTCATCAAT-1	0	2	14	2832	4085
GCTGGGTCCGCTGTTA-1	0	3	15	3007	4185
TGAACACCCGAAGCAG-1	0	2	16	2833	4285
AACATTGGTCAGCCGT-1	0	3	17	3007	4385
GTGGGTCTTCTTTGCG-1	0	2	18	2833	4486
CATCGAATGGATCTCT-1	0	3	19	3007	4586
GCTACACTGTCCGAAC-1	0	2	20	2833	4686
CGGGTTGTAGCTTTGG-1	0	3	21	3008	4786
CCTAAGTGTCTAACCG-1	0	2	22	2834	4886
TCTGTGACTGACCGTT-1	0	3	23	3008	4986
TTATCATACTCGCAAA-1	0	2	24	2834	5086
AGCGTAGCGCTAGACC-1	0	3	25	3008	5186
TCCCTCCGAAATCGTT-1	0	2	26	2834	5287
AGGTCGCCACTTCGGT-1	0	3	27	3009	5387
CTAGCAACTAATTTAC-1	0	2	28	2834	5487
TTGCTAGCTACCAATC-1	0	3	29	3009	5587
GCCGGTTTGGGCGGAT-1	0	2	30	2835	5687
TGTAACTTGTCAACCT-1	0	3	31	3009	5787
CGAGATGTTGCCTATA-1	0	2	32	2835	5887
GTTACGAAATCCACGC-1	0	3	33	3009	5987
CTTGTCGTACGTGTCA-1	0	2	34	2835	6088
GCGTCCAGCTCGTGGC-1	0	3	35	3010	6188
CCCTTCTCGTACGCGA-1	0	2	36	2836	6288
CCAAAGTCCCGCTAAC-1	0	3	37	3010	6388
CCGCTTCGCGGTTAAC-1	0	2	38	2836	6488
GTTACGGCCCGACTGC-1	0	3	39	3010	6588
CCCGCTTGCCCTCGTC-1	0	2	40	2836	6688
TAGTGAGAAGTGGTTG-1	0	3	41	3011	6788
CGCTACCGCCCTATGA-1	0	2	42	2837	6889
AAACAATCTACTAGCA-1	0	3	43	3011	6989
GCGCGATGGGTCAAGT-1	0	2	44	2837	7089
ATAAACCATTGGACGG-1	0	3	45	3011	7189
TCGGGCACTTCTGGAT-1	0	2	46	2837	7289
TCTGTGGCTACATTTC-1	0	3	47	3012	7389
CTCTGTGCCTGCTATG-1	0	2	48	2838	7489
CACGACTAAAGTTCTG-1	0	3	49	3012	7589
GAGGAGTAATTCCTAC-1	0	2	50	2838	7690
AGAGGTATCTCGGTCC-1	0	3	51	3012	7790
GGCGTACCCTATATAA-1	0	2	52	2838	7890
GCCGGAAACACATCTT-1	0	3	53	3013	7990
AAATGTGGGTGCTCCT-1	0	2	54	2838	8090
ACCAGGAGTGTGATCT-1	0	3	55	3013	8190
TGTGGAGGAAGCTTAA-1	0	2	56	2839	8290
AAGGAGAACTTATAAG-1	0	3	57	3013	8390
CCCTCGGGAGCCTTGT-1	0	2	58	2839	8491
ACTGTTTAGTGTAGGC-1	0	3	59	3013	8591
CGTCAGTTTATCGTCT-1	0	2	60	2839	8691
GCGTGTATGTCGTATT-1	0	3	61	3014	8791
ACAATCGATCTTTATA-1	0	2	62	2840	8891
CAGCCCTCACAGGCAG-1	0	3	63	3014	8991
CGCGTCATATTAAACC-1	0	2	64	2840	9091
GAAGACTTCAATGCCG-1	0	3	65	3014	9191
TTGCGGCGACTCATGC-1	0	2	66	2840	9292
ACCAAACTAGAAATCC-1	0	3	67	3015	9392
TTACTGTTTCTCTACG-1	0	2	68	2841	9492
GACCAGGTCATTCATA-1	0	3	69	3015	9592
TTCTTCCCTTTGATAT-1	0	2	70	2841	9692
ACGCCCAGCTGTCGAT-1	0	3	71	3015	9792
AGTAGCGTGAACGAAC-1	0	2	72	2841	9892
CCTCGACCCACTGCCT-1	0	3	73	3016	9992
AGTTATTGAAAGGTAA-1	0	2	74	2842	10093
TCAGTTACGGAATGAT-1	0	3	75	3016	10193
GAATCTATACTCGGAC-1	0	2	76	2842	10293
TCGGCTAACTTCCCTT-1	0	3	77	3016	10393
ACGTGGTCGAATGTGC-1	0	2	78	2842	10493
ATATCGTGCCAGACCC-1	0	3	79	3017	10593
GTAGCTAGTAAGCGCG-1	0	2	80	2843	10693
ACGCTTAGTGTCTCTC-1	0	3	81	3017	10793
TCCGGCCTGCATCGAT-1	0	2	82	2843	10894
TAGTGGAACTCATACA-1	0	3	83	3017	10994
ATCATCTGCCCAGTGT-1	0	2	84	2843	11094
GTTATTAAATACGACC-1	0	3	85	3018	11194
GCGCTAAGTATGCATG-1	0	2	86	2843	11294
CCTGACGCAACCTTTA-1	0	3	87	3018	11394
CCCAAGAATGCACGGT-1	0	2	88	2844	11494
AACTGGGTTCGAGCCG-1	0	3	89	3018	11594
GGTTCCACCCGCTTCT-1	0	2	90	2844	11695
CATGCACGTGTTACTG-1	0	3	91	3018	11795
AGCGTTCCGATTTAAA-1	0	2	92	2844	11895
CCTACGCGACCTTACA-1	0	3	93	3019	11995
CGAATTACATGGTGTT-1	0	2	94	2845	12095
GAGGTCTTAGTGGGTC-1	0	3	95	3019	12195
GCCGCTAGATACGCAG-1	0	2	96	2845	12295
GTCACCTGTCTATGTC-1	0	3	97	3019	12395
CCGATTGGTCAATGAA-1	0	2	98	2845	12496
CCTGTGCGGATTGTAA-1	0	3	99	3020	12596
TTACGTAGCGCGTGCT-1	0	2	100	2846	12696
GGAGGCGAAGAACCGC-1	0	3	101	3020	12796
GGGTCACGTGCTTATG-1	0	2	102	2846	12896
GCTCCGGACGTTGATA-1	0	3	103	3020	12996
ATGTTTGTAAGATCAT-1	0	2	104	2846	13096
TGACCCAGCATTCCCG-1	0	3	105	3021	13196
TGGTCGTTTGATAGAT-1	0	2	106	2847	13297
TGTAATGCCTTCGGAC-1	0	3	107	3021	13397
TGCTCACACAACAACC-1	0	2	108	2847	13497
TACGATCCAAGCCACT-1	0	3	109	3021	13597
TTGTAACTTCATAGCG-1	0	2	110	2847	13697
AGATTCAAGCGGGTCG-1	0	3	111	3022	13797
CTCAGCAGACTGCCGA-1	0	2	112	2847	13897
GTAACATCAGCTCATC-1	0	3	113	3022	13997
ATGGAACAGAATAAAC-1	0	2	114	2848	14098
GGGCCTATACAACCGG-1	0	3	115	3022	14198
TCAAACAATTAGGACA-1	0	2	116	2848	14298
AAACCACTACACAGAT-1	0	3	117	3022	14398
AAACGACAGTCTTGCC-1	0	2	118	2848	14498
TTGAGGGTCGAACGCG-1	0	3	119	3023	14598
TGTTGATCACTGTTTA-1	0	2	120	2849	14698
AGGGTGTGCTACACGC-1	0	3	121	3023	14798
GTAGTTAGACAATATA-1	0	2	122	2849	14899
AATGGCCGCCAATGCG-1	0	3	123	3023	14999
TCGGCGGTATTAGATT-1	0	2	124	2849	15099
GGGTCACTGAGTAGTG-1	0	3	125	3024	15199
GAATTATGCAACCTAC-1	0	2	126	2850	15299
GATCTTAGTGAACGTG-1	0	3	127	3024	15399
CTAATGCGCCCAACAA-1	0	4	0	3179	2683
GCCACCCATTCCACTT-1	0	5	1	3353	2783
TACTCACAACGTAGTA-1	0	4	2	3179	2883
GTTCGGTGTGGATTTA-1	0	5	3	3353	2983
TCTTTCGGCGGGACAC-1	0	4	4	3179	3083
GGAGACATTCACGGGC-1	0	5	5	3354	3183
GGGATTATCTCACAAC-1	0	4	6	3179	3284
TAGAACGCCAGTAACG-1	0	5	7	3354	3384
ACGAGTCGCCGGCGTT-1	0	4	8	3180	3484
TGATGGGACTAAGTCA-1	0	5	9	3354	3584
TGCGAGAAACGTTACG-1	0	4	10	3180	3684
TCGCCTCGACCTGTTG-1	0	5	11	3354	3784
AACTCGATAAACACGT-1	0	4	12	3180	3884
AGGAAAGCCTCTGATG-1	0	5	13	3355	3984
GAAGGACTAAATTGAA-1	0	4	14	3181	4085
GTATCGGGACGAGCTG-1	0	5	15	3355	4185
CCTGTGCATAGGAGAC-1	0	4	16	3181	4285
CATACGGGTGCATGAT-1	0	5	17	3355	4385
CCACTAAACTGAATCG-1	0	4	18	3181	4485
AAATTGCGGCGGTTCT-1	0	5	19	3356	4585
AGTCCAGCGGGTACGT-1	0	4	20	3182	4685
CATTCAGGTCAGTGCG-1	0	5	21	3356	4785
CTAAAGTCCGAAGCTA-1	0	4	22	3182	4886
AATCAGACTGCAGGAC-1	0	5	23	3356	4986
AGTATCCATAATAACG-1	0	4	24	3182	5086
CTGGCTGCTAACGTAA-1	0	5	25	3357	5186
GTTCCAAGACAGCGAC-1	0	4	26	3183	5286
AAGACTAACCCGTTGT-1	0	5	27	3357	5386
GATTAATCCTGGCTCA-1	0	4	28	3183	5486
CGCGCAAGGAACTACA-1	0	5	29	3357	5586
CAGTAGCGAGGTAGTA-1	0	4	30	3183	5687
ACGGCGGGTTGCCCTG-1	0	5	31	3358	5787
CTAGGCGGCAGAGAAT-1	0	4	32	3184	5887
GTGCGCAGCTTGCTCC-1	0	5	33	3358	5987
TCACTATCGTGCAATC-1	0	4	34	3184	6087
TATGATTCTGCTTGGT-1	0	5	35	3358	6187
TAAGATTTAGCGGGAG-1	0	4	36	3184	6287
TTACGGTGTCACCGAG-1	0	5	37	3359	6387
CTACACTAGCTTGTTC-1	0	4	38	3184	6488
TGAGCAGTCGTGAAGT-1	0	5	39	3359	6588
CGCTGAGGACGTCCAA-1	0	4	40	3185	6688
GTGTATGACTTTAAAG-1	0	5	41	3359	6788
CTAAACGGGTGTAATC-1	0	4	42	3185	6888
TGTACTGTGCCAAAGT-1	0	5	43	3359	6988
GGCCACAAGCGATGGC-1	0	4	44	3185	7088
GTCAATTGTACTGAAG-1	0	5	45	3360	7188
AGGGACAGCACGGCGG-1	0	4	46	3186	7289
AGCTTATAGAGACCTG-1	0	5	47	3360	7389
AACTAGCGTATCGCAC-1	0	4	48	3186	7489
AACTTTAGCTGCTGAG-1	0	5	49	3360	7589
CCCAAGACAGAGTATG-1	0	4	50	3186	7689
GGCATCAACGAGCACG-1	0	5	51	3361	7789
ATGCATTCCGTGATGG-1	0	4	52	3187	7889
TTATAGATGCACATTA-1	0	5	53	3361	7989
GAACCATCTGGGAGAC-1	0	4	54	3187	8090
TGCTATACAAACGGAC-1	0	5	55	3361	8190
ACTTGCCATATTGTAC-1	0	4	56	3187	8290
TATTCCGGCAGTCCTA-1	0	5	57	3362	8390
GACGGACCGCGTTCCT-1	0	4	58	3188	8490
ATGTGTAGTTTAGTCA-1	0	5	59	3362	8590
ATACCAGCAAATTGCT-1	0	4	60	3188	8690
AAGTTTACTAATGGCA-1	0	5	61	3362	8790
CTCTCGATGTGCGCCT-1	0	4	62	3188	8891
GATTGACACTCTGCTC-1	0	5	63	3363	8991
TATCACAGCACGGGCA-1	0	4	64	3188	9091
ACCGTTCCCGCTCTGA-1	0	5	65	3363	9191
CCGCCACCACAATCCA-1	0	4	66	3189	9291
CATTCACTGACAGCTA-1	0	5	67	3363	9391
CGGCTGCAAGATTAAG-1	0	4	68	3189	9491
CATGAACCTCTTATCA-1	0	5	69	3363	9591
TTAATGCGAGGTAACT-1	0	4	70	3189	9692
AATAAGTCCTCGAGAC-1	0	5	71	3364	9792
ACCAGCCCGGTCTTTG-1	0	4	72	3190	9892
CTACGAACTAGGTCGA-1	0	5	73	3364	9992
ACATCTCAACGCGTAA-1	0	4	74	3190	10092
CACTACTCAGTTCTGT-1	0	5	75	3364	10192
CCGACTCGCATAGTCT-1	0	4	76	3190	10292
CATTTATCGTTCAAGA-1	0	5	77	3365	10392
CAAACGTGGTCTTGCG-1	0	4	78	3191	10493
TAGAAACCACTAAGTA-1	0	5	79	3365	10593
ACTGATTTAGTGATTC-1	0	4	80	3191	10693
TCGTATTTCGTCCGGA-1	0	5	81	3365	10793
CGGAAATTTCACATCC-1	0	4	82	3191	10893
ATCCACGCTAAATGTT-1	0	5	83	3366	10993
GTTCAATCTATGTCAA-1	0	4	84	3192	11093
ATAAAGGTCAAGTACG-1	0	5	85	3366	11193
CAACTCCAACGTTTAG-1	0	4	86	3192	11294
TAGGAACAGCCTCCAG-1	0	5	87	3366	11394
ATGGGAACGGAAGCGG-1	0	4	88	3192	11494
CACACGTTTCAATGGG-1	0	5	89	3367	11594
GGTGTTCTGTTTCTAC-1	0	4	90	3193	11694
AGTAACGTTCATCCTG-1	0	5	91	3367	11794
GTATAGTGGCCCATGT-1	0	4	92	3193	11894
TCTACACGTTCATGCA-1	0	5	93	3367	11994
AATCTGGGTAGACCCT-1	0	4	94	3193	12095
TCGGTTAGCCATGTAG-1	0	5	95	3368	12195
TGCCATGGCTTATAAG-1	0	4	96	3193	12295
TAAGTAAATGTGCCGC-1	0	5	97	3368	12395
GTGTCCGATAAGGCAT-1	0	4	98	3194	12495
TGGCACGAGCTCGAGT-1	0	5	99	3368	12595
ACCGGTCTGAGTACGG-1	0	4	100	3194	12695
GAACTTAGCGCCCGGT-1	0	5	101	3368	12795
AGTAGCTAGACGCCGA-1	0	4	102	3194	12896
ATAGGAATCTAAGCTT-1	0	5	103	3369	12996
CTTCCTGCATATTTAC-1	0	4	104	3195	13096
CAATATGTAGATTTAC-1	0	5	105	3369	13196
ACAAGGCCTACCAGCC-1	0	4	106	3195	13296
TTATAGTCCAAGGTGC-1	0	5	107	3369	13396
AAACGCCCGAGATCGG-1	0	4	108	3195	13496
CCTCGTTACGCCTGTT-1	0	5	109	3370	13596
GAACGGTGTAAAGCAG-1	0	4	110	3196	13697
ACGCATAAATGACATG-1	0	5	111	3370	13797
GGTTCGATGCTGAGTT-1	0	4	112	3196	13897
CTTTGGCAGACAGAGT-1	0	5	113	3370	13997
TTCGTGGGCTGGAAGC-1	0	4	114	3196	14097
CAAAGGTTAAATTCAG-1	0	5	115	3371	14197
GTTTGGCGTCAGGCAC-1	0	4	116	3197	14297
GCTTTCTATCTCAACT-1	0	5	117	3371	14397
TGCATCTCCGGATCTT-1	0	4	118	3197	14498
CTGAAACGGCCCTCAG-1	0	5	119	3371	14598
TAGCAGTAAATACGCG-1	0	4	120	3197	14698
CGGGCTACTTAAATTG-1	0	5	121	3372	14798
ATTATGCTCAGTATTG-1	0	4	122	3197	14898
TGATGCTCACGTAGTC-1	0	5	123	3372	14998
GTCTAAGATGCCCAGC-1	0	4	124	3198	15098
AACCCGATAGGGCTTC-1	0	5	125	3372	15198
CGCTATCGTGGCTTTA-1	0	4	126	3198	15299
CGTCTCTCGCCGAGGC-1	0	5	127	3372	15399
AGTGGGAGTATACACG-1	0	6	0	3527	2682
GGTCTTGGTGTTAACT-1	0	7	1	3701	2782
GGCTGGCAGCTTTATG-1	0	6	2	3527	2883
CGCCAATTATTGCGTT-1	0	7	3	3702	2982
GGTAACCGGCAAAGGT-1	0	6	4	3528	3083
TGGGACCATTGGGAGT-1	0	7	5	3702	3183
CTGCAGGTGCTCGGCC-1	0	6	6	3528	3283
CCGGTGCGAGTGATAG-1	0	7	7	3702	3383
GGGTACACTCTGGAGG-1	0	6	8	3528	3483
TAGCCAGAGGGTCCGG-1	0	7	9	3703	3583
CTTGTGAGGACAGCGG-1	0	6	10	3529	3684
GAAGGGCATAACCATG-1	0	7	11	3703	3783
CAACATGGCCTGATAA-1	0	6	12	3529	3884
CAATTTGACCGGGAAG-1	0	7	13	3703	3984
TCTGACTGTAATGGTT-1	0	6	14	3529	4084
TTCATAGCCTTGTAAC-1	0	7	15	3704	4184
TGGAAACGGAGTGAAC-1	0	6	16	3529	4284
ATCGCACGATTGTTCA-1	0	7	17	3704	4384
CGCCACCCGCATTAAC-1	0	6	18	3530	4485
TGGACCACGGCGTTGA-1	0	7	19	3704	4584
GTATATGTTACGGCGG-1	0	6	20	3530	4685
GTATTCTTACCGTGCT-1	0	7	21	3704	4785
TTCAGAGTAACCTGAC-1	0	6	22	3530	4885
GCGGTAACCCAAATGA-1	0	7	23	3705	4985
CTACGTGTTGCCACCA-1	0	6	24	3531	5085
CTAGATAAACTCCTCG-1	0	7	25	3705	5185
TCCATTAGTTGGATAG-1	0	6	26	3531	5286
CTGGCTCCTGCGGGAT-1	0	7	27	3705	5385
CAGTCTCTCGGCTAAT-1	0	6	28	3531	5486
GTATGACGTGGGAAAC-1	0	7	29	3706	5586
AGTCACTCCGCCTCAT-1	0	6	30	3532	5686
GCAGCGGTGGGCATTA-1	0	7	31	3706	5786
TATGGAGTTTCTCGTT-1	0	6	32	3532	5886
ACTCAACGAATGTATT-1	0	7	33	3706	5986
AACACGCGGCCGCGAA-1	0	6	34	3532	6087
CGATATTAGCCGCAGG-1	0	7	35	3707	6186
AGCGTCTGAACCCGCA-1	0	6	36	3533	6287
GATGTCCGGATCACAT-1	0	7	37	3707	6387
GGTCACGTTAGATTCA-1	0	6	38	3533	6487
TTAAGGATACGGAGGT-1	0	7	39	3707	6587
GTGCGGGACCATCGGC-1	0	6	40	3533	6687
CCATCTTGTTCACAAT-1	0	7	41	3708	6787
TCCGAGAAGGCTAAGC-1	0	6	42	3534	6888
TGGCGGTGTGCGATTG-1	0	7	43	3708	6987
ATCCTGCTGCAGATAG-1	0	6	44	3534	7088
TTATGCGTCCCGGTCC-1	0	7	45	3708	7188
CATAATGAGCGGGCGA-1	0	6	46	3534	7288
AGACATAGATCCTTCC-1	0	7	47	3708	7388
GGTGAAACCGGGAATG-1	0	6	48	3534	7488
AACTGGTGTGGGCCTT-1	0	7	49	3709	7588
GTAGCGCTGTTGTAGT-1	0	6	50	3535	7689
TTGTTTGTGTAAATTC-1	0	7	51	3709	7788
GGATCAAAGGACGAGG-1	0	6	52	3535	7889
CGTAGCGCCGACGTTG-1	0	7	53	3709	7989
CAAGTGAACTTTGGTT-1	0	6	54	3535	8089
GTAGACAACCGATGAA-1	0	7	55	3710	8189
CAATGGTCGGCCTGGG-1	0	6	56	3536	8289
ACAGATTAGGTTAGTG-1	0	7	57	3710	8389
GTTATCACCTTCTGAA-1	0	6	58	3536	8490
TGGTATCGGTCTGTAT-1	0	7	59	3710	8589
GGAATAACCTCAAGAA-1	0	6	60	3536	8690
ATTATCTCGACAGATC-1	0	7	61	3711	8790
CCGAGGGATGTTAGGC-1	0	6	62	3537	8890
TGAGATCAAATACTCA-1	0	7	63	3711	8990
AAACGAAGAACATACC-1	0	6	64	3537	9090
CTGGTCCTAACTTGGC-1	0	7	65	3711	9190
TGCACGAGTCGGCAGC-1	0	6	66	3537	9291
ATAGTCTTTGACGTGC-1	0	7	67	3712	9390
TGGAGCTAAAGTTCCC-1	0	6	68	3538	9491
GGGTGGTCCAGCCTGT-1	0	7	69	3712	9591
CATGCATGGAGACCCT-1	0	6	70	3538	9691
ACACGGCACTATGCAT-1	0	7	71	3712	9791
CCCTGGTATGGGCGGC-1	0	6	72	3538	9891
GGAGGATTGAAAGGAG-1	0	7	73	3713	9991
CCGCTGGTGCCATTCA-1	0	6	74	3538	10092
GTTAGAGTGTGCCGCT-1	0	7	75	3713	10191
TCGGAATGACCATCAA-1	0	6	76	3539	10292
TTCAATTAGCCATAAT-1	0	7	77	3713	10392
GATGTGTTGTCACAAG-1	0	6	78	3539	10492
TCTTTCTCTTAAGGAG-1	0	7	79	3713	10592
ACCCTTTAGTTCTCCA-1	0	6	80	3539	10692
ACCACAACTCAGAACA-1	0	7	81	3714	10792
TATGATAAATCTAACG-1	0	6	82	3540	10893
GATCCTCTTGCGCTTA-1	0	7	83	3714	10992
TTCTACCTTTATGTTG-1	0	6	84	3540	11093
GAAATACCTGCTGGCT-1	0	7	85	3714	11193
ATTCTGAGTATGAACT-1	0	6	86	3540	11293
GGATTAAGCTAAGGTC-1	0	7	87	3715	11393
AGTACGTGGCCTGTCT-1	0	6	88	3541	11493
TCAGGGTGCACGAAAC-1	0	7	89	3715	11593
AAATTTACCGAAATCC-1	0	6	90	3541	11694
TTGAGGCATTTAACTC-1	0	7	91	3715	11793
AACCAGTATCACTCTT-1	0	6	92	3541	11894
CACCGGAGATATCTCC-1	0	7	93	3716	11994
GACTGGGCGCCGCAAC-1	0	6	94	3542	12094
CACGTCTATGATGTGG-1	0	7	95	3716	12194
TTAAGACGAACGAACC-1	0	6	96	3542	12294
TGACCAGCTTCAAAGT-1	0	7	97	3716	12394
AGAGTTAGAGACCGAT-1	0	6	98	3542	12495
TTCGGACTGATGCCTT-1	0	7	99	3717	12594
CTCGAATGGAACGTAT-1	0	6	100	3543	12695
GGACGGCTTGCGCAAC-1	0	7	101	3717	12795
CTAAGTACAGGGCTAC-1	0	6	102	3543	12895
ACAAATTCAGATCTGA-1	0	7	103	3717	12995
CATGGAAATGGGACCA-1	0	6	104	3543	13095
GGTGGACCACGTGTTA-1	0	7	105	3718	13195
CACGACGTAATAGTAA-1	0	6	106	3543	13296
CGGGTTCGGCACGTAT-1	0	7	107	3718	13395
CTGGGCTATCCTTTGG-1	0	6	108	3544	13496
GTATTAGGGTTCGCGT-1	0	7	109	3718	13596
TCATTCGTATAATTTG-1	0	6	110	3544	13696
AATAGCAAGCCTCCTG-1	0	7	111	3718	13796
CATCTACCCGAGAACG-1	0	6	112	3544	13896
GCTTCAGTGGGATTAC-1	0	7	113	3719	13996
TCTGTGATGGAGGTTG-1	0	6	114	3545	14097
ATCCACTTTCAGACTA-1	0	7	115	3719	14197
ATGGTTACGAAACATG-1	0	6	116	3545	14297
GGCCCAATCTAGAGGG-1	0	7	117	3719	14397
GATGGTGAAATAACCC-1	0	6	118	3545	14497
AGAGGGACAATTGTCC-1	0	7	119	3720	14597
CGCGTACATTCTGGAA-1	0	6	120	3546	14697
CAAGAAACCCTAAACT-1	0	7	121	3720	14797
TTGGTGCGGTGTTGAA-1	0	6	122	3546	14898
GGTTCCCTAGTGTCTC-1	0	7	123	3720	14998
CGATAACCAATTTGAG-1	0	6	124	3546	15098
GCCCACTGGTCCACAA-1	0	7	125	3721	15198
GAGGGCCGGCAGAGTC-1	0	6	126	3547	15298
CGACACGGATGCCCAC-1	0	7	127	3721	15398
CTGTCTGTGGCTGGCT-1	0	8	0	3875	2682
ATATTATCCCGTATTT-1	0	9	1	4050	2782
GCGCTGGCGGAAAGTC-1	0	8	2	3876	2882
ATCTAACGTCCCTATG-1	0	9	3	4050	2982
GTCAGACAGCGTTGGA-1	0	8	4	3876	3082
GCCAGGCTTAGTGGTA-1	0	9	5	4050	3182
ATTCAAAGTACCTGTT-1	0	8	6	3876	3283
TGGACGTAGGCGAATC-1	0	9	7	4051	3382
ACACATTGACGCAACA-1	0	8	8	3877	3483
GATATCAGTATGTATC-1	0	9	9	4051	3583
TGGGCCTTGCCTGCAT-1	0	8	10	3877	3683
CAAAGTCAGGTTAGCT-1	0	9	11	4051	3783
GGATCCCTACCAGCTA-1	0	8	12	3877	3883
ATCGTCCAATCGAGTC-1	0	9	13	4052	3983
ACATGGCTCAATTTAG-1	0	8	14	3878	4084
AGGCCCAGTGACTGGT-1	0	9	15	4052	4183
GCTTCCAGCTTAGATT-1	0	8	16	3878	4284
TGCTTGAAACCATGCA-1	0	9	17	4052	4384
CAATATTGGACTAGTG-1	0	8	18	3878	4484
CGTGCTGGCCTAGTCG-1	0	9	19	4053	4584
CCTGCGATAGAACTGT-1	0	8	20	3879	4684
GGGTAATGCTGTGTTT-1	0	9	21	4053	4784
AACGCGAACGGCAACA-1	0	8	22	3879	4885
TGTCGGCATGGTGGAA-1	0	9	23	4053	4984
AGCGTACGAGAGCTAG-1	0	8	24	3879	5085
ATACTCTCGCCACTCT-1	0	9	25	4054	5185
AATCCATGCAAGGGTG-1	0	8	26	3879	5285
TTAAACAGAGTCCCGC-1	0	9	27	4054	5385
CCACAGCTGAAATCAT-1	0	8	28	3880	5485
CGGTTCCGGCTTCTTG-1	0	9	29	4054	5585
GACGTGAGACTCCATG-1	0	8	30	3880	5686
TCGTTGGCTCGTCAAT-1	0	9	31	4054	5785
GGTGAACGGGCTAGCC-1	0	8	32	3880	5886
GCACTGTGCAAATGTA-1	0	9	33	4055	5986
ACGAGAACCCATCACG-1	0	8	34	3881	6086
CCAGCTACGCCTCATA-1	0	9	35	4055	6186
TCCCGGTCAGGAATTT-1	0	8	36	3881	6286
TCGCATTCAATGACTT-1	0	9	37	4055	6386
CTGGTTCAACGCATCA-1	0	8	38	3881	6487
GGTGATTTCATCTTGT-1	0	9	39	4056	6586
CACCCTTTCCTCGCTC-1	0	8	40	3882	6687
CAACTTGTAGTGGGCA-1	0	9	41	4056	6787
AATATCAAGGTCGGAT-1	0	8	42	3882	6887
ACTCAGACCTGCTTCT-1	0	9	43	4056	6987
TTGGAGTCTCCCTTCT-1	0	8	44	3882	7087
GGATACTCATGAATTG-1	0	9	45	4057	7187
TGGGCACAAACAGAAC-1	0	8	46	3883	7288
GAGCCACGGTAGTAGG-1	0	9	47	4057	7387
TCGATAGGCTAGTCGC-1	0	8	48	3883	7488
TAACCGCCCGCAGTGC-1	0	9	49	4057	7588
GCCTATTTGCTACACA-1	0	8	50	3883	7688
TTGACGATTCAGCACG-1	0	9	51	4058	7788
TTAAACCGGTAGCGAC-1	0	8	52	3883	7888
ACCGAAAGGGCCCTGC-1	0	9	53	4058	7988
ACGTTCCGCGCTCCGT-1	0	8	54	3884	8089
ATACCAGGCTAATAGA-1	0	9	55	4058	8188
CGGCTTTGTATGATAA-1	0	8	56	3884	8289
CTTGACCCGAAAGATA-1	0	9	57	4058	8389
CGCAGAAACATTTGCG-1	0	8	58	3884	8489
GACCCGTCGCCGGCTA-1	0	9	59	4059	8589
AATCGGGACACTACGA-1	0	8	60	3885	8689
GTCACAAAGTTTCCAA-1	0	9	61	4059	8789
TATATTCGCGTCGATA-1	0	8	62	3885	8890
CCTCCCGACAATCCCT-1	0	9	63	4059	8989
CGACATGCGATCTTCT-1	0	8	64	3885	9090
AACACGACTGTACTGA-1	0	9	65	4060	9190
CCCAACCACACTAACA-1	0	8	66	3886	9290
CACCGCCGACCAGCGA-1	0	9	67	4060	9390
TGGTATCGCATCCCAA-1	0	8	68	3886	9490
CAGAGTGATTTAACGT-1	0	9	69	4060	9590
AACCCTGGTGGAACCA-1	0	8	70	3886	9691
GTCAGTTGTGCTCGTT-1	0	9	71	4061	9790
ATTGACGTAACTCGGT-1	0	8	72	3887	9891
GATGTCGGTCAACTGC-1	0	9	73	4061	9991
AGGGCAGCGGCGTGGT-1	0	8	74	3887	10091
ACATCGTTAACCTAGT-1	0	9	75	4061	10191
TCCATTGTGACCTCGT-1	0	8	76	3887	10291
TGTTTAATACTTCATC-1	0	9	77	4062	10391
TTGCTGGCCGGGCTTC-1	0	8	78	3888	10492
CATATTATTTGCCCTA-1	0	9	79	4062	10591
CTGCCTAGCCACCAAG-1	0	8	80	3888	10692
ACGAGATATTTGCTTA-1	0	9	81	4062	10792
GACTACAATTGCTCGT-1	0	8	82	3888	10892
AACGTGATGAAGGACA-1	0	9	83	4063	10992
ACTCTCTTATACACGA-1	0	8	84	3888	11092
CGCATCATGGCTTCAG-1	0	9	85	4063	11192
CGGCTCTTCGTCGAAC-1	0	8	86	3889	11293
ATTCTTCGTACTTATG-1	0	9	87	4063	11392
AGTGAGGGTTTCTGAC-1	0	8	88	3889	11493
GCCAGGCGTTCGCATG-1	0	9	89	4063	11593
GACTAACACAGCACCT-1	0	8	90	3889	11693
CAATGGAATCTACATA-1	0	9	91	4064	11793
GTGGTCAGCGAAGTAT-1	0	8	92	3890	11893
ATGGCTGGAAATGGCC-1	0	9	93	4064	11993
ATCAGGTCGCCATTGC-1	0	8	94	3890	12094
TATCACCATGTAAAGT-1	0	9	95	4064	12193
AGCGCTTATGGGCAAG-1	0	8	96	3890	12294
AAGCGGCGTCATGGGT-1	0	9	97	4065	12394
ACTAATACGTCAGGCG-1	0	8	98	3891	12494
GGCTGAGCATCGTAAG-1	0	9	99	4065	12594
CGGTTGGGTTCAAGTT-1	0	8	100	3891	12694
GACTGATTGGTCACAA-1	0	9	101	4065	12794
AGACGGGCCGATTTAA-1	0	8	102	3891	12895
ACCAGTGCCCGGTCAA-1	0	9	103	4066	12994
GTCCTTTAATGACTTC-1	0	8	104	3892	13095
CCTACAAGTCCGGAAT-1	0	9	105	4066	13195
GCCTGCTACACTGAGA-1	0	8	106	3892	13295
GACTCGGTCGGCGGAT-1	0	9	107	4066	13395
CTAGACATATATGTAG-1	0	8	108	3892	13495
TCGCCCAACTGACTCC-1	0	9	109	4067	13595
AAACTAACGTGGCGAC-1	0	8	110	3892	13696
AACTGAGGTCAGCGTC-1	0	9	111	4067	13795
ACAATGATTCTTCTAC-1	0	8	112	3893	13896
ATAAGTACCCGATTGT-1	0	9	113	4067	13996
ATTGGGAGTTCTGTAA-1	0	8	114	3893	14096
CGAACATAGTCAGAAA-1	0	9	115	4067	14196
TAGCTCAGATCCTAGT-1	0	8	116	3893	14296
GTGTCGTATTCACCTT-1	0	9	117	4068	14396
CTCACCGATCCAAACT-1	0	8	118	3894	14497
ATATGTGCACAAACCA-1	0	9	119	4068	14596
CAGTCCAACGCCTTCT-1	0	8	120	3894	14697
TCGTCCGGGTACACTC-1	0	9	121	4068	14797
GCAGAAACGTAATCCA-1	0	8	122	3894	14897
TTCGAGCCGGCGCTAC-1	0	9	123	4069	14997
GGAAGATAAGACTGTA-1	0	8	124	3895	15097
ATAAGCAAACACCGAG-1	0	9	125	4069	15197
GCATAAATTGAACGCC-1	0	8	126	3895	15298
CGCCGGTGTCGCAGTA-1	0	9	127	4069	15397
GACCTGGTCTGGGCGT-1	0	10	0	4224	2681
AGCCGCTTGATTAGCG-1	0	11	1	4398	2781
CCCGGCTAGGTGAGAA-1	0	10	2	4224	2882
CGAGCCGAGCACTCGA-1	0	11	3	4399	2981
TAGTGCTTGAATCCTT-1	0	10	4	4224	3082
CAACCGCACCTAGACA-1	0	11	5	4399	3182
ACCACTGTTCAAGAAG-1	0	10	6	4225	3282
AGATGCTATAACGAGC-1	0	11	7	4399	3382
AATTACTCGTACGCTC-1	0	10	8	4225	3482
CGTCAATCTTTAACAT-1	0	11	9	4399	3582
CCAAAGCAGTTGGTTG-1	0	10	10	4225	3683
CCATATTGGATCATGA-1	0	11	11	4400	3782
CGTACCGAAAGTCTAG-1	0	10	12	4226	3883
CTCGAGATCCAAAGCA-1	0	11	13	4400	3983
TGGATAGAGTAACAGA-1	0	10	14	4226	4083
TCACAGATCCTCAAAC-1	0	11	15	4400	4183
AGAGCTACGAAAGCAT-1	0	10	16	4226	4283
TGCGTGATTGGGTGTC-1	0	11	17	4401	4383
CACATGTTTGGACATG-1	0	10	18	4227	4484
TTCGCATCCGGAAGCA-1	0	11	19	4401	4583
CCCTAGTGTCAGGTGT-1	0	10	20	4227	4684
TTACCGCCTTAGGGAA-1	0	11	21	4401	4784
CCAGTCCATTATTCGA-1	0	10	22	4227	4884
CGTAAACGCTTGAGTG-1	0	11	23	4402	4984
ATTCCTTCCAGGCGGT-1	0	10	24	4228	5084
TTCCTTTCTGTGTTGC-1	0	11	25	4402	5184
AGTTGACATCGGCTGG-1	0	10	26	4228	5285
AACTCGATGGCGCAGT-1	0	11	27	4402	5384
GATAAGGCAGATGCAA-1	0	10	28	4228	5485
GGCTGGCTAGCTTAAA-1	0	11	29	4403	5585
CCTCATGCAGCTACGA-1	0	10	30	4229	5685
GACGCCTGTTGCAGGG-1	0	11	31	4403	5785
TAATTAGATGGATATG-1	0	10	32	4229	5885
GAGGGCATCGCGTATC-1	0	11	33	4403	5985
CTTGTGAGTCTTTGAC-1	0	10	34	4229	6086
TCAACACATTGGGTAA-1	0	11	35	4404	6185
ACTGTATACGCGAGCA-1	0	10	36	4229	6286
GTGAAACGTGCTCCAC-1	0	11	37	4404	6386
CGAGTGCTATAGTTCG-1	0	10	38	4230	6486
GTACTGCATGAAGCGT-1	0	11	39	4404	6586
GTAACTTGCGGCAGTC-1	0	10	40	4230	6686
GAATCGCCGGACACGG-1	0	11	41	4404	6786
GGGAGTAATGGCTGGC-1	0	10	42	4230	6887
CATGAACCGACATTTG-1	0	11	43	4405	6986
TCTGTCATACAAGAGC-1	0	10	44	4231	7087
GTCGTCAATTATAAGG-1	0	11	45	4405	7187
TAAAGAGCCCGAAACC-1	0	10	46	4231	7287
GTACTGAGGTCGTAAC-1	0	11	47	4405	7387
AAAGACCCAAGTCGCG-1	0	10	48	4231	7487
CGTCAGTGCGCACAAG-1	0	11	49	4406	7587
TGTATCCTTATTCCAT-1	0	10	50	4232	7688
ATTCTCGTCTCTTTAG-1	0	11	51	4406	7787
AAAGTCACTGATGTAA-1	0	10	52	4232	7888
TGTCTACAGTTTCTGT-1	0	11	53	4406	7988
TTAACGTCGCAAGACC-1	0	10	54	4232	8088
CTATGTCTATTGAAAC-1	0	11	55	4407	8188
TCGGGTGAAACTGCTA-1	0	10	56	4233	8288
TGTCCCGACATAGCAC-1	0	11	57	4407	8388
ACAGCATAGAGCCAGT-1	0	10	58	4233	8489
ATATTCCCACAGGTCA-1	0	11	59	4407	8588
TTGGATCGACTTCTGG-1	0	10	60	4233	8689
CACCATCGGAGGAGAC-1	0	11	61	4408	8789
TCGTTCGTTATTATGT-1	0	10	62	4233	8889
CTTAACTTCGAAGTAC-1	0	11	63	4408	8989
GCACAAGTGTCGGAAG-1	0	10	64	4234	9089
TACCAGCTAGGTTTAA-1	0	11	65	4408	9189
ACGTACAGATTTCTCT-1	0	10	66	4234	9290
AATTTGGTTCCAAAGA-1	0	11	67	4408	9389
GTAAGGATTTGTCGGA-1	0	10	68	4234	9490
CATCATCTACCCGGAC-1	0	11	69	4409	9590
ACGATGGATCCGATGC-1	0	10	70	4235	9690
CACTCAGCTCTTGAGG-1	0	11	71	4409	9790
TAGATCCGAAGTCGCA-1	0	10	72	4235	9890
TGAAACTTATGCAAGC-1	0	11	73	4409	9990
GCGATTCTGGAAGCAG-1	0	10	74	4235	10091
CAAACTATTGAGCTTC-1	0	11	75	4410	10190
TAGAATTAAGGGCAAC-1	0	10	76	4236	10291
CGAAACATAGATGGCA-1	0	11	77	4410	10391
GATGGTGCCCTAGGCA-1	0	10	78	4236	10491
CCCGCAGGGCCCAAAG-1	0	11	79	4410	10591
ACAGCGCACCCGCAGC-1	0	10	80	4236	10691
GGTAAATGTGCGTTAC-1	0	11	81	4411	10791
GTCCTTCTAGTGGGTT-1	0	10	82	4237	10892
GGAAGCTCGCTTACAG-1	0	11	83	4411	10991
CACCGATACACCGAGC-1	0	10	84	4237	11092
CAGCCGGGCCCTCTAT-1	0	11	85	4411	11192
CGGAGCTTATAACACC-1	0	10	86	4237	11292
ATTACAACTACCGGCC-1	0	11	87	4412	11392
TCCTCTGGCCCATTAG-1	0	10	88	4238	11492
CGGCACCGTTAGCGCC-1	0	11	89	4412	11592
TCGGTCCCTGACTCCA-1	0	10	90	4238	11693
TGGTTGGAGGATCCTG-1	0	11	91	4412	11792
CTGCGGTAGTCACGTG-1	0	10	92	4238	11893
GTGCCTCAGTGTACGG-1	0	11	93	4413	11993
ATCGTTCACTTTCGCC-1	0	10	94	4238	12093
ACTTACCGGGCGCGCA-1	0	11	95	4413	12193
CTAGACTGCATTTCGT-1	0	10	96	4239	12293
TTGCCGGTGATCCCTC-1	0	11	97	4413	12393
CTGTCACGCCAGGCGC-1	0	10	98	4239	12494
CGGTATAGGTATTAGC-1	0	11	99	4413	12593
CCAACGCTTGCCAGGG-1	0	10	100	4239	12694
CGTTGAGTAATTGCGT-1	0	11	101	4414	12794
TGTATTTACCTAATGC-1	0	10	102	4240	12894
TAAATGCCGTCTCATG-1	0	11	103	4414	12994
CGGTTTATGAAGGAAC-1	0	10	104	4240	13094
GCAAGATGTGTTCGCG-1	0	11	105	4414	13194
AAAGGTAAGCTGTACC-1	0	10	106	4240	13295
GTACGTCACGTATTAA-1	0	11	107	4415	13394
AGTACCTTCGAGTGCT-1	0	10	108	4241	13495
ATTGTGACTTCGCTGC-1	0	11	109	4415	13595
TGTATCAGACTGAAGC-1	0	10	110	4241	13695
GAGACCCTGCAACGCC-1	0	11	111	4415	13795
TGGGTGGGATGTCATT-1	0	10	112	4241	13895
GGCTAATGATTGAAAT-1	0	11	113	4416	13995
ATAACGTTACCTCCAC-1	0	10	114	4242	14096
TGCGAGATGGCGGCCA-1	0	11	115	4416	14195
CACACTTGTATTGCGA-1	0	10	116	4242	14296
GCTGGTGACTCGTAGT-1	0	11	117	4416	14396
CGACACCGCTTAAGGA-1	0	10	118	4242	14496
GTAACAACTGACCTTG-1	0	11	119	4417	14596
CAACTGAGGGTATGAC-1	0	10	120	4242	14696
CTAATTATGAAGCGTA-1	0	11	121	4417	14796
CCGATCTTAAGAGGCT-1	0	10	122	4243	14897
CGACTCGGTACACGGT-1	0	11	123	4417	14996
TGCTGCGTCAGAGTTA-1	0	10	124	4243	15097
AGAGTTGCAGGCCTCC-1	0	11	125	4417	15197
ACTGGCGAACCTGCGT-1	0	10	126	4243	15297
ACTAAGGACGCACACC-1	0	11	127	4418	15397
CGTCCAGATGGCTCCA-1	0	12	0	4572	2681
ACTATCGCCGGCTAAA-1	0	13	1	4747	2781
GATAGCGTACCACGCG-1	0	12	2	4573	2881
AGGACTTATAGGAGAA-1	0	13	3	4747	2981
TAGTCGGGATTCTTCG-1	0	12	4	4573	3081
ACCATTAAGGGTGTCA-1	0	13	5	4747	3181
TTAATGTGTTTGCAGG-1	0	12	6	4573	3281
TCCGCAGCCACCTAGC-1	0	13	7	4748	3381
GAGGAGATCCTCATGC-1	0	12	8	4574	3482
GGTCCTTCATACGACT-1	1	13	9	4748	3582
CCCTGTTGGCAAAGAC-1	0	12	10	4574	3682
GTGCCTAGCTATGCTT-1	0	13	11	4748	3782
GTCATCTCCTACAGCT-1	0	12	12	4574	3882
GCGAGAAACGGGAGTT-1	0	13	13	4749	3982
CGTCGCGGCGGGATTT-1	0	12	14	4574	4082
CATTGTGTGCTAGATC-1	0	13	15	4749	4182
CGCGGCAGTATTACGG-1	0	12	16	4575	4283
GAAATGGGATGTAAAC-1	0	13	17	4749	4383
CATTCCCTAAGTACAA-1	0	12	18	4575	4483
AGTTCTGCGTTGTATC-1	0	13	19	4749	4583
ACCCTATAGGACTGAG-1	0	12	20	4575	4683
TTAGATAGGTCGATAC-1	0	13	21	4750	4783
ATTGATAGCAACGAGA-1	0	12	22	4576	4883
TCTCGGCTCCAGGACT-1	0	13	23	4750	4983
CTTGAGGTTATCCCGA-1	0	12	24	4576	5084
AAGAAGGATCAGTTAG-1	0	13	25	4750	5184
GTACGACGGCGCTGCG-1	0	12	26	4576	5284
CTTATGTTGACTACCA-1	0	13	27	4751	5384
CGGCACTCAAGAAAGT-1	0	12	28	4577	5484
GTCAAAGTTTACATAG-1	0	13	29	4751	5584
CTCCTAAGTTATGTCT-1	0	12	30	4577	5684
ACTGTGCTAGTAGATC-1	0	13	31	4751	5784
GTTTGGCCGCTCAGCG-1	0	12	32	4577	5885
TTATCCAATCGAACTC-1	0	13	33	4752	5985
CCGTACCCAAGCGCCA-1	0	12	34	4578	6085
CATACAAAGCCGAACC-1	0	13	35	4752	6185
GGTCGGTAATTAGACA-1	0	12	36	4578	6285
AGCGGGAAGGGTCCAT-1	0	13	37	4752	6385
GCCCACCAAGGCTGTC-1	0	12	38	4578	6485
GTAGACGTCGTTACAT-1	0	13	39	4753	6585
GAGCATCATCCCTGGG-1	0	12	40	4579	6686
AGGTAACCTCCTATTC-1	0	13	41	4753	6786
GGTTTGAGTGCTGGAA-1	0	12	42	4579	6886
GCACTAGTCGCGCTAT-1	0	13	43	4753	6986
GGTAACTATGTATCTG-1	0	12	44	4579	7086
GCGGTCCCTAGACGCA-1	0	13	45	4753	7186
CGAGCGTTGATCAGCC-1	0	12	46	4579	7287
AATCCAAGGGCCTGAG-1	0	13	47	4754	7386
CCGTGCCCATGACGGC-1	0	12	48	4580	7487
GAAATTCACATCGCTG-1	0	13	49	4754	7587
CTCTGCGAAGCAAGCA-1	0	12	50	4580	7687
AGTAGGTAACATACAT-1	0	13	51	4754	7787
ATTGGGAATATCTTGG-1	0	12	52	4580	7887
TAGAGCTACGAAGAAC-1	0	13	53	4755	7987
TGCGGCATAGTTCAAC-1	0	12	54	4581	8088
CCGCCGGTCAACACAC-1	0	13	55	4755	8187
TCGTATAGTGCAATTA-1	0	12	56	4581	8288
TAGTTTATTCTTGCTT-1	0	13	57	4755	8388
GATATCTCATGCAATA-1	0	12	58	4581	8488
CGTTTAAGCGGAGCAC-1	0	13	59	4756	8588
CATGCTGGCTCCAATT-1	0	12	60	4582	8688
GAAACAGCCATGCAGT-1	0	13	61	4756	8788
AGTTTCGCAGGTCGGA-1	0	12	62	4582	8889
CTCATGGCTCACAATC-1	0	13	63	4756	8988
AACCGTTGTGTTTGCT-1	0	12	64	4582	9089
ACCCTTCATCTGCGAA-1	0	13	65	4757	9189
TGCGGTGAAATTTCAT-1	0	12	66	4583	9289
CAAATTGTCAGCAAGC-1	0	13	67	4757	9389
GAGGTACATCCATCTT-1	0	12	68	4583	9489
AAATGGCATGTCTTGT-1	0	13	69	4757	9589
TCATCCCAGAGGGTGG-1	0	12	70	4583	9690
CGTAGCGAATTGTCAG-1	0	13	71	4758	9789
CCTAGTTAGTCGCATG-1	0	12	72	4583	9890
GAAACTCTAATGAAGG-1	0	13	73	4758	9990
TTGTATCACACAGAAT-1	0	12	74	4584	10090
TTCAAGCCGAGCTGAG-1	0	13	75	4758	10190
AGGTACGATATTGCCA-1	0	12	76	4584	10290
TTAAGCCGACAACTTC-1	0	13	77	4758	10390
GTCTTAGTACAGCCGG-1	0	12	78	4584	10491
TGGGTAAGGTTCCCGC-1	0	13	79	4759	10590
CTACGCCATTTCCGAT-1	0	12	80	4585	10691
GACCGTCAGGTCGTGA-1	0	13	81	4759	10791
TAGTTAAGATAGGATA-1	0	12	82	4585	10891
GAATATTCGGAGTCCC-1	0	13	83	4759	10991
CAAACTACGATAGAGA-1	0	12	84	4585	11091
CAGGAAGACTTTATAT-1	0	13	85	4760	11191
TTCGTAATCCCAGCGG-1	0	12	86	4586	11292
GTGAGGAGCGGTTGAG-1	0	13	87	4760	11391
CAATCCCTATACCAGC-1	0	12	88	4586	11492
AGGGAAACGAGGTACT-1	0	13	89	4760	11592
TCCTGCCAACTGGAGA-1	0	12	90	4586	11692
AATTTGGGACATAGTA-1	0	13	91	4761	11792
AACTCCTAATCCCATG-1	0	12	92	4587	11892
GCTCATTACTGCATGT-1	0	13	93	4761	11992
TCTCGAACGAGGTCAC-1	0	12	94	4587	12093
TCACTACGACCAATGC-1	0	13	95	4761	12192
GTGATGCACAACATCT-1	0	12	96	4587	12293
CCGACGTAAACACAAC-1	0	13	97	4762	12393
TGGGATGCACTCATTC-1	0	12	98	4588	12493
TTCCATCATGCGGTGA-1	0	13	99	4762	12593
TGCACAGTGAAGTTAT-1	0	12	100	4588	12693
CTATTGTGTTTGGTCA-1	0	13	101	4762	12793
TGCGAGCCCTTCCGCG-1	0	12	102	4588	12894
TTGAAAGGTGTAAAGG-1	0	13	103	4762	12993
GGTGCAGAGCCTATCG-1	0	12	104	4588	13094
ACTATATGCTGTGTTC-1	0	13	105	4763	13194
TCCTGGCGCTGCCTGG-1	0	12	106	4589	13294
GAGCCGAGCGTTTATT-1	0	13	107	4763	13394
AGAATGCGGGTTCGGA-1	0	12	108	4589	13494
ATGCGACAATTGGTCC-1	0	13	109	4763	13594
TTCCGGCTCGACTTCT-1	0	12	110	4589	13695
TGATTATGGCACGCAG-1	0	13	111	4764	13794
GGTTTGACAAGAAGCT-1	0	12	112	4590	13895
GCAGCTATGGACAGGT-1	0	13	113	4764	13995
CACCATGATCGCAAAG-1	0	12	114	4590	14095
GTCGGAAGGATACCAG-1	0	13	115	4764	14195
GGCCCAGTTATCAGCA-1	0	12	116	4590	14295
GGGCCTATTTAAGTAT-1	0	13	117	4765	14395
GTTGTTACATTGCGCT-1	0	12	118	4591	14496
CAACTCCGTAACTTGC-1	0	13	119	4765	14595
GATCTTTGCTCAAAGA-1	0	12	120	4591	14696
TCGCTTAATTACGAAG-1	0	13	121	4765	14796
CGATCATTAGAGGCAC-1	0	12	122	4591	14896
TGTTCTCTACTCCCTA-1	0	13	123	4766	14996
GCTTAGGGAAGCGGTA-1	0	12	124	4592	15096
CAGGTTTAGTACTACA-1	0	13	125	4766	15196
AAGCGGAGTGCGCGCA-1	0	12	126	4592	15297
TCAGATGGAGACGTAG-1	0	13	127	4766	15396
TCGCACTAACGTTTGT-1	0	14	0	4921	2680
CACGTCGGGTTCTAGA-1	0	15	1	5095	2780
GGAGTACACATGAGCT-1	0	14	2	4921	2880
GTGTGTCGACGTCGCT-1	0	15	3	5095	2980
GAAGCTCTTTGCTTAG-1	0	14	4	4921	3081
ACACCGAGCGCTCTTT-1	0	15	5	5096	3181
CGTAATAATTACGAGT-1	0	14	6	4922	3281
CATCAACACCTACTAA-1	0	15	7	5096	3381
CCAAGTTTCTACAGAT-1	0	14	8	4922	3481
ACGGGTCATGTGACTT-1	1	15	9	5096	3581
AGTGTGCTAAGATCGC-1	0	14	10	4922	3681
GGCGGTTTGCCGGTGC-1	1	15	11	5097	3781
GTATAATCTCCCGGAT-1	0	14	12	4923	3882
TAGTCCGTATGCATAA-1	0	15	13	5097	3982
CACTTCGTCTTATCTC-1	0	14	14	4923	4082
CATCCGCAGGCCCGAA-1	0	15	15	5097	4182
CCCTGATGTAACTCGT-1	0	14	16	4923	4282
CCATAGTCAGTAACCC-1	1	15	17	5098	4382
CGGGCCATAGCCGCAC-1	0	14	18	4924	4482
CTCCGGCTTGTAGACA-1	1	15	19	5098	4582
AACTTGCGTTCTCGCG-1	1	14	20	4924	4683
AATGAGTTCGCATATG-1	1	15	21	5098	4783
CGAGGCCAGGCATTGG-1	0	14	22	4924	4883
TCTGCGTCCGGTTTCT-1	1	15	23	5099	4983
CAATCCTGCCGTGGAG-1	0	14	24	4924	5083
CTGAGCAAGTAACAAG-1	0	15	25	5099	5183
GGGTACCCACGGTCCT-1	0	14	26	4925	5283
ACGGAATTTAGCAAAT-1	0	15	27	5099	5383
GGGCGGTCCTATTGTC-1	0	14	28	4925	5484
ATGTTACGAGCAATAC-1	0	15	29	5099	5584
AACCATGGGATCGCTA-1	0	14	30	4925	5684
TCGCATCCCTAAGTGT-1	0	15	31	5100	5784
ACTTAGTACGACAAGA-1	0	14	32	4926	5884
GAGCTCTCGGACCTAA-1	0	15	33	5100	5984
TCTATTACGCTGGCGA-1	0	14	34	4926	6084
AGATACGACTTCATAT-1	1	15	35	5100	6184
CGCTATACCGCCCACT-1	0	14	36	4926	6285
CAGTGTCCGCAGAATG-1	1	15	37	5101	6385
CCATCCATACCAAGTC-1	0	14	38	4927	6485
AACCCAGAGACGGAGA-1	1	15	39	5101	6585
GAAGAACGGTGCAGGT-1	0	14	40	4927	6685
GATAAATCGGTGGATG-1	1	15	41	5101	6785
CAGCTCGTGCTTGTGT-1	0	14	42	4927	6885
GAGTACGGGTATACAA-1	0	15	43	5102	6985
CATCGCCCGCGGCCAA-1	0	14	44	4928	7086
TCTTACAGAGGTACCG-1	0	15	45	5102	7186
TGGAAGACGAACACCA-1	0	14	46	4928	7286
GTTGTCGTGTTAGTTG-1	0	15	47	5102	7386
CCAAGGAACAGAGAGG-1	0	14	48	4928	7486
CTGCACCTGGAACCGC-1	0	15	49	5103	7586
CGCTTTCATACCGGTG-1	0	14	50	4928	7686
GTTCTTCCCTCGATGT-1	0	15	51	5103	7786
ATTTAACTCGTATTAC-1	0	14	52	4929	7887
AACGATAGAAGGGCCG-1	1	15	53	5103	7987
TATCCTGCATGGGAAT-1	0	14	54	4929	8087
AGGCCCATTGTACAGG-1	0	15	55	5103	8187
CCGGCGCATATTGGAT-1	0	14	56	4929	8287
ATCTGTAATTGTACCC-1	1	15	57	5104	8387
GAGCGAGGGAGTACCG-1	0	14	58	4930	8487
TTATTAGGGAAGCATC-1	1	15	59	5104	8587
CTTCTTACGTCGTATA-1	0	14	60	4930	8688
GAAGTGCTGGATAGCT-1	0	15	61	5104	8788
GTGCAACAAATGTGGC-1	0	14	62	4930	8888
CATGCGTTAGACAGAA-1	0	15	63	5105	8988
ACACACTTTCTACACG-1	0	14	64	4931	9088
AGCCCTAAGCGAAGTT-1	0	15	65	5105	9188
ATTAATTCGGTCACTC-1	0	14	66	4931	9288
AACAGGAAATCGAATA-1	0	15	67	5105	9388
ACGTTTAGTTGTGATC-1	0	14	68	4931	9489
TCCTTCAGTGGTCGAA-1	0	15	69	5106	9589
CGAACGCCCAGTGCCG-1	0	14	70	4932	9689
CCTCGAAGTGGACGGG-1	0	15	71	5106	9789
CTCTGTTTGAGGATTC-1	0	14	72	4932	9889
TGGGCACGTTCTATGG-1	0	15	73	5106	9989
ACTATTCGTCCGTGGT-1	0	14	74	4932	10089
CCTCTGGCCTAGACGG-1	0	15	75	5107	10189
CCATAAACAACCCGAC-1	0	14	76	4933	10290
CATAGTACATTGAGAG-1	0	15	77	5107	10390
ATTTCATTATTTCGCG-1	0	14	78	4933	10490
CAACTATATCGAATGC-1	0	15	79	5107	10590
CTAGTATTCGGAATTA-1	0	14	80	4933	10690
GTGGAACCTACATGCG-1	0	15	81	5108	10790
CCTAAAGGCTGACGCT-1	0	14	82	4933	10890
CGTGACATTGGGTCGT-1	1	15	83	5108	10990
CCAATCGGTAGATCGA-1	0	14	84	4934	11091
ATTGTCGCAATACCTT-1	1	15	85	5108	11191
AAATTACACGACTCTG-1	0	14	86	4934	11291
CACTCCTCTCGGTCGG-1	1	15	87	5108	11391
AAATAACCATACGGGA-1	0	14	88	4934	11491
AGTTACTCTATCGTGG-1	1	15	89	5109	11591
CGTTAGCTCACAACTG-1	0	14	90	4935	11691
GAATGTATGGCAGGTC-1	1	15	91	5109	11791
GCAACCACCAGACCGG-1	0	14	92	4935	11892
TCACTCGTGCAACGGC-1	1	15	93	5109	11992
AAACAGAGCGACTCCT-1	0	14	94	4935	12092
CAGCCTCTCCTCAAGA-1	1	15	95	5110	12192
TTGCGTGAACGCTTAG-1	0	14	96	4936	12292
CCGCCTGCGAATTGGT-1	1	15	97	5110	12392
AGATGAGGGTTGCGAT-1	0	14	98	4936	12492
CGGTGGGCTCCAGCCT-1	1	15	99	5110	12592
GGCAGCGGTAATCCTA-1	0	14	100	4936	12693
GCTAGCAGGGAGTGGG-1	1	15	101	5111	12793
CTCAAGACATTAGCGC-1	0	14	102	4937	12893
CACGGCGCGCCAAAGG-1	1	15	103	5111	12993
TGCAATTTGGGCACGG-1	0	14	104	4937	13093
ATGCCAATCGCTCTGC-1	0	15	105	5111	13193
GCTGGACCCAAAGTGG-1	0	14	106	4937	13293
ATTCCTAAGACGTGGA-1	0	15	107	5112	13393
TCCGGAGGAAGGGCTG-1	0	14	108	4937	13494
TCGGTGACCGCTCCGG-1	0	15	109	5112	13594
TCCGAAGTAGTCACCA-1	0	14	110	4938	13694
CATGTAGGAGCGCCAA-1	0	15	111	5112	13794
CACAAGAAAGATATTA-1	0	14	112	4938	13894
AGGGTCAGTAACCCTA-1	0	15	113	5112	13994
TAAGCCCTTACGACCA-1	0	14	114	4938	14094
ATACCGTCATCCATAA-1	0	15	115	5113	14194
GGACGTCCATAGTTGG-1	0	14	116	4939	14295
CATCAAACTGGCGCCC-1	0	15	117	5113	14395
AAACGTGTTCGCCCTA-1	0	14	118	4939	14495
AAATTGGTGAGAAGCA-1	0	15	119	5113	14595
GGTCATTGTAGTCATA-1	0	14	120	4939	14695
TGCAGTGAGGCTCGGG-1	0	15	121	5114	14795
GAACATTAGTATGTTA-1	0	14	122	4940	14895
GGTTTGCGAACACGTA-1	0	15	123	5114	14995
ACACAAATATTCCTAG-1	0	14	124	4940	15096
TTGGGTTTATTCAGCG-1	0	15	125	5114	15196
ATTCGCAGAGGACACT-1	0	14	126	4940	15296
GATTTAGTGCGTACTG-1	0	15	127	5115	15396
TAGAAACACAATAGTG-1	0	16	0	5269	2680
CAGTAGATGATGTCCG-1	0	17	1	5444	2780
TCTTAACTCGGATGTA-1	0	16	2	5269	2880
TACATCTTGTTTCTTG-1	0	17	3	5444	2980
TTCATAGGGTGTCCAT-1	0	16	4	5270	3080
TGAAGTAGCTTACGGA-1	0	17	5	5444	3180
GCACAAGTGGATCATA-1	1	16	6	5270	3280
GGGCGAATTTCTCCAC-1	1	17	7	5444	3380
ATGTTCCTGCCCACCT-1	1	16	8	5270	3481
GCTCAACCTCTTAGAG-1	1	17	9	5445	3581
ATAGCTGCTCTTGTTA-1	1	16	10	5271	3681
CGTCAGCTATTTACTC-1	1	17	11	5445	3781
ATCTGATAGTGTCTTA-1	1	16	12	5271	3881
TGCACTATGTGAGTGC-1	1	17	13	5445	3981
CCGACAAACACATGAG-1	1	16	14	5271	4081
GCCTTGTATATGCAGT-1	1	17	15	5446	4181
ATAATACCGTTAGCCG-1	1	16	16	5272	4282
ACACTCCAATGTCACT-1	1	17	17	5446	4382
AGTTGCTGACTGATAT-1	1	16	18	5272	4482
GGCGCTCCTCATCAAT-1	1	17	19	5446	4582
TGCCTGACATCGGTCA-1	1	16	20	5272	4682
TTGGCCATCTTGCGCT-1	1	17	21	5447	4782
CAGTGGTTGCACATGA-1	1	16	22	5273	4882
AGAATTGTTTGACATA-1	1	17	23	5447	4982
AAATGCTCGTTACGTT-1	1	16	24	5273	5083
CACCTAATAGAGTCGT-1	1	17	25	5447	5183
CATTTCTAGCAGACTA-1	1	16	26	5273	5283
CCGAAAGTGGTGAGCA-1	1	17	27	5448	5383
AGTCAGCCACCGCCTG-1	1	16	28	5274	5483
TCATCACTCGAGCTCG-1	1	17	29	5448	5583
CTCAGGACTCACCTGT-1	1	16	30	5274	5683
CGGTGTACTTGATCCC-1	1	17	31	5448	5783
CCTACGGCTCAGTCGA-1	1	16	32	5274	5884
GTACTTGGGCACTTCT-1	1	17	33	5449	5984
TGATTTCCTCCTGACG-1	1	16	34	5274	6084
CCTCACCAATCTTGAC-1	1	17	35	5449	6184
GGTGAGATGCAGATAA-1	1	16	36	5275	6284
GCTAGTTTCATTGAGG-1	1	17	37	5449	6384
AGGACATCGCACGTCG-1	1	16	38	5275	6484
GTGGACGTGCTGAGAC-1	1	17	39	5449	6584
TAAGGAACTTGTGGGA-1	1	16	40	5275	6685
TCGCTGTGCGTAAATC-1	1	17	41	5450	6785
GCATCCCTAACTTTGA-1	0	16	42	5276	6885
CACCCACACGTCACCC-1	1	17	43	5450	6985
CCCTCATTCTGGAATT-1	0	16	44	5276	7085
AGGGCGTGATCGGCTA-1	1	17	45	5450	7185
GGTGCGGATAAGTGGC-1	0	16	46	5276	7285
TAATATTGAAATTCGC-1	1	17	47	5451	7385
CTTACACTGGGAAATA-1	1	16	48	5277	7486
ACCAAGAACGCGTGTC-1	1	17	49	5451	7586
GCCTTCAGCCCTACCG-1	1	16	50	5277	7686
GATGCTACAAGCGCCT-1	1	17	51	5451	7786
CCGGGACCCGCAGAGA-1	1	16	52	5277	7886
GTTCCAGTCTGACCAT-1	1	17	53	5452	7986
ATGATCGGGAATAGAC-1	0	16	54	5278	8086
TTGGATTGGGTACCAC-1	1	17	55	5452	8186
TACCTCACGCTTGTAC-1	0	16	56	5278	8287
CATGGCAGGAAGATCG-1	1	17	57	5452	8387
ATGACGCCGGCTCTAA-1	0	16	58	5278	8487
AGCGACATCCCATTCA-1	1	17	59	5453	8587
AGTAATGTCTTGCCGC-1	0	16	60	5278	8687
TTCTTAGTGGCTCAGA-1	1	17	61	5453	8787
CGTCTGGAAGGGCCCG-1	0	16	62	5279	8887
ACGTGCGCCTCGTGCA-1	1	17	63	5453	8987
AGAGCGGGCTAATCAT-1	1	16	64	5279	9088
GCGTCGAAATGTCGGT-1	1	17	65	5453	9188
AACTGATATTAGGCCT-1	1	16	66	5279	9288
CGAGCTGGGCTTTAGG-1	1	17	67	5454	9388
GGGTGTTTCAGCTATG-1	1	16	68	5280	9488
TTAATTTCAGACGCGG-1	1	17	69	5454	9588
ACTGCCGTCGTAACTC-1	0	16	70	5280	9688
GTGCACGAAAGTGACT-1	1	17	71	5454	9788
ATCTCCCTGCAATCTA-1	0	16	72	5280	9889
ACGCCAGATGATTTCT-1	0	17	73	5455	9989
AGCTATTTAATCCAAC-1	0	16	74	5281	10089
CCACGAGAAGAGAATC-1	0	17	75	5455	10189
GATTCCGCGTTTCCGT-1	0	16	76	5281	10289
GTCGGATGTAGCGCGC-1	0	17	77	5455	10389
TATTTATACCGAGTAG-1	0	16	78	5281	10489
GTAGGTGATCCGTGTA-1	0	17	79	5456	10589
AGTTAAGCGGTCCCGG-1	0	16	80	5282	10690
CTGGCGACATAAGTCC-1	1	17	81	5456	10790
TTGGCCTAGAATTTCG-1	1	16	82	5282	10890
GGCATATCGGTTCTGC-1	1	17	83	5456	10990
GGGCGTCCACTGGCTC-1	1	16	84	5282	11090
TTACCCATTGCCGGGT-1	1	17	85	5457	11190
TTAGACACGATCGTTG-1	1	16	86	5283	11290
GCGCTGATCCAGACTC-1	1	17	87	5457	11390
TTCGGCAACCCGCTGA-1	1	16	88	5283	11491
GATATTTCCTACATGG-1	1	17	89	5457	11591
CTGCGTTACGATATAA-1	1	16	90	5283	11691
TAATAAACAAGGAGAT-1	1	17	91	5458	11791
AACCTTTACGACGTCT-1	1	16	92	5283	11891
AGTCCCGCCTTTAATT-1	1	17	93	5458	11991
TGAGATTAGGCCCTAA-1	1	16	94	5284	12091
AGTGTATTGCGCATTG-1	1	17	95	5458	12191
GTTGGATTCAGTGGCT-1	1	16	96	5284	12292
TAAAGCTGCAATAGGG-1	1	17	97	5458	12392
AGTAGGAAGGAAGTTG-1	1	16	98	5284	12492
TATCACTTCGAGTAAC-1	1	17	99	5459	12592
TGATCTACGCTGATCT-1	1	16	100	5285	12692
GGATCATCCCGTACGC-1	1	17	101	5459	12792
TGACACTTCTCTTTGC-1	1	16	102	5285	12892
AGCCCTTCTAATCCGA-1	1	17	103	5459	12992
CACCGCGTCCACTCTA-1	1	16	104	5285	13093
TAATTGGAATCGGGAA-1	1	17	105	5460	13193
TCGTAAGCTCCGAGGA-1	0	16	106	5286	13293
TATATTACAAATGTCG-1	1	17	107	5460	13393
CGCGAGAGGGACTTGT-1	0	16	108	5286	13493
GGACCTACGGTAACGT-1	0	17	109	5460	13593
GAAATATGCTTGAATG-1	0	16	110	5286	13693
CCGTATTAGCGCAGTT-1	0	17	111	5461	13793
AGGCGTCTATGGACGG-1	0	16	112	5287	13894
AACATCGATACGTCTA-1	0	17	113	5461	13994
TGAATATGCTATAAAC-1	0	16	114	5287	14094
ACCAAACACCCAGCGA-1	0	17	115	5461	14194
TGGCTTGTACAAGCTT-1	0	16	116	5287	14294
GAATGAAGGTCTTCAG-1	0	17	117	5462	14394
AGATACCAGCACTTCA-1	0	16	118	5287	14494
GCGGTCCCGGTGAAGG-1	0	17	119	5462	14594
GAGGCATTTGCAGCAG-1	0	16	120	5288	14695
GGCAAGCCAGGGATAG-1	0	17	121	5462	14795
TCTACGGGCTCAGTTG-1	0	16	122	5288	14895
TCTGCGAATCGTTCGC-1	0	17	123	5462	14995
AGCTCGTTGATGGAAA-1	0	16	124	5288	15095
TGAATGAGATACAGCA-1	0	17	125	5463	15195
ACCCTTGCCTGGGTCG-1	0	16	126	5289	15295
GGCGAACCGTTCTGAT-1	0	17	127	5463	15395
GCGATGTCTGTGCTTG-1	0	18	0	5618	2679
ATTAACACCTGAGATA-1	0	19	1	5792	2779
GAAATCTGACCAAGTT-1	0	18	2	5618	2879
CCTGACAAACTCGCGC-1	0	19	3	5792	2979
ATGTCATTTCCCATTG-1	0	18	4	5618	3080
GCGGTGCGGAGCATCG-1	0	19	5	5793	3179
CGGAAAGCAAATGTGC-1	0	18	6	5619	3280
GCTGAGCAACGGTTCT-1	1	19	7	5793	3380
TCACTCTTCGTCTGTC-1	1	18	8	5619	3480
GATCTTCATTGTCCTC-1	1	19	9	5793	3580
ACTCGATGTATTTCAT-1	1	18	10	5619	3680
TGAAGAGCGGTCCTAG-1	1	19	11	5794	3780
TAAACGTCGTCAATGA-1	1	18	12	5619	3881
ACGTTATTGGTCACTC-1	1	19	13	5794	3980
ATAGCCTCAGTACCCA-1	1	18	14	5620	4081
CGGGAGTATACCGCCG-1	1	19	15	5794	4181
GTCCTACAGGCGGCTC-1	1	18	16	5620	4281
CGGATAAGCGGACATG-1	1	19	17	5794	4381
AACTTCTGCGTCTATC-1	1	18	18	5620	4481
GGGTTCAGACGAACAA-1	1	19	19	5795	4581
AGTCTGGACATCCTTG-1	1	18	20	5621	4682
TTGAACGAATCCTTTG-1	1	19	21	5795	4781
GAAATACTAAACGTTT-1	1	18	22	5621	4882
CCCGCGCAATGCACCC-1	1	19	23	5795	4982
TTCGGCTAGAGATGGT-1	1	18	24	5621	5082
GACACGAGTTAGAGGA-1	1	19	25	5796	5182
GAGGTCCCAAAGATCT-1	1	18	26	5622	5282
TAACTCCATGGAGGCT-1	1	19	27	5796	5382
CTTGTTTATGTAGCCA-1	1	18	28	5622	5483
GATGGCGCACACATTA-1	1	19	29	5796	5582
ATAATAGTGTAGGGAC-1	1	18	30	5622	5683
CGCTATTCAATGTATG-1	1	19	31	5797	5783
ATATTGCTGTCAAAGT-1	1	18	32	5623	5883
GGATTCAGTACGGTGG-1	1	19	33	5797	5983
TTCTTAGTGAACGGTG-1	1	18	34	5623	6083
AATGGTTCTCACAAGC-1	1	19	35	5797	6183
TATACACGCAAAGTAT-1	1	18	36	5623	6284
CTTCATAGCTCAAGAA-1	1	19	37	5798	6383
CAACGGTTCTTGATAC-1	1	18	38	5624	6484
ACACCCGAGAAATCCG-1	1	19	39	5798	6584
TCTATCATGCAGTTAC-1	1	18	40	5624	6684
CCCGCCATGCTCCCGT-1	1	19	41	5798	6784
CGCTTCCACTGAAATC-1	1	18	42	5624	6884
CACTGTCCAAGTGAGA-1	1	19	43	5798	6984
ATTACTAGCCTCTTGC-1	1	18	44	5624	7085
CATAGTAGCATAGTAG-1	1	19	45	5799	7184
CAACTCCTTGATCCCG-1	1	18	46	5625	7285
AAGTAGAAGACCGGGT-1	1	19	47	5799	7385
GCGGGAACCAGGCCCT-1	1	18	48	5625	7485
ATTAGATTGATAGCGG-1	1	19	49	5799	7585
CTCGGTCCGTAGCCTG-1	1	18	50	5625	7685
TGGCTTTGGGTAGACA-1	1	19	51	5800	7785
TATCCATATCATGCGA-1	1	18	52	5626	7886
GGAGTGCCGCCCTGGA-1	1	19	53	5800	7985
TGAGAATGCTTTACCG-1	1	18	54	5626	8086
TTAACCAACCCTCCCT-1	1	19	55	5800	8186
TGTTTCGGTACTTCTC-1	1	18	56	5626	8286
TTGCTGAAGGAACCAC-1	1	19	57	5801	8386
TATTTAGTCTAGATCG-1	1	18	58	5627	8486
CTCCGGCCTAATATGC-1	1	19	59	5801	8586
TTGTGGCCCTGACAGT-1	1	18	60	5627	8687
TCGCCGGTCGATCCGT-1	1	19	61	5801	8786
CCATAGGTTGGCGTGG-1	1	18	62	5627	8887
GAACGACCGAATGATA-1	1	19	63	5802	8987
TCCGATAATTGCCATA-1	1	18	64	5628	9087
CATTACGTCGGCCCGT-1	1	19	65	5802	9187
CAAGCACCAAATGCCT-1	1	18	66	5628	9287
TGCATGGATCGGATCT-1	1	19	67	5802	9387
GAAATCGCGCGCAACT-1	1	18	68	5628	9488
CTGAAAGAGATCCGAC-1	1	19	69	5803	9587
CACCTCGATGGTGGAC-1	1	18	70	5628	9688
ATTTGTTCCAGGGCTC-1	1	19	71	5803	9788
TGGGCCACAAGAGCGC-1	0	18	72	5629	9888
CCTTCTTGATCCAGTG-1	0	19	73	5803	9988
CCTCGCCAGCAAATTA-1	0	18	74	5629	10088
TTCATGGCGCAACAGG-1	0	19	75	5803	10188
TTAATCAGTACGTCAG-1	0	18	76	5629	10289
CCTATCTATATCGGAA-1	0	19	77	5804	10388
ATTATACTTTGCTCGT-1	0	18	78	5630	10489
ATGGATCCGGCGTCCG-1	0	19	79	5804	10589
CGCCCGCTTCCGTACA-1	0	18	80	5630	10689
GGATTCCGCTATACCC-1	1	19	81	5804	10789
CGGTCTATCAACCCGT-1	1	18	82	5630	10889
ATGCCGGTTGATGGGA-1	1	19	83	5805	10989
TCATGCAGGTTCTCAT-1	1	18	84	5631	11090
TGAGCTTTAATGACGC-1	1	19	85	5805	11190
TCCCTTAGATTACTCG-1	1	18	86	5631	11290
ATATCTCCCTCGTTAA-1	1	19	87	5805	11390
AGCTCTTCCCAGTGCA-1	1	18	88	5631	11490
TCGCTAAACCGCTATC-1	1	19	89	5806	11590
CACATTCTTTCGATGG-1	1	18	90	5632	11690
GATATGCGGTAGCCAA-1	1	19	91	5806	11790
CGTTTCACTTCGGGCG-1	1	18	92	5632	11891
CCAATTACGGGTCGAG-1	1	19	93	5806	11991
GCAGGTAGAGTATGGT-1	1	18	94	5632	12091
GTCGTATTGGCGTACA-1	1	19	95	5807	12191
GAAATTAGCACGGATA-1	1	18	96	5633	12291
AATGCACCAAGCAATG-1	1	19	97	5807	12391
AGGACGCTCGATGTTG-1	1	18	98	5633	12491
GGCTAAAGGGCGGGTC-1	1	19	99	5807	12591
CATCTATCCCGTGTCT-1	1	18	100	5633	12692
CAGTAACTATTTATTG-1	1	19	101	5807	12792
CATATACTACTGATAA-1	1	18	102	5633	12892
GCGTTCGGAGACCGGG-1	1	19	103	5808	12992
AAGTTCAGTCTGCGTA-1	1	18	104	5634	13092
CGAAGCTATAAATTCA-1	1	19	105	5808	13192
CGCGGTCACAAACCAA-1	1	18	106	5634	13292
GGGAATGAGCCCTCAC-1	1	19	107	5808	13392
ACGGAGCGCAAATTAC-1	1	18	108	5634	13493
CGTTCTTCGCACACCT-1	1	19	109	5809	13593
GAATAGCCCTGCGGTC-1	1	18	110	5635	13693
AATAGCTACCGCGTGC-1	1	19	111	5809	13793
CCGAGCTGTGCTTGTC-1	0	18	112	5635	13893
GATGACGATGATCGCG-1	1	19	113	5809	13993
GCCTATGCTGGGCCTT-1	0	18	114	5635	14093
TTACTGTCTAGAGCTC-1	0	19	115	5810	14193
AGCGGTTGCCGCTCTG-1	0	18	116	5636	14294
GCTTGCAGCACAATTG-1	0	19	117	5810	14394
CCGGAGGTCTTATGGT-1	0	18	118	5636	14494
ACAGTATACCGTGGGA-1	0	19	119	5810	14594
GGGATCCCAATACAAA-1	0	18	120	5636	14694
ATTACGACTCCACAGT-1	0	19	121	5811	14794
CTCACACGCAAGCCTA-1	0	18	122	5637	14894
CCAGATGTAAATGGGT-1	0	19	123	5811	14994
GAACTTGTGCACGGGA-1	0	18	124	5637	15095
AAGCCGCTTTACCTTG-1	0	19	125	5811	15195
TCCATTCCCACTAGAG-1	0	18	126	5637	15295
AGAGCGCTTGTAACGG-1	0	19	127	5812	15395
TGGGTTCCCGGACGGA-1	0	20	0	5966	2679
GCTGCGCCTCCCACGT-1	0	21	1	6140	2778
CTGTTGGCTCTTCTGA-1	0	20	2	5966	2879
TTGTTCTAGATACGCT-1	0	21	3	6141	2979
CCCTCAAGCTCTTAGT-1	0	20	4	5967	3079
TGGTCTAGCTTACATG-1	0	21	5	6141	3179
ATGCACCTTCCTTAAT-1	0	20	6	5967	3279
GGGATACGGTAATAAT-1	1	21	7	6141	3379
AGTTCACCGGTTGGAC-1	1	20	8	5967	3480
GACATACTGTCGCAGA-1	1	21	9	6142	3579
TGGACACCGTTGCTTG-1	1	20	10	5968	3680
TGCGATGCTAATGGCT-1	1	21	11	6142	3780
TTCTGTTTCCTGTCGC-1	1	20	12	5968	3880
CGTTGTAAACGTCAGG-1	1	21	13	6142	3980
GATCGGCGATAAGTCG-1	1	20	14	5968	4080
AGCCTTAAAGCGGAAG-1	1	21	15	6143	4180
TCCGTAACCACAATCC-1	1	20	16	5969	4281
GAATGCCGAAATGACC-1	1	21	17	6143	4380
TATACTCATGCGGCAA-1	1	20	18	5969	4481
TAGTGTCAGAAACGGC-1	1	21	19	6143	4581
CGTCATACCATATCCA-1	1	20	20	5969	4681
TAGTACCTTAGTGGTC-1	1	21	21	6144	4781
CTGGCGGGAATAAGTA-1	1	20	22	5969	4881
AGTGTGGTCTATTGTG-1	1	21	23	6144	4981
GCTATCGCGGCGCAAC-1	1	20	24	5970	5082
CAGTAATCCCTCCCAG-1	1	21	25	6144	5181
GTATTAAGGCGTCTAA-1	1	20	26	5970	5282
CTAATTTCAACAACAC-1	1	21	27	6144	5382
TTAGCAACATGGATGT-1	1	20	28	5970	5482
ATGCTCAGTGTTGCAT-1	1	21	29	6145	5582
GATGTTTGTGCGAGAT-1	1	20	30	5971	5682
CACTTCGCCACAGGCT-1	1	21	31	6145	5782
CTGTATGGTGTAGAAA-1	1	20	32	5971	5883
TACGTGCACTATGCTG-1	1	21	33	6145	5982
GTATCAGCTTGGGTTC-1	1	20	34	5971	6083
TAACAAAGGGAGAAGC-1	1	21	35	6146	6183
TTACATCGTGGCCTGG-1	1	20	36	5972	6283
TCTGAACCGGTCGGCT-1	1	21	37	6146	6383
GGCTCGTGCCACCAGC-1	1	20	38	5972	6483
TATAAGTGAGGATAGC-1	1	21	39	6146	6583
GCCCGCGCGTTTGACA-1	1	20	40	5972	6684
TGCTGGTTGGACAATT-1	1	21	41	6147	6783
GCCTAGCGATCTGACC-1	1	20	42	5973	6884
CCATGCTCTGCAGGAA-1	1	21	43	6147	6984
TATAAATCCACAAGCT-1	1	20	44	5973	7084
CGCTCGACATAATGAT-1	1	21	45	6147	7184
CCAATTGAATGTTAAT-1	1	20	46	5973	7284
GCTAATACCGAATGCC-1	1	21	47	6148	7384
TTCAACGACCCGACCG-1	1	20	48	5973	7485
TTCCTCGAGGGTGTCT-1	1	21	49	6148	7584
CAACGACCCGTTTACA-1	1	20	50	5974	7685
CTTGTACTTGTTGACT-1	1	21	51	6148	7785
TCTCTAATAGCTGGTA-1	1	20	52	5974	7885
ATTATGCCATAGGGAG-1	1	21	53	6148	7985
GACAACGCAGCTTACG-1	1	20	54	5974	8085
AGATGACTCGCCCACG-1	1	21	55	6149	8185
GTGCGGGTCTCCAAAT-1	1	20	56	5975	8286
GTACGAGATTGCGACA-1	1	21	57	6149	8385
GTATAGGACTCAGTAG-1	1	20	58	5975	8486
TTGCACGGAGCAGCAC-1	1	21	59	6149	8586
CACAGCTAGGGAGTGA-1	1	20	60	5975	8686
ATACTAGCATGACCCT-1	1	21	61	6150	8786
CCAAGACTTCTGCGAA-1	1	20	62	5976	8886
ACATAATAAGGCGGTG-1	1	21	63	6150	8986
TAATACACAGTAGTAT-1	1	20	64	5976	9087
TCTTGGTAACACCAAA-1	1	21	65	6150	9186
AACTGGGTCCCGACGT-1	1	20	66	5976	9287
ATCACTTCATCCTCGC-1	1	21	67	6151	9387
TGGAAGGATAAAGATG-1	1	20	68	5977	9487
CATGATGCACAATTCT-1	1	21	69	6151	9587
TGCCTGATCAAACGAT-1	1	20	70	5977	9687
ATAGGGATATCCTTGA-1	0	21	71	6151	9787
CACCTAATCAGTTTAC-1	0	20	72	5977	9888
TGTGACTACGCCAGTC-1	0	21	73	6152	9987
CCCGACCATAGTCCGC-1	0	20	74	5978	10088
CGCGCCCGACTTAATA-1	0	21	75	6152	10188
TGCCACCTGGCGAAAC-1	0	20	76	5978	10288
CTGCCAAGGTTGGAAG-1	0	21	77	6152	10388
TCTCCAACGTAGGTTA-1	0	20	78	5978	10488
TTCTTGGAGTAATGAG-1	1	21	79	6153	10588
GTCTCGATCTGCTTTC-1	1	20	80	5978	10689
TACTCTCCGAACAAAT-1	1	21	81	6153	10788
ATCACATTAGAATATC-1	1	20	82	5979	10889
TACGGGATGCTAGCAG-1	1	21	83	6153	10989
AGCTGAAGTAAACCAA-1	1	20	84	5979	11089
CATGGGTCGGGTGTGG-1	1	21	85	6153	11189
CACCCACGAGGCAATT-1	1	20	86	5979	11289
TGCCATTACTAAAGAA-1	1	21	87	6154	11389
CCGTTACGTTAGAACA-1	1	20	88	5980	11490
GCCAGGAGTAACCGAT-1	1	21	89	6154	11589
GGAAAGTGCCCATGCC-1	1	20	90	5980	11690
TCTTACCGGAACTCGT-1	1	21	91	6154	11790
TATGTCAAGACCGACT-1	1	20	92	5980	11890
CCTAACTAAGGCTCTA-1	1	21	93	6155	11990
GCGGTGAACTGCGCTC-1	1	20	94	5981	12090
CCTCGCGCGATATAGG-1	1	21	95	6155	12190
ATCGGCAAGCAGTCCA-1	1	20	96	5981	12291
AGATCGTGCATAAGAT-1	1	21	97	6155	12390
ATTCAGGACCTATTTC-1	1	20	98	5981	12491
AGCTAGAAGCAGAAGT-1	1	21	99	6156	12591
TTCGCTATCTGACGTG-1	1	20	100	5982	12691
TTCCGCAGAGAAATAT-1	1	21	101	6156	12791
CAGTACATTCTCTAAA-1	1	20	102	5982	12891
GTGAAGATTTCAAGTG-1	1	21	103	6156	12991
AACGCATGATCTGGGT-1	1	20	104	5982	13092
CCCAGAGGAGGGCGTA-1	1	21	105	6157	13191
GGAAACCTTGTTGAAT-1	1	20	106	5982	13292
GTGAAGCCGTATAGTC-1	1	21	107	6157	13392
GAGCTGTCGTCTCGGA-1	1	20	108	5983	13492
TGTCATTTGTTGGGAA-1	1	21	109	6157	13592
ACCAACACCACACACT-1	1	20	110	5983	13692
AAATGATTCGATCAGC-1	1	21	111	6157	13792
CTGCTTTATGTCCGCG-1	1	20	112	5983	13893
GCGAGAGGCCATGTAA-1	1	21	113	6158	13992
ATTGACCGGCGATGAC-1	1	20	114	5984	14093
ACCCTGGTAACGCCCT-1	1	21	115	6158	14193
GTTGGACCGCATCAGG-1	1	20	116	5984	14293
CGTTTACAAGGCAGCT-1	1	21	117	6158	14393
CGGTCCATGAGACTCC-1	1	20	118	5984	14493
GTTCGTCTGGGTCCCT-1	1	21	119	6159	14593
TGTACTACTCTCACGG-1	0	20	120	5985	14694
AGTGAAGATGGTGTCC-1	0	21	121	6159	14793
GAGGGCCATAATATTA-1	0	20	122	5985	14894
ACTCCCGTAGACTAGG-1	0	21	123	6159	14994
CGTCAAATGGTCGCAG-1	0	20	124	5985	15094
AAGTCTAGTAGCTGCC-1	0	21	125	6160	15194
AAGAAATCACCAGATT-1	0	20	126	5986	15294
GAGTGCACGGACAACA-1	0	21	127	6160	15394
GTTCAAATCAGATGTC-1	0	22	0	6314	2678
CATGGCTCCCTATGTC-1	0	23	1	6489	2778
GGCCACACGAAAGCCT-1	0	22	2	6315	2878
GAAGCCGGGTAAGCTC-1	0	23	3	6489	2978
TTGCGCTCTCTCGCTT-1	0	22	4	6315	3079
TACATGACCTTATCCG-1	0	23	5	6489	3178
GTCCTTCTACAACCCA-1	0	22	6	6315	3279
TATATGCTGGGTTGCC-1	1	23	7	6490	3379
GTTTATGGGATTTAGA-1	1	22	8	6316	3479
GGAACCCGAACAAGAA-1	1	23	9	6490	3579
AACGTTATCAGCACCT-1	1	22	10	6316	3679
CATCGTCCGGTTACTA-1	1	23	11	6490	3779
AGACAGCTCAGAATCC-1	1	22	12	6316	3880
GCAGATCCTCGCAAAT-1	1	23	13	6491	3979
GGGTCATGCGTACCAT-1	1	22	14	6317	4080
CTGGTCATTCCAATCC-1	1	23	15	6491	4180
TCAGGGCGCAAACTCG-1	1	22	16	6317	4280
GATGCCAGCAGAAGGC-1	1	23	17	6491	4380
GTTATTAACGTGGGAG-1	1	22	18	6317	4480
AATACAATGTTTCAGG-1	1	23	19	6492	4580
TTGCTGCACCTATCCA-1	1	22	20	6318	4681
CCAGAGACAAAGCCGG-1	1	23	21	6492	4780
CCGAAGTATATTGTTC-1	1	22	22	6318	4881
GCTAAACCTGAGGTGA-1	1	23	23	6492	4981
TCATACTTACAGATCC-1	1	22	24	6318	5081
CGAGCACTTCAAGTTT-1	1	23	25	6493	5181
TAGCAACCTGTCACAA-1	1	22	26	6319	5281
TGGGAAATGCCTTTCC-1	1	23	27	6493	5381
AGACCATGGGATACAA-1	1	22	28	6319	5482
TAAATGAATCCGTTTC-1	1	23	29	6493	5581
ACAACGGTCCCTGCGA-1	1	22	30	6319	5682
GTCACTCTCCAAATCT-1	1	23	31	6494	5782
TTCTACTTGCGAGGGC-1	1	22	32	6319	5882
CGCAATTACTTTCGGT-1	1	23	33	6494	5982
CTGTTCATCTCACGGG-1	1	22	34	6320	6082
TTCTTGTAACCTAATG-1	1	23	35	6494	6182
GCTTGATGATAATCAG-1	1	22	36	6320	6283
TTGGCTCGCATGAGAC-1	1	23	37	6494	6382
GCCCAGTTGGTATGCC-1	1	22	38	6320	6483
ATTCCTCCGCCAGTGC-1	1	23	39	6495	6583
TCGTCCGCTGGCGTCT-1	1	22	40	6321	6683
GGAGAAGTCATTGGCA-1	1	23	41	6495	6783
TTGTTAGCAAATTCGA-1	1	22	42	6321	6883
TCTAGCATCTTCGATG-1	1	23	43	6495	6983
TTCTAGGCCAATTGTG-1	1	22	44	6321	7084
TCACGGTCATCGCACA-1	1	23	45	6496	7183
ATGAAGCCAAGGAGCC-1	1	22	46	6322	7284
AATGACTGTCAGCCGG-1	1	23	47	6496	7384
CCAAACAGAACCCTCG-1	1	22	48	6322	7484
TATCGATGATTAAACG-1	1	23	49	6496	7584
GAACACACATCAACCA-1	1	22	50	6322	7684
CCCGTCAGCGTCTGAC-1	1	23	51	6497	7784
AGCATCGTCGATAATT-1	1	22	52	6323	7885
GACTAAGATCATGCAC-1	1	23	53	6497	7984
TAGGGTGTTTCAAGAG-1	1	22	54	6323	8085
TGGTTCGTAGCAAAGG-1	1	23	55	6497	8185
CTGTTCACTGCCTGTG-1	1	22	56	6323	8285
ATGTGCATCCGACGCA-1	1	23	57	6498	8385
TTGTCGTTCAGTTACC-1	1	22	58	6323	8485
CGGGATCAATGTAAGA-1	1	23	59	6498	8585
TTATCTGTATCATAAC-1	1	22	60	6324	8686
ATCGACTCTTTCCGTT-1	1	23	61	6498	8785
CTCATTTGATGGGCGG-1	1	22	62	6324	8886
GTAAGCGGGCAGTCAG-1	1	23	63	6498	8986
TCTATCGGTCGCAACA-1	1	22	64	6324	9086
AACGCGGTCTCCAGCC-1	1	23	65	6499	9186
ATTAATACTACGCGGG-1	1	22	66	6325	9286
CTTTAACTTTCAAAGG-1	1	23	67	6499	9386
CGTACCTGATAGGCCT-1	1	22	68	6325	9487
GAATGTTGGGTAATCT-1	1	23	69	6499	9586
TGCGGAGTAAAGGTGC-1	1	22	70	6325	9687
CCTGAATATTTACATA-1	0	23	71	6500	9787
TTGCTCCCATACCGGA-1	0	22	72	6326	9887
CCTCTAATCTGCCAAG-1	0	23	73	6500	9987
AGGTTGAGGCACGCTT-1	0	22	74	6326	10087
TCCCGTCAGTCCCGCA-1	0	23	75	6500	10187
TCCGATGACTGAGCTC-1	0	22	76	6326	10288
CAGCCTCCTGCAGAGG-1	0	23	77	6501	10387
CTTAGCCTTCCACATG-1	0	22	78	6327	10488
ATTAATGAACCAGTCG-1	0	23	79	6501	10588
ACGATACATAGAACTA-1	1	22	80	6327	10688
AGCCACTCCCGTGCTT-1	1	23	81	6501	10788
ATACGGGTTTCGATTG-1	1	22	82	6327	10888
CTGTCAAATGGCTCGG-1	1	23	83	6502	10988
GCTCGGAATTTAAAGC-1	1	22	84	6328	11089
TAGGCATGTTACGCCA-1	1	23	85	6502	11188
TGGCAACTCGCGCGCC-1	1	22	86	6328	11289
ATCAGTAGGCAGGGAT-1	1	23	87	6502	11389
TATCGATCTATGCATA-1	1	22	88	6328	11489
CGACTCAGGATGTTAT-1	1	23	89	6503	11589
GCCATATTGCACACAG-1	1	22	90	6328	11689
AATTCATAAGGGATCT-1	1	23	91	6503	11789
CGGTAGAGGTGCAGGT-1	1	22	92	6329	11890
AATGATGATACGCTAT-1	1	23	93	6503	11989
CTTGTGCTCACCGATT-1	1	22	94	6329	12090
TTCCAATCAGAGCTAG-1	1	23	95	6503	12190
CGATGGACCCTACGCC-1	1	22	96	6329	12290
GGTCGGATAAACGGCG-1	1	23	97	6504	12390
TTAGCTAATACGATCT-1	1	22	98	6330	12490
CTCGATATTTGCGAGC-1	1	23	99	6504	12590
ATTACTTACTGGGCAT-1	1	22	100	6330	12691
CTAGCCGATGTTATGA-1	1	23	101	6504	12790
TACTGCAATCAATTAC-1	1	22	102	6330	12891
TAGTCTGTGACGTTGC-1	1	23	103	6505	12991
CTCGTTTCTAATGTTT-1	1	22	104	6331	13091
TTCGTTCAACGAAGTT-1	1	23	105	6505	13191
CTGAATTTATTGCCAG-1	1	22	106	6331	13291
TGGAATATCCTTGACC-1	1	23	107	6505	13391
CAGATCATTTAAAGTC-1	1	22	108	6331	13492
CTCCTTTACGCAAGTC-1	1	23	109	6506	13591
TCCCAAACAGACAACG-1	1	22	110	6332	13692
ATCGCTGCGTGCAGCA-1	1	23	111	6506	13792
TTAGTTCAAGTGTTCG-1	1	22	112	6332	13892
AAACTCGTGATATAAG-1	1	23	113	6506	13992
TTAACGAACAAGCAGT-1	1	22	114	6332	14092
GTTATATCAGGAGCCA-1	1	23	115	6507	14192
CAAATTGGATTATGCC-1	1	22	116	6332	14293
CGAGGAGCTTCCATAT-1	1	23	117	6507	14392
GGAGACCAATGTGCTT-1	1	22	118	6333	14493
CATTGATGAACACGCC-1	1	23	119	6507	14593
GTCAATGCTATAATTT-1	0	22	120	6333	14693
ACCACCCTCTCTTCTA-1	0	23	121	6507	14793
TGGAGGGAAACACCTC-1	0	22	122	6333	14893
CACGGACGTGGATGGC-1	0	23	123	6508	14993
AACTTTCTCGATCATG-1	0	22	124	6334	15094
CGTATTGTTTCCTAAT-1	0	23	125	6508	15193
CCTACTGCGGCGGCCA-1	0	22	126	6334	15294
CTTAGGTCCCAATCGT-1	0	23	127	6508	15394
CGCAATCGATCATTAG-1	0	24	0	6663	2677
TGGTTATGCTTGCGGT-1	0	25	1	6837	2777
GGCTTGGCTCTCACCT-1	0	24	2	6663	2878
ATTGGTAGGATCCGCT-1	0	25	3	6838	2978
TCAGGGCGACTTCCTT-1	0	24	4	6664	3078
TCTGCAGATTCGAGTC-1	0	25	5	6838	3178
CTCTCGCTGTACTATG-1	0	24	6	6664	3278
AATAGTCGCGAGTCGG-1	0	25	7	6838	3378
AGTTACCCTTAAGACT-1	1	24	8	6664	3478
CTTAAATAAGACCCAT-1	1	25	9	6839	3578
GGTTGTGCTCTTGTCC-1	1	24	10	6664	3679
GTGAGTCTAAGACGGA-1	1	25	11	6839	3779
CGCGACACTGCGCAGC-1	1	24	12	6665	3879
GCTCGCGGTTCCGCTC-1	1	25	13	6839	3979
TTAACTCACGCGTGGA-1	1	24	14	6665	4079
GGAACGGCCTGCAGCC-1	1	25	15	6839	4179
GTAGAAACGGGTGGAG-1	1	24	16	6665	4279
TAATGAAAGACCCTTG-1	1	25	17	6840	4379
AGGCTTGCTAGACACC-1	1	24	18	6666	4480
TTGCGTAGTTTGAGGA-1	1	25	19	6840	4580
CGCCCTTGAAGGCTGA-1	1	24	20	6666	4680
CCCGGTGGAAGAACCT-1	1	25	21	6840	4780
TTAACACCTCGAACAT-1	1	24	22	6666	4880
GATTCCTATACGGCGC-1	1	25	23	6841	4980
TTACCCTAACAGTCCT-1	1	24	24	6667	5081
ACCCACCTACATGCTC-1	1	25	25	6841	5180
AAAGGGCAGCTTGAAT-1	1	24	26	6667	5281
CACACAGGGATAGATT-1	1	25	27	6841	5381
AGAGCGTACAAGCTCG-1	1	24	28	6667	5481
TCTTACGGCATCCGAC-1	1	25	29	6842	5581
GCCTATTCCGATATAG-1	1	24	30	6668	5681
GAAAGTGACTAACTGC-1	1	25	31	6842	5781
CCGGAATGGTTTCAGT-1	1	24	32	6668	5882
AGTATAATACTAGGCA-1	1	25	33	6842	5981
TAACTATCGAAGGTCC-1	1	24	34	6668	6082
ATGAGGAGTGTTAATC-1	1	25	35	6843	6182
TGTGTCGCGAGTTGCA-1	1	24	36	6668	6282
ATCCAACGCAGTCATA-1	1	25	37	6843	6382
AAGGCGCGTAAAGCTT-1	1	24	38	6669	6482
AGTCGGCCCAAACGAC-1	1	25	39	6843	6582
AACGTCAGACTAGTGG-1	1	24	40	6669	6683
ACTACCAGCTCTCTGG-1	1	25	41	6843	6782
GCAAGTGCACAGAGAA-1	1	24	42	6669	6883
ACACCTTAAGTAGGGC-1	1	25	43	6844	6983
TTCGACGGGAAGGGCG-1	1	24	44	6670	7083
TTCGCACTCGCGTGCT-1	1	25	45	6844	7183
TATTTGTTACCCTTTA-1	1	24	46	6670	7283
CGCTGTGACGCCGCAC-1	1	25	47	6844	7383
GTTGCACGGAGTTTCG-1	1	24	48	6670	7484
GTTTCCTGGAGGGTGA-1	1	25	49	6845	7583
ACACCCAGCATGCAGC-1	1	24	50	6671	7684
TCAACCATGTTCGGGC-1	1	25	51	6845	7784
TTACAACTACGCATCC-1	1	24	52	6671	7884
TCCGATGGTGCGACAT-1	1	25	53	6845	7984
GGGCGTACATTTATAT-1	1	24	54	6671	8084
AGCGACCAACGATATT-1	1	25	55	6846	8184
ACACAAAGACGGGTGG-1	1	24	56	6672	8285
ATCGCACGCCGGGAGA-1	1	25	57	6846	8384
GCTCTAAACCCTGACG-1	1	24	58	6672	8485
AATGCAACCGGGTACC-1	1	25	59	6846	8585
TCAAACAACCGCGTCG-1	1	24	60	6672	8685
TATGCTCCCTACTTAC-1	1	25	61	6847	8785
AAAGGGATGTAGCAAG-1	1	24	62	6673	8885
ACGATCATACATAGAG-1	1	25	63	6847	8985
TTGTTCAGTGTGCTAC-1	1	24	64	6673	9086
ATGCATGATCCAGGAT-1	1	25	65	6847	9185
AGTCTTCTCCTCAAAT-1	1	24	66	6673	9286
GATTCCCTTGTCGCAG-1	1	25	67	6848	9386
CTCGCACCTATATAGT-1	1	24	68	6673	9486
ACTCAATAAAGGCACG-1	1	25	69	6848	9586
AACCGAGCTTGGTCAT-1	1	24	70	6674	9686
TAAGGCAACATAAGAT-1	0	25	71	6848	9786
CACGCACAGCGCAGCT-1	0	24	72	6674	9887
GGTTTACAATCTCAAT-1	0	25	73	6848	9986
TGCAGGATCGGCAAAG-1	0	24	74	6674	10087
ATAACGGAGTCCAACG-1	0	25	75	6849	10187
AACGATATGTCAACTG-1	0	24	76	6675	10287
GACAACGACCATTGAA-1	0	25	77	6849	10387
TTGACCATGTTCTCCG-1	0	24	78	6675	10487
AGTACGGGCACCTGGC-1	0	25	79	6849	10587
CGCCATCCGATTATGA-1	1	24	80	6675	10688
AAGGTATCCTAATATA-1	1	25	81	6850	10787
TGTTGTCAAGAAGTCT-1	1	24	82	6676	10888
CAGTGAATAAATGACT-1	1	25	83	6850	10988
CACCTTGCGAAACTCG-1	1	24	84	6676	11088
CATTTAGCGGACCATG-1	1	25	85	6850	11188
CCAGTCTAGACGGCGC-1	1	24	86	6676	11288
TCGCTTTAAACGTTTG-1	1	25	87	6851	11388
GTGAAACGGCGCCACC-1	1	24	88	6677	11489
GGGCTCATCGAACCCA-1	1	25	89	6851	11588
TTGATGTGTAGTCCCG-1	1	24	90	6677	11689
CAGTAGCCCACGCGGT-1	1	25	91	6851	11789
AGCGCGGGTGCCAATG-1	1	24	92	6677	11889
TAATCGATCCGTACGT-1	1	25	93	6852	11989
AGTGGCGGCAATTTGA-1	1	24	94	6678	12089
CCTTTCAATGAAGAAA-1	1	25	95	6852	12189
CTCAGTCACGACAAAT-1	1	24	96	6678	12290
ATAGGCTAGCTTCGCA-1	1	25	97	6852	12389
CGGTTCAAGTAGGTGT-1	1	24	98	6678	12490
CAGTCGAGGATGCAAT-1	1	25	99	6852	12590
TATCACCCAACCGACC-1	1	24	100	6678	12690
AATGATGCGACTCCTG-1	1	25	101	6853	12790
TGGAACCACTGACACA-1	1	24	102	6679	12890
GCCAATAGGGCATCTC-1	1	25	103	6853	12990
TTCTTTGGTCGCGACG-1	1	24	104	6679	13091
ATTAGATTCCTCAGCA-1	1	25	105	6853	13190
CCGTGGAACGATCCAA-1	1	24	106	6679	13291
GGGTCGTGGCAAGTGT-1	1	25	107	6854	13391
TCGCTCGGCACCAGCG-1	1	24	108	6680	13491
ACGCAATCACTACAGC-1	1	25	109	6854	13591
CTCTAATGCATTGATC-1	1	24	110	6680	13691
GTCTCGACTAAGTTTG-1	1	25	111	6854	13791
TGGTTTAAACGTGGGT-1	1	24	112	6680	13892
CGCAGATCTTCACCCG-1	1	25	113	6855	13991
TCCAGATGTACGCCAA-1	1	24	114	6681	14092
CATTGCGGGTCAATTC-1	1	25	115	6855	14192
GACGTTCGTAAATACA-1	1	24	116	6681	14292
TACACCGTCGTTAGTC-1	0	25	117	6855	14392
ACGGGCGTATGCGACA-1	1	24	118	6681	14492
GAAGGCTACCATTGTT-1	1	25	119	6856	14592
TAAATCTTTACACCTC-1	0	24	120	6682	14693
AGTTTATGTAAAGACA-1	0	25	121	6856	14792
AGGAGACATCCACAGT-1	0	24	122	6682	14893
CAACCTGAACCTGCCA-1	0	25	123	6856	14993
AGTCCCTCGCAGAAAG-1	0	24	124	6682	15093
TGTATACGGATGATGA-1	0	25	125	6857	15193
TTGTGGTATAGGTATG-1	0	24	126	6682	15293
TCTGCACCATTAGTAA-1	0	25	127	6857	15393
AAATGTATCTTATCCC-1	0	26	0	7011	2677
ACTCTAAACCTGGGAT-1	0	27	1	7186	2777
GCTGGCAGGTGCCGTG-1	0	26	2	7012	2877
CTCATTCGTGAACATC-1	0	27	3	7186	2977
TCGCCGGATGGGCAAG-1	0	26	4	7012	3077
GGACTAAGTCAGGAGT-1	0	27	5	7186	3177
TATCAAAGGTCTGTAA-1	0	26	6	7012	3278
TTCAGTTTGTGGCAGC-1	0	27	7	7187	3378
TGTTCATAAATGTGCT-1	1	26	8	7013	3478
CTTAGCCCGGATAGTG-1	1	27	9	7187	3578
GATGCGAATGGTATTA-1	1	26	10	7013	3678
TCTAACTGTATGTAAA-1	1	27	11	7187	3778
TTAAACCTGGTTCCTT-1	1	26	12	7013	3878
GCTAAGTAAAGGCGAT-1	1	27	13	7188	3978
AGTTACCGCACATGGT-1	1	26	14	7014	4079
GACTGCGGCACGTGTA-1	1	27	15	7188	4179
TGGTGATCGTATTTGT-1	1	26	16	7014	4279
TTATCGCCTGCGAAGC-1	1	27	17	7188	4379
TGGAATTAGACGCTTT-1	1	26	18	7014	4479
TCGTCACACTGTTAGC-1	1	27	19	7189	4579
TTATGTTTGCGATAGA-1	1	26	20	7014	4679
GGTGCTGATCACAAAG-1	1	27	21	7189	4779
CATAGCCGCCCGGGAT-1	1	26	22	7015	4880
GGTTAGTTACGGCGCC-1	1	27	23	7189	4980
ATTCCCACATAAACAA-1	1	26	24	7015	5080
ATTCAGTAGCAGGGTC-1	1	27	25	7189	5180
CAGTTCCGCGGGTCGA-1	1	26	26	7015	5280
AAGAGATGAATCGGTA-1	1	27	27	7190	5380
CGCAATTCTACAATAA-1	1	26	28	7016	5480
TAACGCTTTGAGAGCG-1	1	27	29	7190	5580
AGGCTATGGTTAGCTT-1	1	26	30	7016	5681
GAGGAATGGAGAGGTT-1	1	27	31	7190	5781
TCCTCTACGAGATGGC-1	1	26	32	7016	5881
TTGATTATGCAGATGA-1	1	27	33	7191	5981
TCAGTACTGACCCGCG-1	1	26	34	7017	6081
TTATGACAAACTGGAT-1	1	27	35	7191	6181
GTAAGTAGGGTATACC-1	1	26	36	7017	6281
CGCAAACACGAGTTAC-1	1	27	37	7191	6381
TGGCCGTATATTGACC-1	1	26	38	7017	6482
ACTGTAGCACTTTGGA-1	1	27	39	7192	6582
GCTCTATGTTACGTGC-1	1	26	40	7018	6682
TGCGCGATTAACGGAG-1	1	27	41	7192	6782
GAATCGACATGGTCAC-1	1	26	42	7018	6882
GACTAAGTAGGCTCAC-1	1	27	43	7192	6982
ATCTTGACCTGCAACG-1	1	26	44	7018	7082
ATGCACTACCGCATTG-1	1	27	45	7193	7182
CAGATACTAACATAGT-1	1	26	46	7018	7283
GATCGACACTATCTGA-1	1	27	47	7193	7383
ATAGAGTACTGGGACA-1	1	26	48	7019	7483
CCTACTGCTTACACTT-1	1	27	49	7193	7583
CCTGCTATTTGAGAAG-1	1	26	50	7019	7683
CGCGTTCATGAAATAC-1	1	27	51	7193	7783
CATTATGCTTGTTGTG-1	1	26	52	7019	7883
CCAGGGACGTGGCCTC-1	1	27	53	7194	7983
TATGGATGTGCTACGC-1	1	26	54	7020	8084
GTACTAAGATTTGGAG-1	1	27	55	7194	8184
AGACCCGCCCTCCTCG-1	1	26	56	7020	8284
CGCATTAGCTAATAGG-1	1	27	57	7194	8384
GCTCTCGGGTACCGAA-1	1	26	58	7020	8484
CACCGCCAGAAGGTTT-1	1	27	59	7195	8584
TCCCAAAGACGAAGGA-1	1	26	60	7021	8684
ATGGATTGACCAAACG-1	1	27	61	7195	8784
GTCATGGACATGACTA-1	1	26	62	7021	8885
CTACTGCCACCTGACC-1	1	27	63	7195	8985
TTATATTTGGCAATCC-1	1	26	64	7021	9085
AGCACCAGTACTCACG-1	1	27	65	7196	9185
CATGGTCTAGATACCG-1	1	26	66	7022	9285
TCTACCGTCCACAAGC-1	0	27	67	7196	9385
CTAGTTGGGCCCGGTA-1	1	26	68	7022	9485
TCCCGCGTACTCCTGG-1	0	27	69	7196	9585
CAGAGCATGAGCTTGC-1	0	26	70	7022	9686
ACACGGGAACTTAGGG-1	0	27	71	7197	9786
GGCTCTGCTCCAACGC-1	0	26	72	7023	9886
AGAACGTGGTACATTC-1	0	27	73	7197	9986
CAATAAACCTTGGCCC-1	0	26	74	7023	10086
ACTTCGCCATACGCAC-1	0	27	75	7197	10186
ATCTGGTTAAGACTGT-1	0	26	76	7023	10286
TCGTAAGACGACATTG-1	0	27	77	7198	10386
GTGTACCTTGGCTACG-1	0	26	78	7023	10487
GCCCGTAATACCTTCT-1	0	27	79	7198	10587
CGGTCAAGTGGGAACC-1	1	26	80	7024	10687
TTGTAAGGCCAGTTGG-1	1	27	81	7198	10787
GGAGCACCAAGAACTA-1	1	26	82	7024	10887
TAATAGTGACGACCAG-1	1	27	83	7198	10987
CTAAATCCTATTCCGG-1	1	26	84	7024	11087
CGAGTTCTGTCCCACC-1	1	27	85	7199	11187
AGGCAGATGCGTAAAC-1	1	26	86	7025	11288
AAGGATGAGGGACCTC-1	1	27	87	7199	11388
AGAGAACCGTCTAGGA-1	1	26	88	7025	11488
GAGGGCGCAGCTCTGC-1	1	27	89	7199	11588
AAGATTGGCGGAACGT-1	1	26	90	7025	11688
CCAGTAGTCTGATCCA-1	1	27	91	7200	11788
AAGGGACAGATTCTGT-1	1	26	92	7026	11888
ATAGAGTTATCAACTT-1	1	27	93	7200	11988
AAATTACCTATCGATG-1	1	26	94	7026	12089
GATCCTAAATCGGGAC-1	1	27	95	7200	12189
TTACAGACCTAAATGA-1	1	26	96	7026	12289
CCTCACCTTAGCATCG-1	1	27	97	7201	12389
CATGCGACCAGTTTAA-1	1	26	98	7027	12489
AACATATCAACTGGTG-1	1	27	99	7201	12589
CTATAAGAGCCAATCG-1	1	26	100	7027	12689
AATATCGAGGGTTCTC-1	1	27	101	7201	12789
GTACTCCTGGGTATGC-1	1	26	102	7027	12890
ATAAGTAGGATTCAGA-1	1	27	103	7202	12990
AGGTCGCGGAGTTACT-1	1	26	104	7027	13090
CTAATTCTCAGATATT-1	1	27	105	7202	13190
GCCAACCATTTCCGGA-1	1	26	106	7028	13290
TGATCCCAGCATTAGT-1	1	27	107	7202	13390
CGTTGTAAGATTGATT-1	1	26	108	7028	13490
GAAACCATGGTGCGCT-1	1	27	109	7202	13590
AATCTATGCCGGAGCC-1	1	26	110	7028	13691
GACTCCCAGAATAAGG-1	1	27	111	7203	13791
TATGATCCGGCACGCC-1	1	26	112	7029	13891
CCGCTTGCTGACATGG-1	1	27	113	7203	13991
TGGTTAAGGGCGCTGG-1	1	26	114	7029	14091
TTGATAGTCAATACAT-1	1	27	115	7203	14191
GGTTTAATTGAGCAGG-1	1	26	116	7029	14291
CATTACATAGATTGTG-1	1	27	117	7204	14391
GGTACACCAGATTTAT-1	0	26	118	7030	14492
GGCCCGTATACCATGC-1	0	27	119	7204	14592
ATCTTTCGTATAACCA-1	0	26	120	7030	14692
GAGATGACAATCCTTA-1	0	27	121	7204	14792
AAAGCTTGCCTACATA-1	0	26	122	7030	14892
GAACGATAAGTTAAAG-1	0	27	123	7205	14992
TAATAGCTAAATGATG-1	0	26	124	7031	15092
TATGGCTAGGCTAATT-1	0	27	125	7205	15192
AGGAGAGTCTGGCTAC-1	0	26	126	7031	15293
TGCTCTGCCGGTTCAC-1	0	27	127	7205	15393
CCAATAGATTTCATCT-1	0	28	0	7360	2676
GGGCACGAATTGGCCG-1	0	29	1	7534	2776
TCGTTGACAGGGTCCC-1	0	28	2	7360	2877
ATCGTATTCCGAGAAC-1	0	29	3	7534	2977
GGGAATTCTGTCCAGT-1	0	28	4	7360	3077
ACGCGTTTCTTAAGAG-1	0	29	5	7535	3177
GAGAGCGCAGTCCCTG-1	0	28	6	7361	3277
GTCCTATTGTTGTGGT-1	0	29	7	7535	3377
CATCTGCAGGATCATT-1	0	28	8	7361	3477
GAGTCGACAGACCCTC-1	1	29	9	7535	3577
AAGTGCAAAGGTAGAC-1	1	28	10	7361	3678
AGGGTGGATAGTGCAT-1	1	29	11	7536	3778
TGATAGCGGGATTCTA-1	1	28	12	7362	3878
GTCAGTTTGGTAGTCG-1	1	29	13	7536	3978
GCATTCGAAATGAACA-1	1	28	14	7362	4078
AAAGACTGGGCGCTTT-1	1	29	15	7536	4178
TAACAATATTTGTTGC-1	1	28	16	7362	4278
CCAGCTTCCGCCCGCA-1	1	29	17	7537	4378
GATATGGATTACGCGG-1	1	28	18	7363	4479
AGAGCAGTTATGAGAC-1	1	29	19	7537	4579
TCACATCTTATCTGAT-1	1	28	20	7363	4679
TATGAAGACAGGTGCG-1	1	29	21	7537	4779
TACCTGCTGCACTGTG-1	1	28	22	7363	4879
TAGGTCCAAGTAAGGA-1	1	29	23	7538	4979
GAAACTCGTGCGATGC-1	1	28	24	7364	5079
AACAATTACTCTACGC-1	1	29	25	7538	5179
CCGCACGTGACCTCGG-1	1	28	26	7364	5280
AACTTGCCCGTATGCA-1	1	29	27	7538	5380
GGGTATGTATGCACTT-1	1	28	28	7364	5480
TTCGTACTCCAGAACG-1	1	29	29	7539	5580
GAATTTCTCGCTGCAG-1	1	28	30	7364	5680
AACAGGATGGGCCGCG-1	1	29	31	7539	5780
GACGTGTAGGGATTAT-1	1	28	32	7365	5880
TAGGTGAGCCCTACTC-1	1	29	33	7539	5980
CTAATTCGCACGCGCT-1	1	28	34	7365	6081
GAAGCTTGCTGACCGC-1	1	29	35	7539	6181
GGTTAGGCTTGGAGAA-1	1	28	36	7365	6281
ACAAGGACAAGAGGTT-1	1	29	37	7540	6381
AGGCCACCCGTTATGA-1	1	28	38	7366	6481
GTGGGCTTAGACACAC-1	1	29	39	7540	6581
CGTGTCCCATTCGCGA-1	1	28	40	7366	6681
TGGAGTGATGCGATGA-1	1	29	41	7540	6781
AACAACTGGTAGTTGC-1	1	28	42	7366	6882
CCTGGCTAGACCCGCC-1	1	29	43	7541	6982
CGCAATTAGGGTAATA-1	1	28	44	7367	7082
TCGAAATTTAGGACCA-1	1	29	45	7541	7182
AGACTAGCCTTCCAGA-1	1	28	46	7367	7282
TTGATCTAACTTTGTC-1	1	29	47	7541	7382
AAGGAGCGGTTGGTGC-1	1	28	48	7367	7482
ACTTGGGACCCGGTGG-1	1	29	49	7542	7582
TGATCTCCGGCGCCAG-1	1	28	50	7368	7683
CAGTTCAAATTGACAC-1	1	29	51	7542	7783
GTCCGGCTGAATTGCG-1	1	28	52	7368	7883
CTGGAAATGGATGCTT-1	1	29	53	7542	7983
TGATCGGTTTGACCCT-1	1	28	54	7368	8083
TAGAGTCTAAGCGAAC-1	1	29	55	7543	8183
GAGACTGATGGGTAGA-1	1	28	56	7368	8283
TAGCTAAGTCCGGGAG-1	1	29	57	7543	8383
GGGCGATATGTGTGAA-1	1	28	58	7369	8484
CTCGAGGTCGAACAGT-1	1	29	59	7543	8584
GATCCCTTTATACTGC-1	1	28	60	7369	8684
GTCATGCACCTCCGTT-1	1	29	61	7543	8784
ACTTTCCTATAGCTTC-1	1	28	62	7369	8884
TCGCTCGATATATTCC-1	1	29	63	7544	8984
ATAGGTTGGGCAGATG-1	1	28	64	7370	9084
CAATTAAGGGTGATGA-1	1	29	65	7544	9184
ACCGACTGAGTCCCAC-1	0	28	66	7370	9285
CCTGTCACCCGGGCTC-1	0	29	67	7544	9385
GATCGGTGGCCATAAC-1	0	28	68	7370	9485
CCTATGGGTTACCGTC-1	0	29	69	7545	9585
TTGGGACACTGCCCGC-1	0	28	70	7371	9685
CGAGGCTAAATATGGC-1	0	29	71	7545	9785
TCAGGGTGTAACGTAA-1	0	28	72	7371	9885
CGAGAGATGTGAACCT-1	0	29	73	7545	9985
TCGCTGGGCGGATTGT-1	0	28	74	7371	10086
AGATCTCAGGTGTGAT-1	0	29	75	7546	10186
TGGCCAAACTGAAGTA-1	0	28	76	7372	10286
GCTTCCGTCCCTAGAC-1	0	29	77	7546	10386
CAGCAGCCCGTTCCTT-1	0	28	78	7372	10486
TGTATAACAGATCCTG-1	0	29	79	7546	10586
CGCGGGAATTAGGCAG-1	1	28	80	7372	10686
TGCATGTGGTAATCTA-1	1	29	81	7547	10786
ACAATTTGAGCAGTGG-1	0	28	82	7373	10887
GAGCTAAGGGCATATC-1	1	29	83	7547	10987
CCAGATAGTTGAGTGA-1	1	28	84	7373	11087
CCACAATGTACGTCTT-1	1	29	85	7547	11187
CAATGGATCTCTACCA-1	1	28	86	7373	11287
TGTGGCAAAGCGTATG-1	1	29	87	7548	11387
TAAAGCGTTAGGAGAA-1	1	28	88	7373	11487
TCCGTTTAGCCTTGAA-1	1	29	89	7548	11587
CAGCTCGACAAGTTAA-1	1	28	90	7374	11688
GCCTATAGTGTCAGGG-1	1	29	91	7548	11788
ATAGACAACGGGACCT-1	1	28	92	7374	11888
CTACTATCTTTCAGAG-1	1	29	93	7548	11988
GCGCTGCTTTGCATTT-1	1	28	94	7374	12088
GCGCATCCAGTCAGCA-1	1	29	95	7549	12188
GACTCGCGGGAATGAC-1	1	28	96	7375	12288
CTGGTAACGAGCTCTT-1	1	29	97	7549	12388
TCCGGCCTAGCGTACA-1	1	28	98	7375	12489
TCTAGGTGGCGACGCT-1	1	29	99	7549	12589
ACGCTAGTGATACACT-1	1	28	100	7375	12689
ATCTGCACCTCTGCGA-1	1	29	101	7550	12789
CCTCACCTGAGGGAGC-1	1	28	102	7376	12889
AGTGAGCCTCGCCGCC-1	1	29	103	7550	12989
ACGAGTACGGATGCCC-1	1	28	104	7376	13089
GGTACCATTAAGACGG-1	1	29	105	7550	13189
TTCTGCTAGACTCCAA-1	1	28	106	7376	13290
TAACTATTACGCCAAA-1	1	29	107	7551	13390
GCATTCAAGGCAACGC-1	1	28	108	7377	13490
AGTACATCATTTATCA-1	1	29	109	7551	13590
GTCGTGTCTGGTCATC-1	1	28	110	7377	13690
AGTCTAAAGTATACTC-1	1	29	111	7551	13790
CGGCCCAACCTGTAGT-1	1	28	112	7377	13890
AGGGAGACATACTTCG-1	1	29	113	7552	13990
TCCCTAGATCAATAGG-1	1	28	114	7377	14091
TCCCGTCGCGTCATAG-1	1	29	115	7552	14191
CGCATCCATCAGCCAG-1	1	28	116	7378	14291
CTGCACCTAGTCCACA-1	1	29	117	7552	14391
CGAGGATCGGGAACGA-1	1	28	118	7378	14491
CAATGAGGTTCGACTA-1	0	29	119	7552	14591
TCTGACGGGCTAACCC-1	0	28	120	7378	14691
TTCTATGCCTTTCGCA-1	0	29	121	7553	14791
AGAGTATAGTGTTACG-1	0	28	122	7379	14892
CCATTGTTTCCTCCAT-1	0	29	123	7553	14992
CTCATCACTTAGTGAT-1	0	28	124	7379	15092
CCGAAGGGCGTACCGC-1	0	29	125	7553	15192
TCAAGCTGCCTTGAAA-1	0	28	126	7379	15292
CTCATTAACGTTGCCC-1	0	29	127	7554	15392
GTCTTCCTCACCTAAG-1	0	30	0	7708	2676
GGTGATGAAGGAAGTG-1	0	31	1	7883	2776
TCAATACAATTGCTGC-1	0	30	2	7709	2876
GCAACCCAAGTTGTTT-1	0	31	3	7883	2976
ATGAAGTGGACCCAGC-1	0	30	4	7709	3076
GAGAATCTCACGATCA-1	0	31	5	7883	3176
TATATCATTGATCAGT-1	0	30	6	7709	3277
AACTTTACGGGAGCTT-1	1	31	7	7884	3376
TTCTTGTGTCCATCAG-1	1	30	8	7709	3477
ACAATTTAGGAGGCTC-1	1	31	9	7884	3577
ATACTTGTTCTCGAGC-1	1	30	10	7710	3677
CACGGGATTGAGGGTT-1	1	31	11	7884	3777
GTTAATGTCTATCTTA-1	1	30	12	7710	3877
GCGTTATATTTGGAAC-1	1	31	13	7884	3977
CGTCAAGGCTATAAAT-1	1	30	14	7710	4078
TTAGCTCTGTAATCCG-1	1	31	15	7885	4177
AATGGTCCACCGTTCA-1	1	30	16	7711	4278
GTCATTGCATTGACCC-1	1	31	17	7885	4378
TGTCCGTGGCGCCTTT-1	1	30	18	7711	4478
TCAACTAACGTATAAC-1	1	31	19	7885	4578
TCCTCTCCAGTTGTCC-1	1	30	20	7711	4678
TGTGTTCGTATCCAAG-1	1	31	21	7886	4778
CCGCGTAGGTAAGGGC-1	1	30	22	7712	4879
CTGCGGGTGAAATGTT-1	1	31	23	7886	4978
TATCTACAGAGGTAAT-1	1	30	24	7712	5079
CTACTCTAGGCCCGGC-1	1	31	25	7886	5179
ACAAGCAGTGCCTAGC-1	1	30	26	7712	5279
TACAAGTCTCGTGCAT-1	1	31	27	7887	5379
TCGGAATGCGCTCTGA-1	1	30	28	7713	5479
TCGCGTCCAGAAGGTC-1	1	31	29	7887	5579
TATGGCCCGGCCTCGC-1	1	30	30	7713	5680
GCTGGCATATTCACCT-1	1	31	31	7887	5779
GTCAGAATAGTCTATG-1	1	30	32	7713	5880
GGCGTCCTATCCGCTG-1	1	31	33	7888	5980
CGGAGTTTGAGAGACA-1	1	30	34	7713	6080
AGCACTTAAGGACGCC-1	1	31	35	7888	6180
TCCACAATGGTTTACG-1	1	30	36	7714	6280
CCAACGATGCACTGAT-1	1	31	37	7888	6380
ATTTACAGTTTACTGG-1	1	30	38	7714	6481
CCCTGAAATGAGTTGA-1	1	31	39	7888	6580
CAAACGGTCGCACTTT-1	1	30	40	7714	6681
TGATTCGTCTATCACT-1	1	31	41	7889	6781
TCAGGTTCTTTGAGAA-1	1	30	42	7715	6881
CACGCAGCGAGGCTTT-1	1	31	43	7889	6981
TTAAGCGCCTGACCCA-1	1	30	44	7715	7081
CTTACACGGTATTCCA-1	1	31	45	7889	7181
AAGGCTGTGCTCATCG-1	1	30	46	7715	7282
GACCAGAGCCCTGTAG-1	1	31	47	7890	7381
TCCCAGGCTTAGCTAA-1	1	30	48	7716	7482
ATTGAAGATCTTAGTG-1	1	31	49	7890	7582
AGTTCCTACAGAATTA-1	1	30	50	7716	7682
GGGCTGGTTAGTCGCG-1	1	31	51	7890	7782
GAAATGGCGGTGTTAG-1	1	30	52	7716	7882
TACGAACACGACTTCA-1	1	31	53	7891	7982
ACCACAAGTTTCTATC-1	1	30	54	7717	8083
ATATTTAACCCTCAAG-1	1	31	55	7891	8182
GATCATTCCAAACATT-1	1	30	56	7717	8283
TCCAGGCGAGTACGGT-1	1	31	57	7891	8383
GTTTGACCAAATCCTA-1	1	30	58	7717	8483
CACAGCACCCACGGCA-1	1	31	59	7892	8583
TGCAAGAATGACGTAA-1	1	30	60	7718	8683
GCGAAGCCATACCCGT-1	1	31	61	7892	8783
TCCTTTCTTACGCTTA-1	1	30	62	7718	8884
GCTGCTCTCCGGACAC-1	0	31	63	7892	8984
ACTGTCTTCTTTAGAA-1	1	30	64	7718	9084
TCAAACTTAGATTGTT-1	0	31	65	7893	9184
CTATGTCACTAGCCCA-1	0	30	66	7718	9284
TGCGCAAAGCATTTGG-1	0	31	67	7893	9384
TTAATGTAGACCAGGT-1	0	30	68	7719	9484
GGCGGTAGGATCATTG-1	0	31	69	7893	9584
GGCAATAGTCAATGAG-1	0	30	70	7719	9685
ACACGAGACTCCTTCT-1	0	31	71	7893	9785
GACACAAGGGAAGAAA-1	0	30	72	7719	9885
TCAGCAAATGCATCTC-1	0	31	73	7894	9985
GAGATCTGTCACTCCG-1	0	30	74	7720	10085
ATGCCGGTCTTGCATA-1	0	31	75	7894	10185
TTGGGCGGCGGTTGCC-1	0	30	76	7720	10285
TTGTTGTGTGTCAAGA-1	0	31	77	7894	10385
ACTGTACGATACACAT-1	0	30	78	7720	10486
TCCACTTTATCTAGGT-1	0	31	79	7895	10586
[truncated: 2,992 more rows]

## Sheet: tissue_positions_list_C1
ACGCCTGACACGCGCT-1	0	0	0	2484	2445
TACCGATCCAACACTT-1	0	1	1	2658	2545
ATTAAAGCGGACGAGC-1	0	0	2	2484	2645
GATAAGGGACGATTAG-1	0	1	3	2658	2745
GTGCAAATCACCAATA-1	0	0	4	2484	2846
TGTTGGCTGGCGGAAG-1	0	1	5	2659	2945
GCATCCTCTCCTATTA-1	0	0	6	2485	3046
GCGAGGGACTGCTAGA-1	0	1	7	2659	3146
TGGTACCGGCACAGCC-1	0	0	8	2485	3246
GCGCGTTTAAATCGTA-1	0	1	9	2659	3346
TGCCTTGCCCTTACGG-1	0	0	10	2485	3446
GACGACTTTCCAAGAA-1	0	1	11	2660	3546
CCAGTGAGCTCCTTGT-1	0	0	12	2486	3646
ATACCCTGGCTCAAAT-1	0	1	13	2660	3746
GGGTTTCCGGCTTCCA-1	0	0	14	2486	3846
TAACCGTCCAGTTCAT-1	0	1	15	2660	3946
AAACAACGAATAGTTC-1	0	0	16	2486	4047
CAAGGGAGTGTATTTG-1	0	1	17	2660	4146
CCAAGCTTGATCTCCT-1	0	0	18	2486	4247
TTATTTCATCCCAAAC-1	0	1	19	2661	4347
GAGCGCTATGTCAGGC-1	0	0	20	2487	4447
TATGGCAGACTTTCGA-1	0	1	21	2661	4547
CTTCGTGCCCGCATCG-1	0	0	22	2487	4647
AAACGGGTTGGTATCC-1	0	1	23	2661	4747
TGCAAACCCACATCAA-1	0	0	24	2487	4847
GACGGGATGTCTTATG-1	0	1	25	2662	4947
GGCGAGCATCGAGGAC-1	0	0	26	2488	5048
CGCGTGCTATCAACGA-1	0	1	27	2662	5147
TGAAACCTCAACTCAC-1	0	0	28	2488	5248
CACATAAGGCGACCGT-1	0	1	29	2662	5348
TGACCCAACTCACATT-1	0	0	30	2488	5448
ATACGCCGATCTACCG-1	0	1	31	2662	5548
ACTTATCTGATCTATA-1	0	0	32	2488	5648
GTGTGAGCCGAGGTGC-1	0	1	33	2663	5748
GATGATTTGAAACTGG-1	0	0	34	2489	5848
GGGAACCACCTGTTTC-1	0	1	35	2663	5948
GTTCGTTGCGGACCAG-1	0	0	36	2489	6048
TGAGGTTGATCCCAAG-1	0	1	37	2663	6148
GATGCCACACTACAGC-1	0	0	38	2489	6249
AGGCAAAGAGGAATCA-1	0	1	39	2664	6348
AAGTAAGCTTCCAAAC-1	0	0	40	2490	6449
AACGTAGTCTACCCAT-1	0	1	41	2664	6549
GTTTGAGCGGTTATGT-1	0	0	42	2490	6649
GAAGCAAGGCAATGTT-1	0	1	43	2664	6749
TCACTCAGCGCATTAG-1	0	0	44	2490	6849
TACAATGAAACCAGCA-1	0	1	45	2664	6949
GTGCGCTTACAAATGA-1	0	0	46	2490	7049
GCACTCCCACAGTCCC-1	0	1	47	2665	7149
CGAAGACTGCCCGGGA-1	0	0	48	2491	7249
CAGGATCCGCCCGACC-1	0	1	49	2665	7349
CACGATTGGTCGTTAA-1	0	0	50	2491	7450
GGTTGTATCGTGAAAT-1	0	1	51	2665	7549
TCTTATGGGTAGTACC-1	0	0	52	2491	7650
TACAAGCTGTTCACTG-1	0	1	53	2666	7750
GTATCTTGTTGCTCAC-1	0	0	54	2492	7850
ATACCAGGTGAGCGAT-1	0	1	55	2666	7950
CCTAAACAGGGTCCGT-1	0	0	56	2492	8050
ATGGTGCTCAAAGCCA-1	0	1	57	2666	8150
CAAATGCGGAGTGTTC-1	0	0	58	2492	8250
CGTGCCCGACATTTGT-1	0	1	59	2666	8350
GTATCTCCCTAACTGT-1	0	0	60	2492	8450
ATTTGCCTAGTTACGA-1	0	1	61	2667	8550
ACGTCCTAAACGAGAT-1	0	0	62	2493	8651
CTGGGATCGCCCAGAT-1	0	1	63	2667	8750
CTGCAAATGGGCTCCA-1	0	0	64	2493	8851
CATTATAACAGGGTCC-1	0	1	65	2667	8951
ACCTTTCCTTTAGAAG-1	0	0	66	2493	9051
ATAGATTTGCAGTCGG-1	0	1	67	2668	9151
CTCGGGCATCGTCGGG-1	0	0	68	2494	9251
GTGGCGGGCCGTAGCT-1	0	1	69	2668	9351
CAACAGTGCCAAACGG-1	0	0	70	2494	9451
TGCGGGTATTGGGATC-1	0	1	71	2668	9551
GTCTCGCCAACACGCC-1	0	0	72	2494	9651
CTGGGCGGCCAAATGT-1	0	1	73	2668	9751
TAAAGGAGAAACTAGT-1	0	0	74	2494	9852
TCCCACGGAGGGAGCT-1	0	1	75	2669	9951
AGCTTCAATACTTTGA-1	0	0	76	2495	10052
TTCCACATTTCTCGTC-1	0	1	77	2669	10152
ACAAACCGACAAGGCG-1	0	0	78	2495	10252
AGACGGGATTGGTATA-1	0	1	79	2669	10352
AACCTAAAGCCGTCCG-1	0	0	80	2495	10452
TACAAATTGCGGAGGT-1	0	1	81	2670	10552
CCCGCTAGAGGGTTAA-1	0	0	82	2496	10652
CATTGCAAAGCATAAT-1	0	1	83	2670	10752
TGTACGCTATCAGCTT-1	0	0	84	2496	10852
TTCTTCGCAATAGAGC-1	0	1	85	2670	10952
TGTGATTCCAGCGCTT-1	0	0	86	2496	11053
ATTCAGGATCGCCTCT-1	0	1	87	2670	11152
GCCCATGGGTGCAATG-1	0	0	88	2496	11253
TTCCCGACGCTTCACT-1	0	1	89	2671	11353
AGCGGTTGAGATGTAC-1	0	0	90	2497	11453
GCTGTCTGTGATCGAC-1	0	1	91	2671	11553
AAAGACATGAAGTTTA-1	0	0	92	2497	11653
CAACAGAATAACGCTA-1	0	1	93	2671	11753
TGCGGTCTACGAGTAA-1	0	0	94	2497	11853
AAGACTCACGCCCACT-1	0	1	95	2672	11953
CTTTGAAACATATTCC-1	0	0	96	2498	12054
CTGGGCACTAGTCGGA-1	0	1	97	2672	12153
CGCCCTTACATCCACC-1	0	0	98	2498	12254
CACGACCACAGACTTT-1	0	1	99	2672	12354
CAATCCATTATCCGTT-1	0	0	100	2498	12454
GTGGCGTGCACCAGAG-1	0	1	101	2672	12554
CGGAGTCCTAACCTGG-1	0	0	102	2498	12654
GGTCCCATAACATAGA-1	0	1	103	2673	12754
ATCTCATAAACCTACC-1	0	0	104	2499	12854
TGCATGGCAGTCTTGC-1	0	1	105	2673	12954
TTGCAGGTCATGAAGT-1	0	0	106	2499	13054
AGCTGCATTTGAGGTG-1	0	1	107	2673	13154
TAATCAGGAATGCTGC-1	0	0	108	2499	13255
CCATCATAAGAACAGG-1	0	1	109	2674	13354
TCGTATCACCAAGCTA-1	0	0	110	2500	13455
ATTCAGATGAATCCCT-1	0	1	111	2674	13555
AAAGGTCAACGACATG-1	0	0	112	2500	13655
AGCTGCTGTGCCGAAT-1	0	1	113	2674	13755
CTAGCGCCAATCCTAC-1	0	0	114	2500	13855
GCTCGACCGAACTGAA-1	0	1	115	2674	13955
ACAGTGCAGCGCATTT-1	0	0	116	2500	14055
CGGCTGAAGGTTACGC-1	0	1	117	2675	14155
CACCTCTACGAGTGTG-1	0	0	118	2501	14255
ATACGACAGATGGGTA-1	0	1	119	2675	14355
ACTTCCTGTCGTGCGA-1	0	0	120	2501	14456
CGTAACGGAACGATCA-1	0	1	121	2675	14555
AAATCACTCCTAAACG-1	0	0	122	2501	14656
CTCCGAGTAAATCCGC-1	0	1	123	2676	14756
ACGCTAGTATCAGTGC-1	0	0	124	2502	14856
AGAGTGAACAGACACC-1	0	1	125	2676	14956
ACACCCGTAAATCTGT-1	0	0	126	2502	15056
GCTTTGCTGCCGGGTA-1	0	1	127	2676	15156
ACAGGAGGCGCAGCCG-1	0	2	0	2832	2445
AGGCAATACGGAGGAC-1	0	3	1	3006	2545
TGGTGTGACAGACGAT-1	0	2	2	2832	2645
ATCTATCGATGATCAA-1	0	3	3	3007	2745
CGGTAACAAGATACAT-1	0	2	4	2833	2845
TCGCCGGAGAGTCTTA-1	0	3	5	3007	2945
GGAGGAGTGTGTTTAT-1	0	2	6	2833	3045
TTAGGTGTGACTGGTC-1	0	3	7	3007	3145
CAGGGCTAACGAAACC-1	0	2	8	2833	3245
CCCGTGGGTTAATTGA-1	0	3	9	3008	3345
GACCGACCGCTAATAT-1	0	2	10	2834	3446
GGTATCAAGCATAGAA-1	0	3	11	3008	3545
TGCATGAGTAGATTCG-1	0	2	12	2834	3646
AATTCCAACTTGGTGA-1	0	3	13	3008	3746
TGCCGATGTCATCAAT-1	0	2	14	2834	3846
GCTGGGTCCGCTGTTA-1	0	3	15	3008	3946
TGAACACCCGAAGCAG-1	0	2	16	2834	4046
AACATTGGTCAGCCGT-1	0	3	17	3009	4146
GTGGGTCTTCTTTGCG-1	0	2	18	2835	4246
CATCGAATGGATCTCT-1	0	3	19	3009	4346
GCTACACTGTCCGAAC-1	0	2	20	2835	4447
CGGGTTGTAGCTTTGG-1	0	3	21	3009	4546
CCTAAGTGTCTAACCG-1	0	2	22	2835	4647
TCTGTGACTGACCGTT-1	0	3	23	3010	4747
TTATCATACTCGCAAA-1	0	2	24	2836	4847
AGCGTAGCGCTAGACC-1	0	3	25	3010	4947
TCCCTCCGAAATCGTT-1	0	2	26	2836	5047
AGGTCGCCACTTCGGT-1	0	3	27	3010	5147
CTAGCAACTAATTTAC-1	0	2	28	2836	5247
TTGCTAGCTACCAATC-1	0	3	29	3010	5347
GCCGGTTTGGGCGGAT-1	0	2	30	2836	5447
TGTAACTTGTCAACCT-1	0	3	31	3011	5547
CGAGATGTTGCCTATA-1	0	2	32	2837	5648
GTTACGAAATCCACGC-1	0	3	33	3011	5747
CTTGTCGTACGTGTCA-1	0	2	34	2837	5848
GCGTCCAGCTCGTGGC-1	0	3	35	3011	5948
CCCTTCTCGTACGCGA-1	0	2	36	2837	6048
CCAAAGTCCCGCTAAC-1	0	3	37	3012	6148
CCGCTTCGCGGTTAAC-1	0	2	38	2838	6248
GTTACGGCCCGACTGC-1	0	3	39	3012	6348
CCCGCTTGCCCTCGTC-1	0	2	40	2838	6448
TAGTGAGAAGTGGTTG-1	0	3	41	3012	6548
CGCTACCGCCCTATGA-1	0	2	42	2838	6648
AAACAATCTACTAGCA-1	0	3	43	3012	6748
GCGCGATGGGTCAAGT-1	0	2	44	2838	6849
ATAAACCATTGGACGG-1	0	3	45	3013	6948
TCGGGCACTTCTGGAT-1	0	2	46	2839	7049
TCTGTGGCTACATTTC-1	0	3	47	3013	7149
CTCTGTGCCTGCTATG-1	0	2	48	2839	7249
CACGACTAAAGTTCTG-1	0	3	49	3013	7349
GAGGAGTAATTCCTAC-1	0	2	50	2839	7449
AGAGGTATCTCGGTCC-1	0	3	51	3014	7549
GGCGTACCCTATATAA-1	0	2	52	2840	7649
GCCGGAAACACATCTT-1	0	3	53	3014	7749
AAATGTGGGTGCTCCT-1	0	2	54	2840	7849
ACCAGGAGTGTGATCT-1	0	3	55	3014	7949
TGTGGAGGAAGCTTAA-1	0	2	56	2840	8050
AAGGAGAACTTATAAG-1	0	3	57	3014	8149
CCCTCGGGAGCCTTGT-1	0	2	58	2840	8250
ACTGTTTAGTGTAGGC-1	0	3	59	3015	8350
CGTCAGTTTATCGTCT-1	0	2	60	2841	8450
GCGTGTATGTCGTATT-1	0	3	61	3015	8550
ACAATCGATCTTTATA-1	0	2	62	2841	8650
CAGCCCTCACAGGCAG-1	0	3	63	3015	8750
CGCGTCATATTAAACC-1	0	2	64	2841	8850
GAAGACTTCAATGCCG-1	0	3	65	3016	8950
TTGCGGCGACTCATGC-1	0	2	66	2842	9050
ACCAAACTAGAAATCC-1	0	3	67	3016	9150
TTACTGTTTCTCTACG-1	0	2	68	2842	9251
GACCAGGTCATTCATA-1	0	3	69	3016	9350
TTCTTCCCTTTGATAT-1	0	2	70	2842	9451
ACGCCCAGCTGTCGAT-1	0	3	71	3016	9551
AGTAGCGTGAACGAAC-1	0	2	72	2842	9651
CCTCGACCCACTGCCT-1	0	3	73	3017	9751
AGTTATTGAAAGGTAA-1	0	2	74	2843	9851
TCAGTTACGGAATGAT-1	0	3	75	3017	9951
GAATCTATACTCGGAC-1	0	2	76	2843	10051
TCGGCTAACTTCCCTT-1	0	3	77	3017	10151
ACGTGGTCGAATGTGC-1	0	2	78	2843	10251
ATATCGTGCCAGACCC-1	0	3	79	3018	10351
GTAGCTAGTAAGCGCG-1	0	2	80	2844	10452
ACGCTTAGTGTCTCTC-1	0	3	81	3018	10551
TCCGGCCTGCATCGAT-1	0	2	82	2844	10652
TAGTGGAACTCATACA-1	0	3	83	3018	10752
ATCATCTGCCCAGTGT-1	0	2	84	2844	10852
GTTATTAAATACGACC-1	0	3	85	3018	10952
GCGCTAAGTATGCATG-1	0	2	86	2844	11052
CCTGACGCAACCTTTA-1	0	3	87	3019	11152
CCCAAGAATGCACGGT-1	0	2	88	2845	11252
AACTGGGTTCGAGCCG-1	0	3	89	3019	11352
GGTTCCACCCGCTTCT-1	0	2	90	2845	11452
CATGCACGTGTTACTG-1	0	3	91	3019	11552
AGCGTTCCGATTTAAA-1	0	2	92	2845	11653
CCTACGCGACCTTACA-1	0	3	93	3020	11752
CGAATTACATGGTGTT-1	0	2	94	2846	11853
GAGGTCTTAGTGGGTC-1	0	3	95	3020	11953
GCCGCTAGATACGCAG-1	0	2	96	2846	12053
GTCACCTGTCTATGTC-1	0	3	97	3020	12153
CCGATTGGTCAATGAA-1	0	2	98	2846	12253
CCTGTGCGGATTGTAA-1	0	3	99	3020	12353
TTACGTAGCGCGTGCT-1	0	2	100	2846	12453
GGAGGCGAAGAACCGC-1	0	3	101	3021	12553
GGGTCACGTGCTTATG-1	0	2	102	2847	12654
GCTCCGGACGTTGATA-1	0	3	103	3021	12753
ATGTTTGTAAGATCAT-1	0	2	104	2847	12854
TGACCCAGCATTCCCG-1	0	3	105	3021	12954
TGGTCGTTTGATAGAT-1	0	2	106	2847	13054
TGTAATGCCTTCGGAC-1	0	3	107	3022	13154
TGCTCACACAACAACC-1	0	2	108	2848	13254
TACGATCCAAGCCACT-1	0	3	109	3022	13354
TTGTAACTTCATAGCG-1	0	2	110	2848	13454
AGATTCAAGCGGGTCG-1	0	3	111	3022	13554
CTCAGCAGACTGCCGA-1	0	2	112	2848	13654
GTAACATCAGCTCATC-1	0	3	113	3022	13754
ATGGAACAGAATAAAC-1	0	2	114	2848	13855
GGGCCTATACAACCGG-1	0	3	115	3023	13954
TCAAACAATTAGGACA-1	0	2	116	2849	14055
AAACCACTACACAGAT-1	0	3	117	3023	14155
AAACGACAGTCTTGCC-1	0	2	118	2849	14255
TTGAGGGTCGAACGCG-1	0	3	119	3023	14355
TGTTGATCACTGTTTA-1	0	2	120	2849	14455
AGGGTGTGCTACACGC-1	0	3	121	3024	14555
GTAGTTAGACAATATA-1	0	2	122	2850	14655
AATGGCCGCCAATGCG-1	0	3	123	3024	14755
TCGGCGGTATTAGATT-1	0	2	124	2850	14855
GGGTCACTGAGTAGTG-1	0	3	125	3024	14955
GAATTATGCAACCTAC-1	0	2	126	2850	15056
GATCTTAGTGAACGTG-1	0	3	127	3024	15155
CTAATGCGCCCAACAA-1	0	4	0	3180	2444
GCCACCCATTCCACTT-1	0	5	1	3355	2544
TACTCACAACGTAGTA-1	0	4	2	3181	2644
GTTCGGTGTGGATTTA-1	0	5	3	3355	2744
TCTTTCGGCGGGACAC-1	0	4	4	3181	2845
GGAGACATTCACGGGC-1	0	5	5	3355	2944
GGGATTATCTCACAAC-1	0	4	6	3181	3045
TAGAACGCCAGTAACG-1	0	5	7	3356	3145
ACGAGTCGCCGGCGTT-1	0	4	8	3182	3245
TGATGGGACTAAGTCA-1	0	5	9	3356	3345
TGCGAGAAACGTTACG-1	0	4	10	3182	3445
TCGCCTCGACCTGTTG-1	0	5	11	3356	3545
AACTCGATAAACACGT-1	0	4	12	3182	3645
AGGAAAGCCTCTGATG-1	0	5	13	3356	3745
GAAGGACTAAATTGAA-1	0	4	14	3182	3845
GTATCGGGACGAGCTG-1	0	5	15	3357	3945
CCTGTGCATAGGAGAC-1	0	4	16	3183	4046
CATACGGGTGCATGAT-1	0	5	17	3357	4145
CCACTAAACTGAATCG-1	0	4	18	3183	4246
AAATTGCGGCGGTTCT-1	0	5	19	3357	4346
AGTCCAGCGGGTACGT-1	0	4	20	3183	4446
CATTCAGGTCAGTGCG-1	0	5	21	3358	4546
CTAAAGTCCGAAGCTA-1	0	4	22	3184	4646
AATCAGACTGCAGGAC-1	0	5	23	3358	4746
AGTATCCATAATAACG-1	0	4	24	3184	4846
CTGGCTGCTAACGTAA-1	0	5	25	3358	4946
GTTCCAAGACAGCGAC-1	0	4	26	3184	5047
AAGACTAACCCGTTGT-1	0	5	27	3358	5146
GATTAATCCTGGCTCA-1	0	4	28	3184	5247
CGCGCAAGGAACTACA-1	0	5	29	3359	5347
CAGTAGCGAGGTAGTA-1	0	4	30	3185	5447
ACGGCGGGTTGCCCTG-1	0	5	31	3359	5547
CTAGGCGGCAGAGAAT-1	0	4	32	3185	5647
GTGCGCAGCTTGCTCC-1	0	5	33	3359	5747
TCACTATCGTGCAATC-1	0	4	34	3185	5847
TATGATTCTGCTTGGT-1	0	5	35	3360	5947
TAAGATTTAGCGGGAG-1	0	4	36	3186	6047
TTACGGTGTCACCGAG-1	0	5	37	3360	6147
CTACACTAGCTTGTTC-1	0	4	38	3186	6248
TGAGCAGTCGTGAAGT-1	0	5	39	3360	6347
CGCTGAGGACGTCCAA-1	0	4	40	3186	6448
GTGTATGACTTTAAAG-1	0	5	41	3360	6548
CTAAACGGGTGTAATC-1	0	4	42	3186	6648
TGTACTGTGCCAAAGT-1	0	5	43	3361	6748
GGCCACAAGCGATGGC-1	0	4	44	3187	6848
GTCAATTGTACTGAAG-1	0	5	45	3361	6948
AGGGACAGCACGGCGG-1	0	4	46	3187	7048
AGCTTATAGAGACCTG-1	0	5	47	3361	7148
AACTAGCGTATCGCAC-1	0	4	48	3187	7248
AACTTTAGCTGCTGAG-1	0	5	49	3362	7348
CCCAAGACAGAGTATG-1	0	4	50	3188	7449
GGCATCAACGAGCACG-1	0	5	51	3362	7548
ATGCATTCCGTGATGG-1	0	4	52	3188	7649
TTATAGATGCACATTA-1	0	5	53	3362	7749
GAACCATCTGGGAGAC-1	0	4	54	3188	7849
TGCTATACAAACGGAC-1	0	5	55	3362	7949
ACTTGCCATATTGTAC-1	0	4	56	3188	8049
TATTCCGGCAGTCCTA-1	0	5	57	3363	8149
GACGGACCGCGTTCCT-1	0	4	58	3189	8249
ATGTGTAGTTTAGTCA-1	0	5	59	3363	8349
ATACCAGCAAATTGCT-1	0	4	60	3189	8449
AAGTTTACTAATGGCA-1	0	5	61	3363	8549
CTCTCGATGTGCGCCT-1	0	4	62	3189	8650
GATTGACACTCTGCTC-1	0	5	63	3364	8749
TATCACAGCACGGGCA-1	0	4	64	3190	8850
ACCGTTCCCGCTCTGA-1	0	5	65	3364	8950
CCGCCACCACAATCCA-1	0	4	66	3190	9050
CATTCACTGACAGCTA-1	0	5	67	3364	9150
CGGCTGCAAGATTAAG-1	0	4	68	3190	9250
CATGAACCTCTTATCA-1	0	5	69	3364	9350
TTAATGCGAGGTAACT-1	0	4	70	3190	9450
AATAAGTCCTCGAGAC-1	0	5	71	3365	9550
ACCAGCCCGGTCTTTG-1	0	4	72	3191	9650
CTACGAACTAGGTCGA-1	0	5	73	3365	9750
ACATCTCAACGCGTAA-1	0	4	74	3191	9851
CACTACTCAGTTCTGT-1	0	5	75	3365	9950
CCGACTCGCATAGTCT-1	0	4	76	3191	10051
CATTTATCGTTCAAGA-1	0	5	77	3366	10151
CAAACGTGGTCTTGCG-1	0	4	78	3192	10251
TAGAAACCACTAAGTA-1	0	5	79	3366	10351
ACTGATTTAGTGATTC-1	0	4	80	3192	10451
TCGTATTTCGTCCGGA-1	0	5	81	3366	10551
CGGAAATTTCACATCC-1	0	4	82	3192	10651
ATCCACGCTAAATGTT-1	0	5	83	3366	10751
GTTCAATCTATGTCAA-1	0	4	84	3192	10851
ATAAAGGTCAAGTACG-1	0	5	85	3367	10951
CAACTCCAACGTTTAG-1	0	4	86	3193	11052
TAGGAACAGCCTCCAG-1	0	5	87	3367	11151
ATGGGAACGGAAGCGG-1	0	4	88	3193	11252
CACACGTTTCAATGGG-1	0	5	89	3367	11352
GGTGTTCTGTTTCTAC-1	0	4	90	3193	11452
AGTAACGTTCATCCTG-1	0	5	91	3368	11552
GTATAGTGGCCCATGT-1	0	4	92	3194	11652
TCTACACGTTCATGCA-1	0	5	93	3368	11752
AATCTGGGTAGACCCT-1	0	4	94	3194	11852
TCGGTTAGCCATGTAG-1	0	5	95	3368	11952
TGCCATGGCTTATAAG-1	0	4	96	3194	12053
TAAGTAAATGTGCCGC-1	0	5	97	3368	12152
GTGTCCGATAAGGCAT-1	0	4	98	3194	12253
TGGCACGAGCTCGAGT-1	0	5	99	3369	12353
ACCGGTCTGAGTACGG-1	0	4	100	3195	12453
GAACTTAGCGCCCGGT-1	0	5	101	3369	12553
AGTAGCTAGACGCCGA-1	0	4	102	3195	12653
ATAGGAATCTAAGCTT-1	0	5	103	3369	12753
CTTCCTGCATATTTAC-1	0	4	104	3195	12853
CAATATGTAGATTTAC-1	0	5	105	3370	12953
ACAAGGCCTACCAGCC-1	0	4	106	3196	13053
TTATAGTCCAAGGTGC-1	0	5	107	3370	13153
AAACGCCCGAGATCGG-1	0	4	108	3196	13254
CCTCGTTACGCCTGTT-1	0	5	109	3370	13353
GAACGGTGTAAAGCAG-1	0	4	110	3196	13454
ACGCATAAATGACATG-1	0	5	111	3370	13554
GGTTCGATGCTGAGTT-1	0	4	112	3196	13654
CTTTGGCAGACAGAGT-1	0	5	113	3371	13754
TTCGTGGGCTGGAAGC-1	0	4	114	3197	13854
CAAAGGTTAAATTCAG-1	0	5	115	3371	13954
GTTTGGCGTCAGGCAC-1	0	4	116	3197	14054
GCTTTCTATCTCAACT-1	0	5	117	3371	14154
TGCATCTCCGGATCTT-1	0	4	118	3197	14254
CTGAAACGGCCCTCAG-1	0	5	119	3372	14354
TAGCAGTAAATACGCG-1	0	4	120	3198	14455
CGGGCTACTTAAATTG-1	0	5	121	3372	14554
ATTATGCTCAGTATTG-1	0	4	122	3198	14655
TGATGCTCACGTAGTC-1	0	5	123	3372	14755
GTCTAAGATGCCCAGC-1	0	4	124	3198	14855
AACCCGATAGGGCTTC-1	0	5	125	3372	14955
CGCTATCGTGGCTTTA-1	0	4	126	3198	15055
CGTCTCTCGCCGAGGC-1	0	5	127	3373	15155
AGTGGGAGTATACACG-1	0	6	0	3529	2444
GGTCTTGGTGTTAACT-1	0	7	1	3703	2544
GGCTGGCAGCTTTATG-1	0	6	2	3529	2644
CGCCAATTATTGCGTT-1	0	7	3	3703	2744
GGTAACCGGCAAAGGT-1	0	6	4	3529	2844
TGGGACCATTGGGAGT-1	0	7	5	3704	2944
CTGCAGGTGCTCGGCC-1	0	6	6	3530	3044
CCGGTGCGAGTGATAG-1	0	7	7	3704	3144
GGGTACACTCTGGAGG-1	0	6	8	3530	3244
TAGCCAGAGGGTCCGG-1	0	7	9	3704	3344
CTTGTGAGGACAGCGG-1	0	6	10	3530	3445
GAAGGGCATAACCATG-1	0	7	11	3704	3544
CAACATGGCCTGATAA-1	0	6	12	3530	3645
CAATTTGACCGGGAAG-1	0	7	13	3705	3745
TCTGACTGTAATGGTT-1	0	6	14	3531	3845
TTCATAGCCTTGTAAC-1	0	7	15	3705	3945
TGGAAACGGAGTGAAC-1	0	6	16	3531	4045
ATCGCACGATTGTTCA-1	0	7	17	3705	4145
CGCCACCCGCATTAAC-1	0	6	18	3531	4245
TGGACCACGGCGTTGA-1	0	7	19	3706	4345
GTATATGTTACGGCGG-1	0	6	20	3532	4446
GTATTCTTACCGTGCT-1	0	7	21	3706	4545
TTCAGAGTAACCTGAC-1	0	6	22	3532	4646
GCGGTAACCCAAATGA-1	0	7	23	3706	4746
CTACGTGTTGCCACCA-1	0	6	24	3532	4846
CTAGATAAACTCCTCG-1	0	7	25	3706	4946
TCCATTAGTTGGATAG-1	0	6	26	3532	5046
CTGGCTCCTGCGGGAT-1	0	7	27	3707	5146
CAGTCTCTCGGCTAAT-1	0	6	28	3533	5246
GTATGACGTGGGAAAC-1	0	7	29	3707	5346
AGTCACTCCGCCTCAT-1	0	6	30	3533	5446
GCAGCGGTGGGCATTA-1	0	7	31	3707	5546
TATGGAGTTTCTCGTT-1	0	6	32	3533	5647
ACTCAACGAATGTATT-1	0	7	33	3708	5746
AACACGCGGCCGCGAA-1	0	6	34	3534	5847
CGATATTAGCCGCAGG-1	0	7	35	3708	5947
AGCGTCTGAACCCGCA-1	0	6	36	3534	6047
GATGTCCGGATCACAT-1	0	7	37	3708	6147
GGTCACGTTAGATTCA-1	0	6	38	3534	6247
TTAAGGATACGGAGGT-1	0	7	39	3708	6347
GTGCGGGACCATCGGC-1	0	6	40	3534	6447
CCATCTTGTTCACAAT-1	0	7	41	3709	6547
TCCGAGAAGGCTAAGC-1	0	6	42	3535	6647
TGGCGGTGTGCGATTG-1	0	7	43	3709	6747
ATCCTGCTGCAGATAG-1	0	6	44	3535	6848
TTATGCGTCCCGGTCC-1	0	7	45	3709	6947
CATAATGAGCGGGCGA-1	0	6	46	3535	7048
AGACATAGATCCTTCC-1	0	7	47	3710	7148
GGTGAAACCGGGAATG-1	0	6	48	3536	7248
AACTGGTGTGGGCCTT-1	0	7	49	3710	7348
GTAGCGCTGTTGTAGT-1	0	6	50	3536	7448
TTGTTTGTGTAAATTC-1	0	7	51	3710	7548
GGATCAAAGGACGAGG-1	0	6	52	3536	7648
CGTAGCGCCGACGTTG-1	0	7	53	3710	7748
CAAGTGAACTTTGGTT-1	0	6	54	3536	7848
GTAGACAACCGATGAA-1	0	7	55	3711	7948
CAATGGTCGGCCTGGG-1	0	6	56	3537	8049
ACAGATTAGGTTAGTG-1	0	7	57	3711	8148
GTTATCACCTTCTGAA-1	0	6	58	3537	8249
TGGTATCGGTCTGTAT-1	0	7	59	3711	8349
GGAATAACCTCAAGAA-1	0	6	60	3537	8449
ATTATCTCGACAGATC-1	0	7	61	3712	8549
CCGAGGGATGTTAGGC-1	0	6	62	3538	8649
TGAGATCAAATACTCA-1	0	7	63	3712	8749
AAACGAAGAACATACC-1	0	6	64	3538	8849
CTGGTCCTAACTTGGC-1	0	7	65	3712	8949
TGCACGAGTCGGCAGC-1	0	6	66	3538	9049
ATAGTCTTTGACGTGC-1	0	7	67	3712	9149
TGGAGCTAAAGTTCCC-1	0	6	68	3538	9250
GGGTGGTCCAGCCTGT-1	0	7	69	3713	9349
CATGCATGGAGACCCT-1	0	6	70	3539	9450
ACACGGCACTATGCAT-1	0	7	71	3713	9550
CCCTGGTATGGGCGGC-1	0	6	72	3539	9650
GGAGGATTGAAAGGAG-1	0	7	73	3713	9750
CCGCTGGTGCCATTCA-1	0	6	74	3539	9850
GTTAGAGTGTGCCGCT-1	0	7	75	3714	9950
TCGGAATGACCATCAA-1	0	6	76	3540	10050
TTCAATTAGCCATAAT-1	0	7	77	3714	10150
GATGTGTTGTCACAAG-1	0	6	78	3540	10250
TCTTTCTCTTAAGGAG-1	0	7	79	3714	10350
ACCCTTTAGTTCTCCA-1	0	6	80	3540	10451
ACCACAACTCAGAACA-1	0	7	81	3714	10550
TATGATAAATCTAACG-1	0	6	82	3540	10651
GATCCTCTTGCGCTTA-1	0	7	83	3715	10751
TTCTACCTTTATGTTG-1	0	6	84	3541	10851
GAAATACCTGCTGGCT-1	0	7	85	3715	10951
ATTCTGAGTATGAACT-1	0	6	86	3541	11051
GGATTAAGCTAAGGTC-1	0	7	87	3715	11151
AGTACGTGGCCTGTCT-1	0	6	88	3541	11251
TCAGGGTGCACGAAAC-1	0	7	89	3716	11351
AAATTTACCGAAATCC-1	0	6	90	3542	11451
TTGAGGCATTTAACTC-1	0	7	91	3716	11551
AACCAGTATCACTCTT-1	0	6	92	3542	11652
CACCGGAGATATCTCC-1	0	7	93	3716	11751
GACTGGGCGCCGCAAC-1	0	6	94	3542	11852
CACGTCTATGATGTGG-1	0	7	95	3716	11952
TTAAGACGAACGAACC-1	0	6	96	3542	12052
TGACCAGCTTCAAAGT-1	0	7	97	3717	12152
AGAGTTAGAGACCGAT-1	0	6	98	3543	12252
TTCGGACTGATGCCTT-1	0	7	99	3717	12352
CTCGAATGGAACGTAT-1	0	6	100	3543	12452
GGACGGCTTGCGCAAC-1	0	7	101	3717	12552
CTAAGTACAGGGCTAC-1	0	6	102	3543	12653
ACAAATTCAGATCTGA-1	0	7	103	3718	12752
CATGGAAATGGGACCA-1	0	6	104	3544	12853
GGTGGACCACGTGTTA-1	0	7	105	3718	12953
CACGACGTAATAGTAA-1	0	6	106	3544	13053
CGGGTTCGGCACGTAT-1	0	7	107	3718	13153
CTGGGCTATCCTTTGG-1	0	6	108	3544	13253
GTATTAGGGTTCGCGT-1	0	7	109	3718	13353
TCATTCGTATAATTTG-1	0	6	110	3544	13453
AATAGCAAGCCTCCTG-1	0	7	111	3719	13553
CATCTACCCGAGAACG-1	0	6	112	3545	13653
GCTTCAGTGGGATTAC-1	0	7	113	3719	13753
TCTGTGATGGAGGTTG-1	0	6	114	3545	13854
ATCCACTTTCAGACTA-1	0	7	115	3719	13953
ATGGTTACGAAACATG-1	0	6	116	3545	14054
GGCCCAATCTAGAGGG-1	0	7	117	3720	14154
GATGGTGAAATAACCC-1	0	6	118	3546	14254
AGAGGGACAATTGTCC-1	0	7	119	3720	14354
CGCGTACATTCTGGAA-1	0	6	120	3546	14454
CAAGAAACCCTAAACT-1	0	7	121	3720	14554
TTGGTGCGGTGTTGAA-1	0	6	122	3546	14654
GGTTCCCTAGTGTCTC-1	0	7	123	3720	14754
CGATAACCAATTTGAG-1	0	6	124	3546	14854
GCCCACTGGTCCACAA-1	0	7	125	3721	14954
GAGGGCCGGCAGAGTC-1	0	6	126	3547	15055
CGACACGGATGCCCAC-1	0	7	127	3721	15154
CTGTCTGTGGCTGGCT-1	0	8	0	3877	2443
ATATTATCCCGTATTT-1	0	9	1	4051	2543
GCGCTGGCGGAAAGTC-1	0	8	2	3877	2643
ATCTAACGTCCCTATG-1	0	9	3	4052	2743
GTCAGACAGCGTTGGA-1	0	8	4	3878	2844
GCCAGGCTTAGTGGTA-1	0	9	5	4052	2943
ATTCAAAGTACCTGTT-1	0	8	6	3878	3044
TGGACGTAGGCGAATC-1	0	9	7	4052	3144
ACACATTGACGCAACA-1	0	8	8	3878	3244
GATATCAGTATGTATC-1	0	9	9	4052	3344
TGGGCCTTGCCTGCAT-1	0	8	10	3878	3444
CAAAGTCAGGTTAGCT-1	0	9	11	4053	3544
GGATCCCTACCAGCTA-1	0	8	12	3879	3644
ATCGTCCAATCGAGTC-1	0	9	13	4053	3744
ACATGGCTCAATTTAG-1	0	8	14	3879	3844
AGGCCCAGTGACTGGT-1	0	9	15	4053	3944
GCTTCCAGCTTAGATT-1	0	8	16	3879	4045
TGCTTGAAACCATGCA-1	0	9	17	4054	4144
CAATATTGGACTAGTG-1	0	8	18	3880	4245
CGTGCTGGCCTAGTCG-1	0	9	19	4054	4345
CCTGCGATAGAACTGT-1	0	8	20	3880	4445
GGGTAATGCTGTGTTT-1	0	9	21	4054	4545
AACGCGAACGGCAACA-1	0	8	22	3880	4645
TGTCGGCATGGTGGAA-1	0	9	23	4054	4745
AGCGTACGAGAGCTAG-1	0	8	24	3880	4845
ATACTCTCGCCACTCT-1	0	9	25	4055	4945
AATCCATGCAAGGGTG-1	0	8	26	3881	5046
TTAAACAGAGTCCCGC-1	0	9	27	4055	5145
CCACAGCTGAAATCAT-1	0	8	28	3881	5246
CGGTTCCGGCTTCTTG-1	0	9	29	4055	5346
GACGTGAGACTCCATG-1	0	8	30	3881	5446
TCGTTGGCTCGTCAAT-1	0	9	31	4056	5546
GGTGAACGGGCTAGCC-1	0	8	32	3882	5646
GCACTGTGCAAATGTA-1	0	9	33	4056	5746
ACGAGAACCCATCACG-1	0	8	34	3882	5846
CCAGCTACGCCTCATA-1	0	9	35	4056	5946
TCCCGGTCAGGAATTT-1	0	8	36	3882	6046
TCGCATTCAATGACTT-1	0	9	37	4056	6146
CTGGTTCAACGCATCA-1	0	8	38	3882	6247
GGTGATTTCATCTTGT-1	0	9	39	4057	6346
CACCCTTTCCTCGCTC-1	0	8	40	3883	6447
CAACTTGTAGTGGGCA-1	0	9	41	4057	6547
AATATCAAGGTCGGAT-1	0	8	42	3883	6647
ACTCAGACCTGCTTCT-1	0	9	43	4057	6747
TTGGAGTCTCCCTTCT-1	0	8	44	3883	6847
GGATACTCATGAATTG-1	0	9	45	4058	6947
TGGGCACAAACAGAAC-1	0	8	46	3884	7047
GAGCCACGGTAGTAGG-1	0	9	47	4058	7147
TCGATAGGCTAGTCGC-1	0	8	48	3884	7247
TAACCGCCCGCAGTGC-1	0	9	49	4058	7347
GCCTATTTGCTACACA-1	0	8	50	3884	7448
TTGACGATTCAGCACG-1	0	9	51	4058	7547
TTAAACCGGTAGCGAC-1	0	8	52	3884	7648
ACCGAAAGGGCCCTGC-1	0	9	53	4059	7748
ACGTTCCGCGCTCCGT-1	0	8	54	3885	7848
ATACCAGGCTAATAGA-1	0	9	55	4059	7948
CGGCTTTGTATGATAA-1	0	8	56	3885	8048
CTTGACCCGAAAGATA-1	0	9	57	4059	8148
CGCAGAAACATTTGCG-1	0	8	58	3885	8248
GACCCGTCGCCGGCTA-1	0	9	59	4060	8348
AATCGGGACACTACGA-1	0	8	60	3886	8448
GTCACAAAGTTTCCAA-1	0	9	61	4060	8548
TATATTCGCGTCGATA-1	0	8	62	3886	8649
CCTCCCGACAATCCCT-1	0	9	63	4060	8748
CGACATGCGATCTTCT-1	0	8	64	3886	8849
AACACGACTGTACTGA-1	0	9	65	4060	8949
CCCAACCACACTAACA-1	0	8	66	3886	9049
CACCGCCGACCAGCGA-1	0	9	67	4061	9149
TGGTATCGCATCCCAA-1	0	8	68	3887	9249
CAGAGTGATTTAACGT-1	0	9	69	4061	9349
AACCCTGGTGGAACCA-1	0	8	70	3887	9449
GTCAGTTGTGCTCGTT-1	0	9	71	4061	9549
ATTGACGTAACTCGGT-1	0	8	72	3887	9649
GATGTCGGTCAACTGC-1	0	9	73	4062	9749
AGGGCAGCGGCGTGGT-1	0	8	74	3888	9850
ACATCGTTAACCTAGT-1	0	9	75	4062	9949
TCCATTGTGACCTCGT-1	0	8	76	3888	10050
TGTTTAATACTTCATC-1	0	9	77	4062	10150
TTGCTGGCCGGGCTTC-1	0	8	78	3888	10250
CATATTATTTGCCCTA-1	0	9	79	4062	10350
CTGCCTAGCCACCAAG-1	0	8	80	3888	10450
ACGAGATATTTGCTTA-1	0	9	81	4063	10550
GACTACAATTGCTCGT-1	0	8	82	3889	10650
AACGTGATGAAGGACA-1	0	9	83	4063	10750
ACTCTCTTATACACGA-1	0	8	84	3889	10850
CGCATCATGGCTTCAG-1	0	9	85	4063	10950
CGGCTCTTCGTCGAAC-1	0	8	86	3889	11051
ATTCTTCGTACTTATG-1	0	9	87	4064	11150
AGTGAGGGTTTCTGAC-1	0	8	88	3890	11251
GCCAGGCGTTCGCATG-1	0	9	89	4064	11351
GACTAACACAGCACCT-1	0	8	90	3890	11451
CAATGGAATCTACATA-1	0	9	91	4064	11551
GTGGTCAGCGAAGTAT-1	0	8	92	3890	11651
ATGGCTGGAAATGGCC-1	0	9	93	4064	11751
ATCAGGTCGCCATTGC-1	0	8	94	3890	11851
TATCACCATGTAAAGT-1	0	9	95	4065	11951
AGCGCTTATGGGCAAG-1	0	8	96	3891	12052
AAGCGGCGTCATGGGT-1	0	9	97	4065	12151
ACTAATACGTCAGGCG-1	0	8	98	3891	12252
GGCTGAGCATCGTAAG-1	0	9	99	4065	12352
CGGTTGGGTTCAAGTT-1	0	8	100	3891	12452
GACTGATTGGTCACAA-1	0	9	101	4066	12552
AGACGGGCCGATTTAA-1	0	8	102	3892	12652
ACCAGTGCCCGGTCAA-1	0	9	103	4066	12752
GTCCTTTAATGACTTC-1	0	8	104	3892	12852
CCTACAAGTCCGGAAT-1	0	9	105	4066	12952
GCCTGCTACACTGAGA-1	0	8	106	3892	13052
GACTCGGTCGGCGGAT-1	0	9	107	4066	13152
CTAGACATATATGTAG-1	0	8	108	3892	13253
TCGCCCAACTGACTCC-1	0	9	109	4067	13352
AAACTAACGTGGCGAC-1	0	8	110	3893	13453
AACTGAGGTCAGCGTC-1	0	9	111	4067	13553
ACAATGATTCTTCTAC-1	0	8	112	3893	13653
ATAAGTACCCGATTGT-1	0	9	113	4067	13753
ATTGGGAGTTCTGTAA-1	0	8	114	3893	13853
CGAACATAGTCAGAAA-1	0	9	115	4068	13953
TAGCTCAGATCCTAGT-1	0	8	116	3894	14053
GTGTCGTATTCACCTT-1	0	9	117	4068	14153
CTCACCGATCCAAACT-1	0	8	118	3894	14253
ATATGTGCACAAACCA-1	1	9	119	4068	14353
CAGTCCAACGCCTTCT-1	0	8	120	3894	14454
TCGTCCGGGTACACTC-1	1	9	121	4069	14553
GCAGAAACGTAATCCA-1	0	8	122	3894	14654
TTCGAGCCGGCGCTAC-1	0	9	123	4069	14754
GGAAGATAAGACTGTA-1	0	8	124	3895	14854
ATAAGCAAACACCGAG-1	0	9	125	4069	14954
GCATAAATTGAACGCC-1	0	8	126	3895	15054
CGCCGGTGTCGCAGTA-1	0	9	127	4069	15154
GACCTGGTCTGGGCGT-1	0	10	0	4225	2443
AGCCGCTTGATTAGCG-1	0	11	1	4400	2543
CCCGGCTAGGTGAGAA-1	0	10	2	4226	2643
CGAGCCGAGCACTCGA-1	0	11	3	4400	2743
TAGTGCTTGAATCCTT-1	0	10	4	4226	2843
CAACCGCACCTAGACA-1	0	11	5	4400	2943
ACCACTGTTCAAGAAG-1	0	10	6	4226	3043
AGATGCTATAACGAGC-1	0	11	7	4400	3143
AATTACTCGTACGCTC-1	0	10	8	4226	3243
CGTCAATCTTTAACAT-1	0	11	9	4401	3343
CCAAAGCAGTTGGTTG-1	0	10	10	4227	3444
CCATATTGGATCATGA-1	0	11	11	4401	3543
CGTACCGAAAGTCTAG-1	0	10	12	4227	3644
CTCGAGATCCAAAGCA-1	0	11	13	4401	3744
TGGATAGAGTAACAGA-1	0	10	14	4227	3844
TCACAGATCCTCAAAC-1	0	11	15	4402	3944
AGAGCTACGAAAGCAT-1	0	10	16	4228	4044
TGCGTGATTGGGTGTC-1	0	11	17	4402	4144
CACATGTTTGGACATG-1	0	10	18	4228	4244
TTCGCATCCGGAAGCA-1	0	11	19	4402	4344
CCCTAGTGTCAGGTGT-1	0	10	20	4228	4445
TTACCGCCTTAGGGAA-1	0	11	21	4402	4544
CCAGTCCATTATTCGA-1	0	10	22	4228	4645
CGTAAACGCTTGAGTG-1	0	11	23	4403	4745
ATTCCTTCCAGGCGGT-1	0	10	24	4229	4845
TTCCTTTCTGTGTTGC-1	0	11	25	4403	4945
AGTTGACATCGGCTGG-1	0	10	26	4229	5045
AACTCGATGGCGCAGT-1	0	11	27	4403	5145
GATAAGGCAGATGCAA-1	0	10	28	4229	5245
GGCTGGCTAGCTTAAA-1	0	11	29	4404	5345
CCTCATGCAGCTACGA-1	0	10	30	4230	5445
GACGCCTGTTGCAGGG-1	0	11	31	4404	5545
TAATTAGATGGATATG-1	0	10	32	4230	5646
GAGGGCATCGCGTATC-1	1	11	33	4404	5745
CTTGTGAGTCTTTGAC-1	0	10	34	4230	5846
TCAACACATTGGGTAA-1	0	11	35	4404	5946
ACTGTATACGCGAGCA-1	0	10	36	4230	6046
GTGAAACGTGCTCCAC-1	0	11	37	4405	6146
CGAGTGCTATAGTTCG-1	0	10	38	4231	6246
GTACTGCATGAAGCGT-1	0	11	39	4405	6346
GTAACTTGCGGCAGTC-1	0	10	40	4231	6446
GAATCGCCGGACACGG-1	0	11	41	4405	6546
GGGAGTAATGGCTGGC-1	0	10	42	4231	6646
CATGAACCGACATTTG-1	0	11	43	4406	6746
TCTGTCATACAAGAGC-1	0	10	44	4232	6847
GTCGTCAATTATAAGG-1	0	11	45	4406	6946
TAAAGAGCCCGAAACC-1	0	10	46	4232	7047
GTACTGAGGTCGTAAC-1	1	11	47	4406	7147
AAAGACCCAAGTCGCG-1	0	10	48	4232	7247
CGTCAGTGCGCACAAG-1	1	11	49	4406	7347
TGTATCCTTATTCCAT-1	0	10	50	4232	7447
ATTCTCGTCTCTTTAG-1	1	11	51	4407	7547
AAAGTCACTGATGTAA-1	0	10	52	4233	7647
TGTCTACAGTTTCTGT-1	1	11	53	4407	7747
TTAACGTCGCAAGACC-1	0	10	54	4233	7847
CTATGTCTATTGAAAC-1	0	11	55	4407	7947
TCGGGTGAAACTGCTA-1	0	10	56	4233	8048
TGTCCCGACATAGCAC-1	0	11	57	4408	8147
ACAGCATAGAGCCAGT-1	0	10	58	4234	8248
ATATTCCCACAGGTCA-1	0	11	59	4408	8348
TTGGATCGACTTCTGG-1	0	10	60	4234	8448
CACCATCGGAGGAGAC-1	0	11	61	4408	8548
TCGTTCGTTATTATGT-1	0	10	62	4234	8648
CTTAACTTCGAAGTAC-1	0	11	63	4408	8748
GCACAAGTGTCGGAAG-1	0	10	64	4234	8848
TACCAGCTAGGTTTAA-1	0	11	65	4409	8948
ACGTACAGATTTCTCT-1	0	10	66	4235	9048
AATTTGGTTCCAAAGA-1	0	11	67	4409	9148
GTAAGGATTTGTCGGA-1	0	10	68	4235	9249
CATCATCTACCCGGAC-1	0	11	69	4409	9348
ACGATGGATCCGATGC-1	0	10	70	4235	9449
CACTCAGCTCTTGAGG-1	0	11	71	4410	9549
TAGATCCGAAGTCGCA-1	0	10	72	4236	9649
TGAAACTTATGCAAGC-1	0	11	73	4410	9749
GCGATTCTGGAAGCAG-1	0	10	74	4236	9849
CAAACTATTGAGCTTC-1	1	11	75	4410	9949
TAGAATTAAGGGCAAC-1	0	10	76	4236	10049
CGAAACATAGATGGCA-1	1	11	77	4410	10149
GATGGTGCCCTAGGCA-1	0	10	78	4236	10249
CCCGCAGGGCCCAAAG-1	0	11	79	4411	10349
ACAGCGCACCCGCAGC-1	0	10	80	4237	10450
GGTAAATGTGCGTTAC-1	0	11	81	4411	10549
GTCCTTCTAGTGGGTT-1	0	10	82	4237	10650
GGAAGCTCGCTTACAG-1	0	11	83	4411	10750
CACCGATACACCGAGC-1	0	10	84	4237	10850
CAGCCGGGCCCTCTAT-1	0	11	85	4412	10950
CGGAGCTTATAACACC-1	1	10	86	4238	11050
ATTACAACTACCGGCC-1	0	11	87	4412	11150
TCCTCTGGCCCATTAG-1	0	10	88	4238	11250
CGGCACCGTTAGCGCC-1	0	11	89	4412	11350
TCGGTCCCTGACTCCA-1	0	10	90	4238	11450
TGGTTGGAGGATCCTG-1	0	11	91	4412	11550
CTGCGGTAGTCACGTG-1	0	10	92	4238	11651
GTGCCTCAGTGTACGG-1	0	11	93	4413	11750
ATCGTTCACTTTCGCC-1	0	10	94	4239	11851
ACTTACCGGGCGCGCA-1	0	11	95	4413	11951
CTAGACTGCATTTCGT-1	0	10	96	4239	12051
TTGCCGGTGATCCCTC-1	0	11	97	4413	12151
CTGTCACGCCAGGCGC-1	0	10	98	4239	12251
CGGTATAGGTATTAGC-1	0	11	99	4414	12351
CCAACGCTTGCCAGGG-1	0	10	100	4240	12451
CGTTGAGTAATTGCGT-1	0	11	101	4414	12551
TGTATTTACCTAATGC-1	0	10	102	4240	12652
TAAATGCCGTCTCATG-1	0	11	103	4414	12751
CGGTTTATGAAGGAAC-1	0	10	104	4240	12852
GCAAGATGTGTTCGCG-1	0	11	105	4415	12952
AAAGGTAAGCTGTACC-1	0	10	106	4240	13052
GTACGTCACGTATTAA-1	0	11	107	4415	13152
AGTACCTTCGAGTGCT-1	0	10	108	4241	13252
ATTGTGACTTCGCTGC-1	0	11	109	4415	13352
TGTATCAGACTGAAGC-1	0	10	110	4241	13452
GAGACCCTGCAACGCC-1	0	11	111	4415	13552
TGGGTGGGATGTCATT-1	0	10	112	4241	13652
GGCTAATGATTGAAAT-1	0	11	113	4416	13752
ATAACGTTACCTCCAC-1	0	10	114	4242	13853
TGCGAGATGGCGGCCA-1	0	11	115	4416	13952
CACACTTGTATTGCGA-1	0	10	116	4242	14053
GCTGGTGACTCGTAGT-1	0	11	117	4416	14153
CGACACCGCTTAAGGA-1	1	10	118	4242	14253
GTAACAACTGACCTTG-1	0	11	119	4417	14353
CAACTGAGGGTATGAC-1	0	10	120	4243	14453
CTAATTATGAAGCGTA-1	0	11	121	4417	14553
CCGATCTTAAGAGGCT-1	0	10	122	4243	14653
CGACTCGGTACACGGT-1	0	11	123	4417	14753
TGCTGCGTCAGAGTTA-1	0	10	124	4243	14853
AGAGTTGCAGGCCTCC-1	0	11	125	4417	14953
ACTGGCGAACCTGCGT-1	0	10	126	4243	15054
ACTAAGGACGCACACC-1	0	11	127	4418	15153
CGTCCAGATGGCTCCA-1	0	12	0	4574	2442
ACTATCGCCGGCTAAA-1	0	13	1	4748	2542
GATAGCGTACCACGCG-1	0	12	2	4574	2642
AGGACTTATAGGAGAA-1	0	13	3	4748	2742
TAGTCGGGATTCTTCG-1	0	12	4	4574	2843
ACCATTAAGGGTGTCA-1	0	13	5	4748	2942
TTAATGTGTTTGCAGG-1	0	12	6	4574	3043
TCCGCAGCCACCTAGC-1	0	13	7	4749	3143
GAGGAGATCCTCATGC-1	0	12	8	4575	3243
GGTCCTTCATACGACT-1	0	13	9	4749	3343
CCCTGTTGGCAAAGAC-1	0	12	10	4575	3443
GTGCCTAGCTATGCTT-1	1	13	11	4749	3543
GTCATCTCCTACAGCT-1	0	12	12	4575	3643
GCGAGAAACGGGAGTT-1	1	13	13	4750	3743
CGTCGCGGCGGGATTT-1	0	12	14	4576	3843
CATTGTGTGCTAGATC-1	1	13	15	4750	3943
CGCGGCAGTATTACGG-1	0	12	16	4576	4044
GAAATGGGATGTAAAC-1	1	13	17	4750	4143
CATTCCCTAAGTACAA-1	0	12	18	4576	4244
AGTTCTGCGTTGTATC-1	1	13	19	4750	4344
ACCCTATAGGACTGAG-1	0	12	20	4576	4444
TTAGATAGGTCGATAC-1	1	13	21	4751	4544
ATTGATAGCAACGAGA-1	0	12	22	4577	4644
TCTCGGCTCCAGGACT-1	1	13	23	4751	4744
CTTGAGGTTATCCCGA-1	0	12	24	4577	4844
AAGAAGGATCAGTTAG-1	1	13	25	4751	4944
GTACGACGGCGCTGCG-1	0	12	26	4577	5045
CTTATGTTGACTACCA-1	1	13	27	4752	5144
CGGCACTCAAGAAAGT-1	0	12	28	4578	5245
GTCAAAGTTTACATAG-1	1	13	29	4752	5345
CTCCTAAGTTATGTCT-1	1	12	30	4578	5445
ACTGTGCTAGTAGATC-1	1	13	31	4752	5545
GTTTGGCCGCTCAGCG-1	1	12	32	4578	5645
TTATCCAATCGAACTC-1	0	13	33	4752	5745
CCGTACCCAAGCGCCA-1	0	12	34	4578	5845
CATACAAAGCCGAACC-1	0	13	35	4753	5945
GGTCGGTAATTAGACA-1	0	12	36	4579	6045
AGCGGGAAGGGTCCAT-1	1	13	37	4753	6145
GCCCACCAAGGCTGTC-1	1	12	38	4579	6246
GTAGACGTCGTTACAT-1	1	13	39	4753	6345
GAGCATCATCCCTGGG-1	1	12	40	4579	6446
AGGTAACCTCCTATTC-1	1	13	41	4754	6546
GGTTTGAGTGCTGGAA-1	1	12	42	4580	6646
GCACTAGTCGCGCTAT-1	1	13	43	4754	6746
GGTAACTATGTATCTG-1	1	12	44	4580	6846
GCGGTCCCTAGACGCA-1	1	13	45	4754	6946
CGAGCGTTGATCAGCC-1	1	12	46	4580	7046
AATCCAAGGGCCTGAG-1	1	13	47	4754	7146
CCGTGCCCATGACGGC-1	1	12	48	4580	7246
GAAATTCACATCGCTG-1	1	13	49	4755	7346
CTCTGCGAAGCAAGCA-1	1	12	50	4581	7447
AGTAGGTAACATACAT-1	1	13	51	4755	7546
ATTGGGAATATCTTGG-1	1	12	52	4581	7647
TAGAGCTACGAAGAAC-1	1	13	53	4755	7747
TGCGGCATAGTTCAAC-1	1	12	54	4581	7847
CCGCCGGTCAACACAC-1	1	13	55	4756	7947
TCGTATAGTGCAATTA-1	1	12	56	4582	8047
TAGTTTATTCTTGCTT-1	1	13	57	4756	8147
GATATCTCATGCAATA-1	1	12	58	4582	8247
CGTTTAAGCGGAGCAC-1	1	13	59	4756	8347
CATGCTGGCTCCAATT-1	0	12	60	4582	8447
GAAACAGCCATGCAGT-1	0	13	61	4756	8547
AGTTTCGCAGGTCGGA-1	0	12	62	4582	8648
CTCATGGCTCACAATC-1	0	13	63	4757	8747
AACCGTTGTGTTTGCT-1	0	12	64	4583	8848
ACCCTTCATCTGCGAA-1	0	13	65	4757	8948
TGCGGTGAAATTTCAT-1	0	12	66	4583	9048
CAAATTGTCAGCAAGC-1	0	13	67	4757	9148
GAGGTACATCCATCTT-1	0	12	68	4583	9248
AAATGGCATGTCTTGT-1	0	13	69	4758	9348
TCATCCCAGAGGGTGG-1	0	12	70	4584	9448
CGTAGCGAATTGTCAG-1	0	13	71	4758	9548
CCTAGTTAGTCGCATG-1	0	12	72	4584	9648
GAAACTCTAATGAAGG-1	1	13	73	4758	9748
TTGTATCACACAGAAT-1	1	12	74	4584	9849
TTCAAGCCGAGCTGAG-1	1	13	75	4758	9948
AGGTACGATATTGCCA-1	1	12	76	4584	10049
TTAAGCCGACAACTTC-1	1	13	77	4759	10149
GTCTTAGTACAGCCGG-1	1	12	78	4585	10249
TGGGTAAGGTTCCCGC-1	1	13	79	4759	10349
CTACGCCATTTCCGAT-1	1	12	80	4585	10449
GACCGTCAGGTCGTGA-1	1	13	81	4759	10549
TAGTTAAGATAGGATA-1	1	12	82	4585	10649
GAATATTCGGAGTCCC-1	1	13	83	4760	10749
CAAACTACGATAGAGA-1	1	12	84	4586	10849
CAGGAAGACTTTATAT-1	1	13	85	4760	10949
TTCGTAATCCCAGCGG-1	1	12	86	4586	11050
GTGAGGAGCGGTTGAG-1	1	13	87	4760	11149
CAATCCCTATACCAGC-1	1	12	88	4586	11250
AGGGAAACGAGGTACT-1	1	13	89	4761	11350
TCCTGCCAACTGGAGA-1	0	12	90	4586	11450
AATTTGGGACATAGTA-1	1	13	91	4761	11550
AACTCCTAATCCCATG-1	0	12	92	4587	11650
GCTCATTACTGCATGT-1	1	13	93	4761	11750
TCTCGAACGAGGTCAC-1	0	12	94	4587	11850
TCACTACGACCAATGC-1	1	13	95	4761	11950
GTGATGCACAACATCT-1	0	12	96	4587	12051
CCGACGTAAACACAAC-1	1	13	97	4762	12150
TGGGATGCACTCATTC-1	0	12	98	4588	12251
TTCCATCATGCGGTGA-1	1	13	99	4762	12351
TGCACAGTGAAGTTAT-1	0	12	100	4588	12451
CTATTGTGTTTGGTCA-1	0	13	101	4762	12551
TGCGAGCCCTTCCGCG-1	0	12	102	4588	12651
TTGAAAGGTGTAAAGG-1	0	13	103	4763	12751
GGTGCAGAGCCTATCG-1	0	12	104	4589	12851
ACTATATGCTGTGTTC-1	0	13	105	4763	12951
TCCTGGCGCTGCCTGG-1	0	12	106	4589	13051
GAGCCGAGCGTTTATT-1	1	13	107	4763	13151
AGAATGCGGGTTCGGA-1	0	12	108	4589	13252
ATGCGACAATTGGTCC-1	1	13	109	4763	13351
TTCCGGCTCGACTTCT-1	0	12	110	4589	13452
TGATTATGGCACGCAG-1	1	13	111	4764	13552
GGTTTGACAAGAAGCT-1	0	12	112	4590	13652
GCAGCTATGGACAGGT-1	1	13	113	4764	13752
CACCATGATCGCAAAG-1	0	12	114	4590	13852
GTCGGAAGGATACCAG-1	1	13	115	4764	13952
GGCCCAGTTATCAGCA-1	0	12	116	4590	14052
GGGCCTATTTAAGTAT-1	1	13	117	4765	14152
GTTGTTACATTGCGCT-1	0	12	118	4591	14252
CAACTCCGTAACTTGC-1	1	13	119	4765	14352
GATCTTTGCTCAAAGA-1	0	12	120	4591	14453
TCGCTTAATTACGAAG-1	1	13	121	4765	14552
CGATCATTAGAGGCAC-1	0	12	122	4591	14653
TGTTCTCTACTCCCTA-1	1	13	123	4765	14753
GCTTAGGGAAGCGGTA-1	0	12	124	4591	14853
CAGGTTTAGTACTACA-1	0	13	125	4766	14953
AAGCGGAGTGCGCGCA-1	0	12	126	4592	15053
TCAGATGGAGACGTAG-1	0	13	127	4766	15153
TCGCACTAACGTTTGT-1	0	14	0	4922	2442
CACGTCGGGTTCTAGA-1	0	15	1	5096	2542
GGAGTACACATGAGCT-1	0	14	2	4922	2642
GTGTGTCGACGTCGCT-1	0	15	3	5096	2742
GAAGCTCTTTGCTTAG-1	0	14	4	4922	2842
ACACCGAGCGCTCTTT-1	0	15	5	5097	2942
CGTAATAATTACGAGT-1	0	14	6	4923	3042
CATCAACACCTACTAA-1	0	15	7	5097	3142
CCAAGTTTCTACAGAT-1	0	14	8	4923	3242
ACGGGTCATGTGACTT-1	0	15	9	5097	3342
AGTGTGCTAAGATCGC-1	0	14	10	4923	3443
GGCGGTTTGCCGGTGC-1	0	15	11	5098	3542
GTATAATCTCCCGGAT-1	1	14	12	4924	3643
TAGTCCGTATGCATAA-1	1	15	13	5098	3743
CACTTCGTCTTATCTC-1	1	14	14	4924	3843
CATCCGCAGGCCCGAA-1	1	15	15	5098	3943
CCCTGATGTAACTCGT-1	1	14	16	4924	4043
CCATAGTCAGTAACCC-1	1	15	17	5098	4143
CGGGCCATAGCCGCAC-1	1	14	18	4924	4243
CTCCGGCTTGTAGACA-1	1	15	19	5099	4343
AACTTGCGTTCTCGCG-1	1	14	20	4925	4444
AATGAGTTCGCATATG-1	1	15	21	5099	4543
CGAGGCCAGGCATTGG-1	1	14	22	4925	4644
TCTGCGTCCGGTTTCT-1	1	15	23	5099	4744
CAATCCTGCCGTGGAG-1	1	14	24	4925	4844
CTGAGCAAGTAACAAG-1	1	15	25	5100	4944
GGGTACCCACGGTCCT-1	1	14	26	4926	5044
ACGGAATTTAGCAAAT-1	1	15	27	5100	5144
GGGCGGTCCTATTGTC-1	1	14	28	4926	5244
ATGTTACGAGCAATAC-1	1	15	29	5100	5344
AACCATGGGATCGCTA-1	1	14	30	4926	5444
TCGCATCCCTAAGTGT-1	1	15	31	5100	5544
ACTTAGTACGACAAGA-1	1	14	32	4926	5645
GAGCTCTCGGACCTAA-1	1	15	33	5101	5744
TCTATTACGCTGGCGA-1	1	14	34	4927	5845
AGATACGACTTCATAT-1	1	15	35	5101	5945
CGCTATACCGCCCACT-1	1	14	36	4927	6045
CAGTGTCCGCAGAATG-1	1	15	37	5101	6145
CCATCCATACCAAGTC-1	1	14	38	4927	6245
AACCCAGAGACGGAGA-1	1	15	39	5102	6345
GAAGAACGGTGCAGGT-1	1	14	40	4928	6445
GATAAATCGGTGGATG-1	1	15	41	5102	6545
CAGCTCGTGCTTGTGT-1	1	14	42	4928	6645
GAGTACGGGTATACAA-1	1	15	43	5102	6745
CATCGCCCGCGGCCAA-1	1	14	44	4928	6846
TCTTACAGAGGTACCG-1	1	15	45	5102	6945
TGGAAGACGAACACCA-1	1	14	46	4928	7046
GTTGTCGTGTTAGTTG-1	1	15	47	5103	7146
CCAAGGAACAGAGAGG-1	1	14	48	4929	7246
CTGCACCTGGAACCGC-1	1	15	49	5103	7346
CGCTTTCATACCGGTG-1	1	14	50	4929	7446
GTTCTTCCCTCGATGT-1	1	15	51	5103	7546
ATTTAACTCGTATTAC-1	1	14	52	4929	7646
AACGATAGAAGGGCCG-1	1	15	53	5104	7746
TATCCTGCATGGGAAT-1	1	14	54	4930	7846
AGGCCCATTGTACAGG-1	1	15	55	5104	7946
CCGGCGCATATTGGAT-1	1	14	56	4930	8047
ATCTGTAATTGTACCC-1	1	15	57	5104	8146
GAGCGAGGGAGTACCG-1	1	14	58	4930	8247
TTATTAGGGAAGCATC-1	1	15	59	5104	8347
CTTCTTACGTCGTATA-1	0	14	60	4930	8447
GAAGTGCTGGATAGCT-1	0	15	61	5105	8547
GTGCAACAAATGTGGC-1	0	14	62	4931	8647
CATGCGTTAGACAGAA-1	0	15	63	5105	8747
ACACACTTTCTACACG-1	0	14	64	4931	8847
AGCCCTAAGCGAAGTT-1	0	15	65	5105	8947
ATTAATTCGGTCACTC-1	0	14	66	4931	9047
AACAGGAAATCGAATA-1	0	15	67	5106	9147
ACGTTTAGTTGTGATC-1	0	14	68	4932	9248
TCCTTCAGTGGTCGAA-1	0	15	69	5106	9347
CGAACGCCCAGTGCCG-1	0	14	70	4932	9448
CCTCGAAGTGGACGGG-1	1	15	71	5106	9548
CTCTGTTTGAGGATTC-1	0	14	72	4932	9648
TGGGCACGTTCTATGG-1	1	15	73	5107	9748
ACTATTCGTCCGTGGT-1	1	14	74	4932	9848
CCTCTGGCCTAGACGG-1	1	15	75	5107	9948
CCATAAACAACCCGAC-1	1	14	76	4933	10048
CATAGTACATTGAGAG-1	1	15	77	5107	10148
ATTTCATTATTTCGCG-1	1	14	78	4933	10248
CAACTATATCGAATGC-1	1	15	79	5107	10348
CTAGTATTCGGAATTA-1	1	14	80	4933	10449
GTGGAACCTACATGCG-1	1	15	81	5108	10548
CCTAAAGGCTGACGCT-1	1	14	82	4934	10649
CGTGACATTGGGTCGT-1	1	15	83	5108	10749
CCAATCGGTAGATCGA-1	1	14	84	4934	10849
ATTGTCGCAATACCTT-1	1	15	85	5108	10949
AAATTACACGACTCTG-1	1	14	86	4934	11049
CACTCCTCTCGGTCGG-1	1	15	87	5109	11149
AAATAACCATACGGGA-1	1	14	88	4935	11249
AGTTACTCTATCGTGG-1	1	15	89	5109	11349
CGTTAGCTCACAACTG-1	1	14	90	4935	11449
GAATGTATGGCAGGTC-1	1	15	91	5109	11549
GCAACCACCAGACCGG-1	1	14	92	4935	11650
TCACTCGTGCAACGGC-1	1	15	93	5109	11749
AAACAGAGCGACTCCT-1	1	14	94	4935	11850
CAGCCTCTCCTCAAGA-1	1	15	95	5110	11950
TTGCGTGAACGCTTAG-1	1	14	96	4936	12050
CCGCCTGCGAATTGGT-1	1	15	97	5110	12150
AGATGAGGGTTGCGAT-1	1	14	98	4936	12250
CGGTGGGCTCCAGCCT-1	1	15	99	5110	12350
GGCAGCGGTAATCCTA-1	1	14	100	4936	12450
GCTAGCAGGGAGTGGG-1	1	15	101	5111	12550
CTCAAGACATTAGCGC-1	1	14	102	4937	12651
CACGGCGCGCCAAAGG-1	1	15	103	5111	12750
TGCAATTTGGGCACGG-1	1	14	104	4937	12851
ATGCCAATCGCTCTGC-1	1	15	105	5111	12951
GCTGGACCCAAAGTGG-1	1	14	106	4937	13051
ATTCCTAAGACGTGGA-1	1	15	107	5111	13151
TCCGGAGGAAGGGCTG-1	1	14	108	4937	13251
TCGGTGACCGCTCCGG-1	1	15	109	5112	13351
TCCGAAGTAGTCACCA-1	1	14	110	4938	13451
CATGTAGGAGCGCCAA-1	1	15	111	5112	13551
CACAAGAAAGATATTA-1	1	14	112	4938	13651
AGGGTCAGTAACCCTA-1	1	15	113	5112	13751
TAAGCCCTTACGACCA-1	1	14	114	4938	13852
ATACCGTCATCCATAA-1	1	15	115	5113	13951
GGACGTCCATAGTTGG-1	1	14	116	4939	14052
CATCAAACTGGCGCCC-1	1	15	117	5113	14152
AAACGTGTTCGCCCTA-1	1	14	118	4939	14252
AAATTGGTGAGAAGCA-1	1	15	119	5113	14352
GGTCATTGTAGTCATA-1	1	14	120	4939	14452
TGCAGTGAGGCTCGGG-1	1	15	121	5113	14552
GAACATTAGTATGTTA-1	1	14	122	4939	14652
GGTTTGCGAACACGTA-1	1	15	123	5114	14752
ACACAAATATTCCTAG-1	1	14	124	4940	14852
TTGGGTTTATTCAGCG-1	1	15	125	5114	14952
ATTCGCAGAGGACACT-1	0	14	126	4940	15053
GATTTAGTGCGTACTG-1	0	15	127	5114	15152
TAGAAACACAATAGTG-1	0	16	0	5270	2441
CAGTAGATGATGTCCG-1	0	17	1	5444	2541
TCTTAACTCGGATGTA-1	0	16	2	5270	2641
TACATCTTGTTTCTTG-1	0	17	3	5445	2741
TTCATAGGGTGTCCAT-1	0	16	4	5271	2842
TGAAGTAGCTTACGGA-1	0	17	5	5445	2941
GCACAAGTGGATCATA-1	0	16	6	5271	3042
GGGCGAATTTCTCCAC-1	0	17	7	5445	3142
ATGTTCCTGCCCACCT-1	0	16	8	5271	3242
GCTCAACCTCTTAGAG-1	0	17	9	5446	3342
ATAGCTGCTCTTGTTA-1	0	16	10	5272	3442
CGTCAGCTATTTACTC-1	1	17	11	5446	3542
ATCTGATAGTGTCTTA-1	1	16	12	5272	3642
TGCACTATGTGAGTGC-1	1	17	13	5446	3742
CCGACAAACACATGAG-1	1	16	14	5272	3842
GCCTTGTATATGCAGT-1	1	17	15	5446	3942
ATAATACCGTTAGCCG-1	1	16	16	5272	4043
ACACTCCAATGTCACT-1	1	17	17	5447	4142
AGTTGCTGACTGATAT-1	1	16	18	5273	4243
GGCGCTCCTCATCAAT-1	1	17	19	5447	4343
TGCCTGACATCGGTCA-1	1	16	20	5273	4443
TTGGCCATCTTGCGCT-1	1	17	21	5447	4543
CAGTGGTTGCACATGA-1	1	16	22	5273	4643
AGAATTGTTTGACATA-1	1	17	23	5448	4743
AAATGCTCGTTACGTT-1	1	16	24	5274	4843
CACCTAATAGAGTCGT-1	1	17	25	5448	4943
CATTTCTAGCAGACTA-1	1	16	26	5274	5044
CCGAAAGTGGTGAGCA-1	1	17	27	5448	5143
AGTCAGCCACCGCCTG-1	1	16	28	5274	5244
TCATCACTCGAGCTCG-1	1	17	29	5448	5344
CTCAGGACTCACCTGT-1	1	16	30	5274	5444
CGGTGTACTTGATCCC-1	1	17	31	5449	5544
CCTACGGCTCAGTCGA-1	1	16	32	5275	5644
GTACTTGGGCACTTCT-1	1	17	33	5449	5744
TGATTTCCTCCTGACG-1	1	16	34	5275	5844
CCTCACCAATCTTGAC-1	1	17	35	5449	5944
GGTGAGATGCAGATAA-1	1	16	36	5275	6044
GCTAGTTTCATTGAGG-1	1	17	37	5450	6144
AGGACATCGCACGTCG-1	1	16	38	5276	6245
GTGGACGTGCTGAGAC-1	1	17	39	5450	6344
TAAGGAACTTGTGGGA-1	1	16	40	5276	6445
TCGCTGTGCGTAAATC-1	1	17	41	5450	6545
GCATCCCTAACTTTGA-1	1	16	42	5276	6645
CACCCACACGTCACCC-1	1	17	43	5450	6745
CCCTCATTCTGGAATT-1	1	16	44	5276	6845
AGGGCGTGATCGGCTA-1	1	17	45	5451	6945
GGTGCGGATAAGTGGC-1	1	16	46	5277	7045
TAATATTGAAATTCGC-1	1	17	47	5451	7145
CTTACACTGGGAAATA-1	1	16	48	5277	7245
ACCAAGAACGCGTGTC-1	1	17	49	5451	7345
GCCTTCAGCCCTACCG-1	1	16	50	5277	7446
GATGCTACAAGCGCCT-1	1	17	51	5452	7545
CCGGGACCCGCAGAGA-1	1	16	52	5278	7646
GTTCCAGTCTGACCAT-1	1	17	53	5452	7746
ATGATCGGGAATAGAC-1	1	16	54	5278	7846
TTGGATTGGGTACCAC-1	1	17	55	5452	7946
TACCTCACGCTTGTAC-1	1	16	56	5278	8046
CATGGCAGGAAGATCG-1	1	17	57	5453	8146
ATGACGCCGGCTCTAA-1	1	16	58	5278	8246
AGCGACATCCCATTCA-1	1	17	59	5453	8346
AGTAATGTCTTGCCGC-1	0	16	60	5279	8446
TTCTTAGTGGCTCAGA-1	0	17	61	5453	8546
CGTCTGGAAGGGCCCG-1	0	16	62	5279	8647
ACGTGCGCCTCGTGCA-1	0	17	63	5453	8746
AGAGCGGGCTAATCAT-1	0	16	64	5279	8847
GCGTCGAAATGTCGGT-1	0	17	65	5454	8947
AACTGATATTAGGCCT-1	0	16	66	5280	9047
CGAGCTGGGCTTTAGG-1	0	17	67	5454	9147
GGGTGTTTCAGCTATG-1	0	16	68	5280	9247
TTAATTTCAGACGCGG-1	0	17	69	5454	9347
ACTGCCGTCGTAACTC-1	0	16	70	5280	9447
GTGCACGAAAGTGACT-1	0	17	71	5455	9547
ATCTCCCTGCAATCTA-1	1	16	72	5281	9647
ACGCCAGATGATTTCT-1	0	17	73	5455	9747
AGCTATTTAATCCAAC-1	1	16	74	5281	9848
CCACGAGAAGAGAATC-1	1	17	75	5455	9947
GATTCCGCGTTTCCGT-1	1	16	76	5281	10048
GTCGGATGTAGCGCGC-1	1	17	77	5455	10148
TATTTATACCGAGTAG-1	1	16	78	5281	10248
GTAGGTGATCCGTGTA-1	1	17	79	5456	10348
AGTTAAGCGGTCCCGG-1	1	16	80	5282	10448
CTGGCGACATAAGTCC-1	1	17	81	5456	10548
TTGGCCTAGAATTTCG-1	1	16	82	5282	10648
GGCATATCGGTTCTGC-1	1	17	83	5456	10748
GGGCGTCCACTGGCTC-1	1	16	84	5282	10848
TTACCCATTGCCGGGT-1	1	17	85	5457	10948
TTAGACACGATCGTTG-1	1	16	86	5283	11049
GCGCTGATCCAGACTC-1	1	17	87	5457	11148
TTCGGCAACCCGCTGA-1	1	16	88	5283	11249
GATATTTCCTACATGG-1	1	17	89	5457	11349
CTGCGTTACGATATAA-1	1	16	90	5283	11449
TAATAAACAAGGAGAT-1	1	17	91	5457	11549
AACCTTTACGACGTCT-1	1	16	92	5283	11649
AGTCCCGCCTTTAATT-1	1	17	93	5458	11749
TGAGATTAGGCCCTAA-1	1	16	94	5284	11849
AGTGTATTGCGCATTG-1	1	17	95	5458	11949
GTTGGATTCAGTGGCT-1	1	16	96	5284	12050
TAAAGCTGCAATAGGG-1	1	17	97	5458	12149
AGTAGGAAGGAAGTTG-1	1	16	98	5284	12250
TATCACTTCGAGTAAC-1	1	17	99	5459	12350
TGATCTACGCTGATCT-1	1	16	100	5285	12450
GGATCATCCCGTACGC-1	1	17	101	5459	12550
TGACACTTCTCTTTGC-1	1	16	102	5285	12650
AGCCCTTCTAATCCGA-1	1	17	103	5459	12750
CACCGCGTCCACTCTA-1	1	16	104	5285	12850
TAATTGGAATCGGGAA-1	1	17	105	5459	12950
TCGTAAGCTCCGAGGA-1	1	16	106	5285	13050
TATATTACAAATGTCG-1	1	17	107	5460	13150
CGCGAGAGGGACTTGT-1	1	16	108	5286	13251
GGACCTACGGTAACGT-1	1	17	109	5460	13350
GAAATATGCTTGAATG-1	1	16	110	5286	13451
CCGTATTAGCGCAGTT-1	1	17	111	5460	13551
AGGCGTCTATGGACGG-1	1	16	112	5286	13651
AACATCGATACGTCTA-1	1	17	113	5461	13751
TGAATATGCTATAAAC-1	1	16	114	5287	13851
ACCAAACACCCAGCGA-1	1	17	115	5461	13951
TGGCTTGTACAAGCTT-1	1	16	116	5287	14051
GAATGAAGGTCTTCAG-1	1	17	117	5461	14151
AGATACCAGCACTTCA-1	1	16	118	5287	14251
GCGGTCCCGGTGAAGG-1	1	17	119	5461	14351
GAGGCATTTGCAGCAG-1	1	16	120	5287	14452
GGCAAGCCAGGGATAG-1	1	17	121	5462	14551
TCTACGGGCTCAGTTG-1	1	16	122	5288	14652
TCTGCGAATCGTTCGC-1	1	17	123	5462	14752
AGCTCGTTGATGGAAA-1	1	16	124	5288	14852
TGAATGAGATACAGCA-1	1	17	125	5462	14952
ACCCTTGCCTGGGTCG-1	1	16	126	5288	15052
GGCGAACCGTTCTGAT-1	1	17	127	5463	15152
GCGATGTCTGTGCTTG-1	0	18	0	5618	2441
ATTAACACCTGAGATA-1	0	19	1	5793	2541
GAAATCTGACCAAGTT-1	0	18	2	5619	2641
CCTGACAAACTCGCGC-1	0	19	3	5793	2741
ATGTCATTTCCCATTG-1	0	18	4	5619	2841
GCGGTGCGGAGCATCG-1	0	19	5	5793	2941
CGGAAAGCAAATGTGC-1	0	18	6	5619	3041
GCTGAGCAACGGTTCT-1	0	19	7	5794	3141
TCACTCTTCGTCTGTC-1	0	18	8	5620	3241
GATCTTCATTGTCCTC-1	0	19	9	5794	3341
ACTCGATGTATTTCAT-1	0	18	10	5620	3442
TGAAGAGCGGTCCTAG-1	1	19	11	5794	3541
TAAACGTCGTCAATGA-1	1	18	12	5620	3642
ACGTTATTGGTCACTC-1	1	19	13	5794	3742
ATAGCCTCAGTACCCA-1	1	18	14	5620	3842
CGGGAGTATACCGCCG-1	1	19	15	5795	3942
GTCCTACAGGCGGCTC-1	1	18	16	5621	4042
CGGATAAGCGGACATG-1	1	19	17	5795	4142
AACTTCTGCGTCTATC-1	1	18	18	5621	4242
GGGTTCAGACGAACAA-1	1	19	19	5795	4342
AGTCTGGACATCCTTG-1	1	18	20	5621	4443
TTGAACGAATCCTTTG-1	1	19	21	5796	4542
GAAATACTAAACGTTT-1	1	18	22	5622	4643
CCCGCGCAATGCACCC-1	1	19	23	5796	4743
TTCGGCTAGAGATGGT-1	1	18	24	5622	4843
GACACGAGTTAGAGGA-1	1	19	25	5796	4943
GAGGTCCCAAAGATCT-1	1	18	26	5622	5043
TAACTCCATGGAGGCT-1	1	19	27	5796	5143
CTTGTTTATGTAGCCA-1	1	18	28	5622	5243
GATGGCGCACACATTA-1	1	19	29	5797	5343
ATAATAGTGTAGGGAC-1	1	18	30	5623	5443
CGCTATTCAATGTATG-1	1	19	31	5797	5543
ATATTGCTGTCAAAGT-1	1	18	32	5623	5644
GGATTCAGTACGGTGG-1	1	19	33	5797	5743
TTCTTAGTGAACGGTG-1	1	18	34	5623	5844
AATGGTTCTCACAAGC-1	1	19	35	5798	5944
TATACACGCAAAGTAT-1	1	18	36	5624	6044
CTTCATAGCTCAAGAA-1	1	19	37	5798	6144
CAACGGTTCTTGATAC-1	1	18	38	5624	6244
ACACCCGAGAAATCCG-1	1	19	39	5798	6344
TCTATCATGCAGTTAC-1	1	18	40	5624	6444
CCCGCCATGCTCCCGT-1	1	19	41	5799	6544
CGCTTCCACTGAAATC-1	1	18	42	5624	6644
CACTGTCCAAGTGAGA-1	1	19	43	5799	6744
ATTACTAGCCTCTTGC-1	1	18	44	5625	6845
CATAGTAGCATAGTAG-1	1	19	45	5799	6944
CAACTCCTTGATCCCG-1	1	18	46	5625	7045
AAGTAGAAGACCGGGT-1	1	19	47	5799	7145
GCGGGAACCAGGCCCT-1	1	18	48	5625	7245
ATTAGATTGATAGCGG-1	1	19	49	5800	7345
CTCGGTCCGTAGCCTG-1	1	18	50	5626	7445
TGGCTTTGGGTAGACA-1	1	19	51	5800	7545
TATCCATATCATGCGA-1	1	18	52	5626	7645
GGAGTGCCGCCCTGGA-1	1	19	53	5800	7745
TGAGAATGCTTTACCG-1	1	18	54	5626	7845
TTAACCAACCCTCCCT-1	1	19	55	5801	7945
TGTTTCGGTACTTCTC-1	1	18	56	5627	8046
TTGCTGAAGGAACCAC-1	1	19	57	5801	8145
TATTTAGTCTAGATCG-1	1	18	58	5627	8246
CTCCGGCCTAATATGC-1	1	19	59	5801	8346
TTGTGGCCCTGACAGT-1	0	18	60	5627	8446
TCGCCGGTCGATCCGT-1	0	19	61	5801	8546
CCATAGGTTGGCGTGG-1	0	18	62	5627	8646
GAACGACCGAATGATA-1	0	19	63	5802	8746
TCCGATAATTGCCATA-1	0	18	64	5628	8846
CATTACGTCGGCCCGT-1	0	19	65	5802	8946
CAAGCACCAAATGCCT-1	0	18	66	5628	9046
TGCATGGATCGGATCT-1	0	19	67	5802	9146
GAAATCGCGCGCAACT-1	0	18	68	5628	9247
CTGAAAGAGATCCGAC-1	0	19	69	5803	9346
CACCTCGATGGTGGAC-1	0	18	70	5629	9447
ATTTGTTCCAGGGCTC-1	0	19	71	5803	9547
TGGGCCACAAGAGCGC-1	1	18	72	5629	9647
CCTTCTTGATCCAGTG-1	1	19	73	5803	9747
CCTCGCCAGCAAATTA-1	1	18	74	5629	9847
TTCATGGCGCAACAGG-1	1	19	75	5803	9947
TTAATCAGTACGTCAG-1	1	18	76	5629	10047
CCTATCTATATCGGAA-1	1	19	77	5804	10147
ATTATACTTTGCTCGT-1	1	18	78	5630	10247
ATGGATCCGGCGTCCG-1	1	19	79	5804	10347
CGCCCGCTTCCGTACA-1	1	18	80	5630	10448
GGATTCCGCTATACCC-1	1	19	81	5804	10547
CGGTCTATCAACCCGT-1	1	18	82	5630	10648
ATGCCGGTTGATGGGA-1	1	19	83	5805	10748
TCATGCAGGTTCTCAT-1	1	18	84	5631	10848
TGAGCTTTAATGACGC-1	1	19	85	5805	10948
TCCCTTAGATTACTCG-1	1	18	86	5631	11048
ATATCTCCCTCGTTAA-1	1	19	87	5805	11148
AGCTCTTCCCAGTGCA-1	1	18	88	5631	11248
TCGCTAAACCGCTATC-1	1	19	89	5805	11348
CACATTCTTTCGATGG-1	1	18	90	5631	11448
GATATGCGGTAGCCAA-1	1	19	91	5806	11548
CGTTTCACTTCGGGCG-1	1	18	92	5632	11649
CCAATTACGGGTCGAG-1	1	19	93	5806	11748
GCAGGTAGAGTATGGT-1	1	18	94	5632	11849
GTCGTATTGGCGTACA-1	1	19	95	5806	11949
GAAATTAGCACGGATA-1	1	18	96	5632	12049
AATGCACCAAGCAATG-1	1	19	97	5807	12149
AGGACGCTCGATGTTG-1	1	18	98	5633	12249
GGCTAAAGGGCGGGTC-1	1	19	99	5807	12349
CATCTATCCCGTGTCT-1	1	18	100	5633	12449
CAGTAACTATTTATTG-1	1	19	101	5807	12549
CATATACTACTGATAA-1	1	18	102	5633	12650
GCGTTCGGAGACCGGG-1	1	19	103	5807	12749
AAGTTCAGTCTGCGTA-1	1	18	104	5633	12850
CGAAGCTATAAATTCA-1	1	19	105	5808	12950
CGCGGTCACAAACCAA-1	1	18	106	5634	13050
GGGAATGAGCCCTCAC-1	1	19	107	5808	13150
ACGGAGCGCAAATTAC-1	1	18	108	5634	13250
CGTTCTTCGCACACCT-1	1	19	109	5808	13350
GAATAGCCCTGCGGTC-1	1	18	110	5634	13450
AATAGCTACCGCGTGC-1	1	19	111	5809	13550
CCGAGCTGTGCTTGTC-1	1	18	112	5635	13650
GATGACGATGATCGCG-1	1	19	113	5809	13750
GCCTATGCTGGGCCTT-1	1	18	114	5635	13851
TTACTGTCTAGAGCTC-1	1	19	115	5809	13950
AGCGGTTGCCGCTCTG-1	1	18	116	5635	14051
GCTTGCAGCACAATTG-1	1	19	117	5809	14151
CCGGAGGTCTTATGGT-1	1	18	118	5635	14251
ACAGTATACCGTGGGA-1	1	19	119	5810	14351
GGGATCCCAATACAAA-1	1	18	120	5636	14451
ATTACGACTCCACAGT-1	1	19	121	5810	14551
CTCACACGCAAGCCTA-1	1	18	122	5636	14651
CCAGATGTAAATGGGT-1	1	19	123	5810	14751
GAACTTGTGCACGGGA-1	1	18	124	5636	14851
AAGCCGCTTTACCTTG-1	1	19	125	5811	14951
TCCATTCCCACTAGAG-1	1	18	126	5637	15052
AGAGCGCTTGTAACGG-1	1	19	127	5811	15151
TGGGTTCCCGGACGGA-1	0	20	0	5967	2440
GCTGCGCCTCCCACGT-1	0	21	1	6141	2540
CTGTTGGCTCTTCTGA-1	0	20	2	5967	2640
TTGTTCTAGATACGCT-1	0	21	3	6141	2740
CCCTCAAGCTCTTAGT-1	0	20	4	5967	2841
TGGTCTAGCTTACATG-1	0	21	5	6142	2940
ATGCACCTTCCTTAAT-1	0	20	6	5968	3041
GGGATACGGTAATAAT-1	0	21	7	6142	3141
AGTTCACCGGTTGGAC-1	0	20	8	5968	3241
GACATACTGTCGCAGA-1	0	21	9	6142	3341
TGGACACCGTTGCTTG-1	0	20	10	5968	3441
TGCGATGCTAATGGCT-1	0	21	11	6142	3541
TTCTGTTTCCTGTCGC-1	1	20	12	5968	3641
CGTTGTAAACGTCAGG-1	1	21	13	6143	3741
GATCGGCGATAAGTCG-1	1	20	14	5969	3841
AGCCTTAAAGCGGAAG-1	1	21	15	6143	3941
TCCGTAACCACAATCC-1	1	20	16	5969	4042
GAATGCCGAAATGACC-1	1	21	17	6143	4141
TATACTCATGCGGCAA-1	1	20	18	5969	4242
TAGTGTCAGAAACGGC-1	1	21	19	6144	4342
CGTCATACCATATCCA-1	1	20	20	5970	4442
TAGTACCTTAGTGGTC-1	1	21	21	6144	4542
CTGGCGGGAATAAGTA-1	1	20	22	5970	4642
AGTGTGGTCTATTGTG-1	1	21	23	6144	4742
GCTATCGCGGCGCAAC-1	1	20	24	5970	4842
CAGTAATCCCTCCCAG-1	1	21	25	6145	4942
GTATTAAGGCGTCTAA-1	1	20	26	5970	5043
CTAATTTCAACAACAC-1	1	21	27	6145	5142
TTAGCAACATGGATGT-1	1	20	28	5971	5243
ATGCTCAGTGTTGCAT-1	1	21	29	6145	5343
GATGTTTGTGCGAGAT-1	1	20	30	5971	5443
CACTTCGCCACAGGCT-1	1	21	31	6145	5543
CTGTATGGTGTAGAAA-1	1	20	32	5971	5643
TACGTGCACTATGCTG-1	1	21	33	6146	5743
GTATCAGCTTGGGTTC-1	1	20	34	5972	5843
TAACAAAGGGAGAAGC-1	1	21	35	6146	5943
TTACATCGTGGCCTGG-1	1	20	36	5972	6043
TCTGAACCGGTCGGCT-1	1	21	37	6146	6143
GGCTCGTGCCACCAGC-1	1	20	38	5972	6244
TATAAGTGAGGATAGC-1	1	21	39	6147	6343
GCCCGCGCGTTTGACA-1	1	20	40	5973	6444
TGCTGGTTGGACAATT-1	1	21	41	6147	6544
GCCTAGCGATCTGACC-1	1	20	42	5973	6644
CCATGCTCTGCAGGAA-1	1	21	43	6147	6744
TATAAATCCACAAGCT-1	1	20	44	5973	6844
CGCTCGACATAATGAT-1	1	21	45	6147	6944
CCAATTGAATGTTAAT-1	1	20	46	5973	7044
GCTAATACCGAATGCC-1	1	21	47	6148	7144
TTCAACGACCCGACCG-1	1	20	48	5974	7244
TTCCTCGAGGGTGTCT-1	1	21	49	6148	7344
CAACGACCCGTTTACA-1	1	20	50	5974	7445
CTTGTACTTGTTGACT-1	1	21	51	6148	7544
TCTCTAATAGCTGGTA-1	1	20	52	5974	7645
ATTATGCCATAGGGAG-1	1	21	53	6149	7745
GACAACGCAGCTTACG-1	1	20	54	5975	7845
AGATGACTCGCCCACG-1	1	21	55	6149	7945
GTGCGGGTCTCCAAAT-1	1	20	56	5975	8045
GTACGAGATTGCGACA-1	1	21	57	6149	8145
GTATAGGACTCAGTAG-1	1	20	58	5975	8245
TTGCACGGAGCAGCAC-1	0	21	59	6149	8345
CACAGCTAGGGAGTGA-1	0	20	60	5975	8445
ATACTAGCATGACCCT-1	0	21	61	6150	8545
CCAAGACTTCTGCGAA-1	0	20	62	5976	8646
ACATAATAAGGCGGTG-1	0	21	63	6150	8745
TAATACACAGTAGTAT-1	0	20	64	5976	8846
TCTTGGTAACACCAAA-1	0	21	65	6150	8946
AACTGGGTCCCGACGT-1	0	20	66	5976	9046
ATCACTTCATCCTCGC-1	0	21	67	6151	9146
TGGAAGGATAAAGATG-1	0	20	68	5977	9246
CATGATGCACAATTCT-1	0	21	69	6151	9346
TGCCTGATCAAACGAT-1	0	20	70	5977	9446
ATAGGGATATCCTTGA-1	0	21	71	6151	9546
CACCTAATCAGTTTAC-1	1	20	72	5977	9646
TGTGACTACGCCAGTC-1	1	21	73	6151	9746
CCCGACCATAGTCCGC-1	1	20	74	5977	9847
CGCGCCCGACTTAATA-1	1	21	75	6152	9946
TGCCACCTGGCGAAAC-1	1	20	76	5978	10047
CTGCCAAGGTTGGAAG-1	1	21	77	6152	10147
TCTCCAACGTAGGTTA-1	1	20	78	5978	10247
TTCTTGGAGTAATGAG-1	1	21	79	6152	10347
GTCTCGATCTGCTTTC-1	1	20	80	5978	10447
TACTCTCCGAACAAAT-1	1	21	81	6153	10547
ATCACATTAGAATATC-1	1	20	82	5979	10647
TACGGGATGCTAGCAG-1	1	21	83	6153	10747
AGCTGAAGTAAACCAA-1	1	20	84	5979	10847
CATGGGTCGGGTGTGG-1	1	21	85	6153	10947
CACCCACGAGGCAATT-1	1	20	86	5979	11048
TGCCATTACTAAAGAA-1	1	21	87	6153	11147
CCGTTACGTTAGAACA-1	1	20	88	5979	11248
GCCAGGAGTAACCGAT-1	1	21	89	6154	11348
GGAAAGTGCCCATGCC-1	1	20	90	5980	11448
TCTTACCGGAACTCGT-1	1	21	91	6154	11548
TATGTCAAGACCGACT-1	1	20	92	5980	11648
CCTAACTAAGGCTCTA-1	1	21	93	6154	11748
GCGGTGAACTGCGCTC-1	1	20	94	5980	11848
CCTCGCGCGATATAGG-1	1	21	95	6155	11948
ATCGGCAAGCAGTCCA-1	1	20	96	5981	12049
AGATCGTGCATAAGAT-1	1	21	97	6155	12148
ATTCAGGACCTATTTC-1	1	20	98	5981	12249
AGCTAGAAGCAGAAGT-1	1	21	99	6155	12349
TTCGCTATCTGACGTG-1	1	20	100	5981	12449
TTCCGCAGAGAAATAT-1	1	21	101	6155	12549
CAGTACATTCTCTAAA-1	1	20	102	5981	12649
GTGAAGATTTCAAGTG-1	1	21	103	6156	12749
AACGCATGATCTGGGT-1	1	20	104	5982	12849
CCCAGAGGAGGGCGTA-1	1	21	105	6156	12949
GGAAACCTTGTTGAAT-1	1	20	106	5982	13049
GTGAAGCCGTATAGTC-1	1	21	107	6156	13149
GAGCTGTCGTCTCGGA-1	1	20	108	5982	13250
TGTCATTTGTTGGGAA-1	1	21	109	6157	13349
ACCAACACCACACACT-1	1	20	110	5983	13450
AAATGATTCGATCAGC-1	1	21	111	6157	13550
CTGCTTTATGTCCGCG-1	1	20	112	5983	13650
GCGAGAGGCCATGTAA-1	1	21	113	6157	13750
ATTGACCGGCGATGAC-1	1	20	114	5983	13850
ACCCTGGTAACGCCCT-1	1	21	115	6157	13950
GTTGGACCGCATCAGG-1	1	20	116	5983	14050
CGTTTACAAGGCAGCT-1	1	21	117	6158	14150
CGGTCCATGAGACTCC-1	1	20	118	5984	14250
GTTCGTCTGGGTCCCT-1	1	21	119	6158	14350
TGTACTACTCTCACGG-1	1	20	120	5984	14451
AGTGAAGATGGTGTCC-1	1	21	121	6158	14550
GAGGGCCATAATATTA-1	1	20	122	5984	14651
ACTCCCGTAGACTAGG-1	1	21	123	6159	14751
CGTCAAATGGTCGCAG-1	1	20	124	5985	14851
AAGTCTAGTAGCTGCC-1	1	21	125	6159	14951
AAGAAATCACCAGATT-1	1	20	126	5985	15051
GAGTGCACGGACAACA-1	0	21	127	6159	15151
GTTCAAATCAGATGTC-1	0	22	0	6315	2440
CATGGCTCCCTATGTC-1	0	23	1	6489	2540
GGCCACACGAAAGCCT-1	0	22	2	6315	2640
GAAGCCGGGTAAGCTC-1	0	23	3	6490	2740
TTGCGCTCTCTCGCTT-1	0	22	4	6316	2840
TACATGACCTTATCCG-1	0	23	5	6490	2940
GTCCTTCTACAACCCA-1	0	22	6	6316	3040
TATATGCTGGGTTGCC-1	0	23	7	6490	3140
GTTTATGGGATTTAGA-1	0	22	8	6316	3240
GGAACCCGAACAAGAA-1	0	23	9	6491	3340
AACGTTATCAGCACCT-1	0	22	10	6317	3441
CATCGTCCGGTTACTA-1	0	23	11	6491	3540
AGACAGCTCAGAATCC-1	1	22	12	6317	3641
GCAGATCCTCGCAAAT-1	1	23	13	6491	3741
GGGTCATGCGTACCAT-1	1	22	14	6317	3841
CTGGTCATTCCAATCC-1	1	23	15	6491	3941
TCAGGGCGCAAACTCG-1	1	22	16	6317	4041
GATGCCAGCAGAAGGC-1	1	23	17	6492	4141
GTTATTAACGTGGGAG-1	1	22	18	6318	4241
AATACAATGTTTCAGG-1	1	23	19	6492	4341
TTGCTGCACCTATCCA-1	1	22	20	6318	4442
CCAGAGACAAAGCCGG-1	1	23	21	6492	4541
CCGAAGTATATTGTTC-1	1	22	22	6318	4642
GCTAAACCTGAGGTGA-1	1	23	23	6493	4742
TCATACTTACAGATCC-1	1	22	24	6319	4842
CGAGCACTTCAAGTTT-1	1	23	25	6493	4942
TAGCAACCTGTCACAA-1	1	22	26	6319	5042
TGGGAAATGCCTTTCC-1	1	23	27	6493	5142
AGACCATGGGATACAA-1	1	22	28	6319	5242
TAAATGAATCCGTTTC-1	1	23	29	6493	5342
ACAACGGTCCCTGCGA-1	1	22	30	6319	5442
GTCACTCTCCAAATCT-1	1	23	31	6494	5542
TTCTACTTGCGAGGGC-1	1	22	32	6320	5643
CGCAATTACTTTCGGT-1	1	23	33	6494	5742
CTGTTCATCTCACGGG-1	1	22	34	6320	5843
TTCTTGTAACCTAATG-1	1	23	35	6494	5943
GCTTGATGATAATCAG-1	1	22	36	6320	6043
TTGGCTCGCATGAGAC-1	1	23	37	6495	6143
GCCCAGTTGGTATGCC-1	1	22	38	6321	6243
ATTCCTCCGCCAGTGC-1	1	23	39	6495	6343
TCGTCCGCTGGCGTCT-1	1	22	40	6321	6443
GGAGAAGTCATTGGCA-1	1	23	41	6495	6543
TTGTTAGCAAATTCGA-1	1	22	42	6321	6643
TCTAGCATCTTCGATG-1	1	23	43	6495	6743
TTCTAGGCCAATTGTG-1	1	22	44	6321	6844
TCACGGTCATCGCACA-1	1	23	45	6496	6943
ATGAAGCCAAGGAGCC-1	1	22	46	6322	7044
AATGACTGTCAGCCGG-1	1	23	47	6496	7144
CCAAACAGAACCCTCG-1	1	22	48	6322	7244
TATCGATGATTAAACG-1	1	23	49	6496	7344
GAACACACATCAACCA-1	1	22	50	6322	7444
CCCGTCAGCGTCTGAC-1	1	23	51	6497	7544
AGCATCGTCGATAATT-1	1	22	52	6323	7644
GACTAAGATCATGCAC-1	1	23	53	6497	7744
TAGGGTGTTTCAAGAG-1	1	22	54	6323	7844
TGGTTCGTAGCAAAGG-1	1	23	55	6497	7944
CTGTTCACTGCCTGTG-1	1	22	56	6323	8045
ATGTGCATCCGACGCA-1	1	23	57	6497	8144
TTGTCGTTCAGTTACC-1	1	22	58	6323	8245
CGGGATCAATGTAAGA-1	0	23	59	6498	8345
TTATCTGTATCATAAC-1	0	22	60	6324	8445
ATCGACTCTTTCCGTT-1	0	23	61	6498	8545
CTCATTTGATGGGCGG-1	0	22	62	6324	8645
GTAAGCGGGCAGTCAG-1	0	23	63	6498	8745
TCTATCGGTCGCAACA-1	0	22	64	6324	8845
AACGCGGTCTCCAGCC-1	0	23	65	6499	8945
ATTAATACTACGCGGG-1	0	22	66	6325	9045
CTTTAACTTTCAAAGG-1	0	23	67	6499	9145
CGTACCTGATAGGCCT-1	0	22	68	6325	9246
GAATGTTGGGTAATCT-1	0	23	69	6499	9345
TGCGGAGTAAAGGTGC-1	0	22	70	6325	9446
CCTGAATATTTACATA-1	0	23	71	6499	9546
TTGCTCCCATACCGGA-1	1	22	72	6325	9646
CCTCTAATCTGCCAAG-1	1	23	73	6500	9746
AGGTTGAGGCACGCTT-1	1	22	74	6326	9846
TCCCGTCAGTCCCGCA-1	1	23	75	6500	9946
TCCGATGACTGAGCTC-1	1	22	76	6326	10046
CAGCCTCCTGCAGAGG-1	1	23	77	6500	10146
CTTAGCCTTCCACATG-1	1	22	78	6326	10246
ATTAATGAACCAGTCG-1	1	23	79	6501	10346
ACGATACATAGAACTA-1	1	22	80	6327	10447
AGCCACTCCCGTGCTT-1	1	23	81	6501	10546
ATACGGGTTTCGATTG-1	1	22	82	6327	10647
CTGTCAAATGGCTCGG-1	1	23	83	6501	10747
GCTCGGAATTTAAAGC-1	1	22	84	6327	10847
TAGGCATGTTACGCCA-1	1	23	85	6501	10947
TGGCAACTCGCGCGCC-1	1	22	86	6327	11047
ATCAGTAGGCAGGGAT-1	1	23	87	6502	11147
TATCGATCTATGCATA-1	1	22	88	6328	11247
CGACTCAGGATGTTAT-1	1	23	89	6502	11347
GCCATATTGCACACAG-1	1	22	90	6328	11447
AATTCATAAGGGATCT-1	1	23	91	6502	11547
CGGTAGAGGTGCAGGT-1	1	22	92	6328	11648
AATGATGATACGCTAT-1	1	23	93	6503	11748
CTTGTGCTCACCGATT-1	1	22	94	6329	11848
TTCCAATCAGAGCTAG-1	1	23	95	6503	11948
CGATGGACCCTACGCC-1	1	22	96	6329	12048
GGTCGGATAAACGGCG-1	1	23	97	6503	12148
TTAGCTAATACGATCT-1	1	22	98	6329	12248
CTCGATATTTGCGAGC-1	1	23	99	6503	12348
ATTACTTACTGGGCAT-1	1	22	100	6329	12448
CTAGCCGATGTTATGA-1	1	23	101	6504	12548
TACTGCAATCAATTAC-1	1	22	102	6330	12649
TAGTCTGTGACGTTGC-1	1	23	103	6504	12748
CTCGTTTCTAATGTTT-1	1	22	104	6330	12849
TTCGTTCAACGAAGTT-1	1	23	105	6504	12949
CTGAATTTATTGCCAG-1	1	22	106	6330	13049
TGGAATATCCTTGACC-1	1	23	107	6505	13149
CAGATCATTTAAAGTC-1	1	22	108	6331	13249
CTCCTTTACGCAAGTC-1	1	23	109	6505	13349
TCCCAAACAGACAACG-1	1	22	110	6331	13449
ATCGCTGCGTGCAGCA-1	1	23	111	6505	13549
TTAGTTCAAGTGTTCG-1	1	22	112	6331	13649
AAACTCGTGATATAAG-1	1	23	113	6505	13749
TTAACGAACAAGCAGT-1	1	22	114	6331	13850
GTTATATCAGGAGCCA-1	1	23	115	6506	13949
CAAATTGGATTATGCC-1	1	22	116	6332	14050
CGAGGAGCTTCCATAT-1	1	23	117	6506	14150
GGAGACCAATGTGCTT-1	1	22	118	6332	14250
CATTGATGAACACGCC-1	1	23	119	6506	14350
GTCAATGCTATAATTT-1	1	22	120	6332	14450
ACCACCCTCTCTTCTA-1	1	23	121	6507	14550
TGGAGGGAAACACCTC-1	1	22	122	6333	14650
CACGGACGTGGATGGC-1	1	23	123	6507	14750
AACTTTCTCGATCATG-1	1	22	124	6333	14850
CGTATTGTTTCCTAAT-1	1	23	125	6507	14950
CCTACTGCGGCGGCCA-1	0	22	126	6333	15051
CTTAGGTCCCAATCGT-1	0	23	127	6507	15150
CGCAATCGATCATTAG-1	0	24	0	6663	2439
TGGTTATGCTTGCGGT-1	0	25	1	6838	2539
GGCTTGGCTCTCACCT-1	0	24	2	6664	2639
ATTGGTAGGATCCGCT-1	0	25	3	6838	2739
TCAGGGCGACTTCCTT-1	0	24	4	6664	2840
TCTGCAGATTCGAGTC-1	0	25	5	6838	2939
CTCTCGCTGTACTATG-1	0	24	6	6664	3040
AATAGTCGCGAGTCGG-1	0	25	7	6839	3140
AGTTACCCTTAAGACT-1	0	24	8	6665	3240
CTTAAATAAGACCCAT-1	0	25	9	6839	3340
GGTTGTGCTCTTGTCC-1	0	24	10	6665	3440
GTGAGTCTAAGACGGA-1	0	25	11	6839	3540
CGCGACACTGCGCAGC-1	0	24	12	6665	3640
GCTCGCGGTTCCGCTC-1	1	25	13	6839	3740
TTAACTCACGCGTGGA-1	1	24	14	6665	3840
GGAACGGCCTGCAGCC-1	1	25	15	6840	3940
GTAGAAACGGGTGGAG-1	1	24	16	6666	4041
TAATGAAAGACCCTTG-1	1	25	17	6840	4140
AGGCTTGCTAGACACC-1	1	24	18	6666	4241
TTGCGTAGTTTGAGGA-1	1	25	19	6840	4341
CGCCCTTGAAGGCTGA-1	1	24	20	6666	4441
CCCGGTGGAAGAACCT-1	1	25	21	6841	4541
TTAACACCTCGAACAT-1	1	24	22	6667	4641
GATTCCTATACGGCGC-1	1	25	23	6841	4741
TTACCCTAACAGTCCT-1	1	24	24	6667	4841
ACCCACCTACATGCTC-1	1	25	25	6841	4941
AAAGGGCAGCTTGAAT-1	1	24	26	6667	5042
CACACAGGGATAGATT-1	1	25	27	6841	5141
AGAGCGTACAAGCTCG-1	1	24	28	6667	5242
TCTTACGGCATCCGAC-1	1	25	29	6842	5342
GCCTATTCCGATATAG-1	1	24	30	6668	5442
GAAAGTGACTAACTGC-1	1	25	31	6842	5542
CCGGAATGGTTTCAGT-1	1	24	32	6668	5642
AGTATAATACTAGGCA-1	1	25	33	6842	5742
TAACTATCGAAGGTCC-1	1	24	34	6668	5842
ATGAGGAGTGTTAATC-1	1	25	35	6843	5942
TGTGTCGCGAGTTGCA-1	1	24	36	6669	6042
ATCCAACGCAGTCATA-1	1	25	37	6843	6142
AAGGCGCGTAAAGCTT-1	1	24	38	6669	6243
AGTCGGCCCAAACGAC-1	1	25	39	6843	6342
AACGTCAGACTAGTGG-1	1	24	40	6669	6443
ACTACCAGCTCTCTGG-1	1	25	41	6843	6543
GCAAGTGCACAGAGAA-1	1	24	42	6669	6643
ACACCTTAAGTAGGGC-1	1	25	43	6844	6743
TTCGACGGGAAGGGCG-1	1	24	44	6670	6843
TTCGCACTCGCGTGCT-1	1	25	45	6844	6943
TATTTGTTACCCTTTA-1	1	24	46	6670	7043
CGCTGTGACGCCGCAC-1	1	25	47	6844	7143
GTTGCACGGAGTTTCG-1	1	24	48	6670	7243
GTTTCCTGGAGGGTGA-1	1	25	49	6845	7343
ACACCCAGCATGCAGC-1	1	24	50	6671	7444
TCAACCATGTTCGGGC-1	1	25	51	6845	7543
TTACAACTACGCATCC-1	1	24	52	6671	7644
TCCGATGGTGCGACAT-1	1	25	53	6845	7744
GGGCGTACATTTATAT-1	1	24	54	6671	7844
AGCGACCAACGATATT-1	1	25	55	6845	7944
ACACAAAGACGGGTGG-1	1	24	56	6671	8044
ATCGCACGCCGGGAGA-1	0	25	57	6846	8144
GCTCTAAACCCTGACG-1	0	24	58	6672	8244
AATGCAACCGGGTACC-1	0	25	59	6846	8344
TCAAACAACCGCGTCG-1	0	24	60	6672	8444
TATGCTCCCTACTTAC-1	0	25	61	6846	8544
AAAGGGATGTAGCAAG-1	0	24	62	6672	8645
ACGATCATACATAGAG-1	0	25	63	6847	8744
TTGTTCAGTGTGCTAC-1	0	24	64	6673	8845
ATGCATGATCCAGGAT-1	0	25	65	6847	8945
AGTCTTCTCCTCAAAT-1	0	24	66	6673	9045
GATTCCCTTGTCGCAG-1	0	25	67	6847	9145
CTCGCACCTATATAGT-1	0	24	68	6673	9245
ACTCAATAAAGGCACG-1	0	25	69	6847	9345
AACCGAGCTTGGTCAT-1	0	24	70	6673	9445
TAAGGCAACATAAGAT-1	0	25	71	6848	9545
CACGCACAGCGCAGCT-1	1	24	72	6674	9645
GGTTTACAATCTCAAT-1	1	25	73	6848	9745
TGCAGGATCGGCAAAG-1	1	24	74	6674	9846
ATAACGGAGTCCAACG-1	1	25	75	6848	9945
AACGATATGTCAACTG-1	1	24	76	6674	10046
GACAACGACCATTGAA-1	1	25	77	6849	10146
TTGACCATGTTCTCCG-1	1	24	78	6675	10246
AGTACGGGCACCTGGC-1	1	25	79	6849	10346
CGCCATCCGATTATGA-1	1	24	80	6675	10446
AAGGTATCCTAATATA-1	1	25	81	6849	10546
TGTTGTCAAGAAGTCT-1	1	24	82	6675	10646
CAGTGAATAAATGACT-1	1	25	83	6849	10746
CACCTTGCGAAACTCG-1	1	24	84	6675	10846
CATTTAGCGGACCATG-1	1	25	85	6850	10946
CCAGTCTAGACGGCGC-1	1	24	86	6676	11047
TCGCTTTAAACGTTTG-1	1	25	87	6850	11146
GTGAAACGGCGCCACC-1	1	24	88	6676	11247
GGGCTCATCGAACCCA-1	1	25	89	6850	11347
TTGATGTGTAGTCCCG-1	1	24	90	6676	11447
CAGTAGCCCACGCGGT-1	1	25	91	6851	11547
AGCGCGGGTGCCAATG-1	1	24	92	6677	11647
TAATCGATCCGTACGT-1	1	25	93	6851	11747
AGTGGCGGCAATTTGA-1	1	24	94	6677	11847
CCTTTCAATGAAGAAA-1	1	25	95	6851	11947
CTCAGTCACGACAAAT-1	1	24	96	6677	12048
ATAGGCTAGCTTCGCA-1	1	25	97	6851	12147
CGGTTCAAGTAGGTGT-1	1	24	98	6677	12248
CAGTCGAGGATGCAAT-1	1	25	99	6852	12348
TATCACCCAACCGACC-1	1	24	100	6678	12448
AATGATGCGACTCCTG-1	1	25	101	6852	12548
TGGAACCACTGACACA-1	1	24	102	6678	12648
GCCAATAGGGCATCTC-1	1	25	103	6852	12748
TTCTTTGGTCGCGACG-1	1	24	104	6678	12848
ATTAGATTCCTCAGCA-1	1	25	105	6853	12948
CCGTGGAACGATCCAA-1	1	24	106	6679	13048
GGGTCGTGGCAAGTGT-1	1	25	107	6853	13148
TCGCTCGGCACCAGCG-1	1	24	108	6679	13249
ACGCAATCACTACAGC-1	1	25	109	6853	13348
CTCTAATGCATTGATC-1	1	24	110	6679	13449
GTCTCGACTAAGTTTG-1	1	25	111	6853	13549
TGGTTTAAACGTGGGT-1	1	24	112	6679	13649
CGCAGATCTTCACCCG-1	1	25	113	6854	13749
TCCAGATGTACGCCAA-1	1	24	114	6680	13849
CATTGCGGGTCAATTC-1	1	25	115	6854	13949
GACGTTCGTAAATACA-1	1	24	116	6680	14049
TACACCGTCGTTAGTC-1	1	25	117	6854	14149
ACGGGCGTATGCGACA-1	1	24	118	6680	14249
GAAGGCTACCATTGTT-1	1	25	119	6855	14349
TAAATCTTTACACCTC-1	1	24	120	6681	14450
AGTTTATGTAAAGACA-1	1	25	121	6855	14549
AGGAGACATCCACAGT-1	1	24	122	6681	14650
CAACCTGAACCTGCCA-1	1	25	123	6855	14750
AGTCCCTCGCAGAAAG-1	1	24	124	6681	14850
TGTATACGGATGATGA-1	0	25	125	6855	14950
TTGTGGTATAGGTATG-1	0	24	126	6681	15050
TCTGCACCATTAGTAA-1	0	25	127	6856	15150
AAATGTATCTTATCCC-1	0	26	0	7012	2439
ACTCTAAACCTGGGAT-1	0	27	1	7186	2539
GCTGGCAGGTGCCGTG-1	0	26	2	7012	2639
CTCATTCGTGAACATC-1	0	27	3	7186	2739
TCGCCGGATGGGCAAG-1	0	26	4	7012	2839
GGACTAAGTCAGGAGT-1	0	27	5	7187	2939
TATCAAAGGTCTGTAA-1	0	26	6	7013	3039
TTCAGTTTGTGGCAGC-1	0	27	7	7187	3139
TGTTCATAAATGTGCT-1	0	26	8	7013	3239
CTTAGCCCGGATAGTG-1	0	27	9	7187	3339
GATGCGAATGGTATTA-1	0	26	10	7013	3440
TCTAACTGTATGTAAA-1	0	27	11	7187	3539
TTAAACCTGGTTCCTT-1	0	26	12	7013	3640
GCTAAGTAAAGGCGAT-1	1	27	13	7188	3740
AGTTACCGCACATGGT-1	1	26	14	7014	3840
GACTGCGGCACGTGTA-1	1	27	15	7188	3940
TGGTGATCGTATTTGT-1	1	26	16	7014	4040
TTATCGCCTGCGAAGC-1	1	27	17	7188	4140
TGGAATTAGACGCTTT-1	1	26	18	7014	4240
TCGTCACACTGTTAGC-1	1	27	19	7189	4340
TTATGTTTGCGATAGA-1	1	26	20	7015	4441
GGTGCTGATCACAAAG-1	1	27	21	7189	4540
CATAGCCGCCCGGGAT-1	1	26	22	7015	4641
GGTTAGTTACGGCGCC-1	1	27	23	7189	4741
ATTCCCACATAAACAA-1	1	26	24	7015	4841
ATTCAGTAGCAGGGTC-1	1	27	25	7189	4941
CAGTTCCGCGGGTCGA-1	1	26	26	7015	5041
AAGAGATGAATCGGTA-1	1	27	27	7190	5141
CGCAATTCTACAATAA-1	1	26	28	7016	5241
TAACGCTTTGAGAGCG-1	1	27	29	7190	5341
AGGCTATGGTTAGCTT-1	1	26	30	7016	5441
GAGGAATGGAGAGGTT-1	1	27	31	7190	5541
TCCTCTACGAGATGGC-1	1	26	32	7016	5642
TTGATTATGCAGATGA-1	1	27	33	7191	5741
TCAGTACTGACCCGCG-1	1	26	34	7017	5842
TTATGACAAACTGGAT-1	1	27	35	7191	5942
GTAAGTAGGGTATACC-1	1	26	36	7017	6042
CGCAAACACGAGTTAC-1	1	27	37	7191	6142
TGGCCGTATATTGACC-1	1	26	38	7017	6242
ACTGTAGCACTTTGGA-1	1	27	39	7191	6342
GCTCTATGTTACGTGC-1	1	26	40	7017	6442
TGCGCGATTAACGGAG-1	1	27	41	7192	6542
GAATCGACATGGTCAC-1	1	26	42	7018	6642
GACTAAGTAGGCTCAC-1	1	27	43	7192	6742
ATCTTGACCTGCAACG-1	1	26	44	7018	6843
ATGCACTACCGCATTG-1	1	27	45	7192	6942
CAGATACTAACATAGT-1	1	26	46	7018	7043
GATCGACACTATCTGA-1	1	27	47	7193	7143
ATAGAGTACTGGGACA-1	1	26	48	7019	7243
CCTACTGCTTACACTT-1	1	27	49	7193	7343
CCTGCTATTTGAGAAG-1	1	26	50	7019	7443
CGCGTTCATGAAATAC-1	1	27	51	7193	7543
CATTATGCTTGTTGTG-1	1	26	52	7019	7643
CCAGGGACGTGGCCTC-1	1	27	53	7193	7743
TATGGATGTGCTACGC-1	1	26	54	7019	7843
GTACTAAGATTTGGAG-1	1	27	55	7194	7943
AGACCCGCCCTCCTCG-1	0	26	56	7020	8044
CGCATTAGCTAATAGG-1	1	27	57	7194	8143
GCTCTCGGGTACCGAA-1	0	26	58	7020	8244
CACCGCCAGAAGGTTT-1	0	27	59	7194	8344
TCCCAAAGACGAAGGA-1	0	26	60	7020	8444
ATGGATTGACCAAACG-1	0	27	61	7195	8544
GTCATGGACATGACTA-1	0	26	62	7021	8644
CTACTGCCACCTGACC-1	0	27	63	7195	8744
TTATATTTGGCAATCC-1	0	26	64	7021	8844
AGCACCAGTACTCACG-1	0	27	65	7195	8944
CATGGTCTAGATACCG-1	0	26	66	7021	9044
TCTACCGTCCACAAGC-1	0	27	67	7195	9144
CTAGTTGGGCCCGGTA-1	0	26	68	7021	9245
TCCCGCGTACTCCTGG-1	0	27	69	7196	9344
CAGAGCATGAGCTTGC-1	0	26	70	7022	9445
ACACGGGAACTTAGGG-1	0	27	71	7196	9545
GGCTCTGCTCCAACGC-1	1	26	72	7022	9645
AGAACGTGGTACATTC-1	0	27	73	7196	9745
CAATAAACCTTGGCCC-1	1	26	74	7022	9845
ACTTCGCCATACGCAC-1	1	27	75	7197	9945
ATCTGGTTAAGACTGT-1	1	26	76	7023	10045
TCGTAAGACGACATTG-1	1	27	77	7197	10145
GTGTACCTTGGCTACG-1	1	26	78	7023	10245
GCCCGTAATACCTTCT-1	1	27	79	7197	10345
CGGTCAAGTGGGAACC-1	1	26	80	7023	10446
TTGTAAGGCCAGTTGG-1	1	27	81	7197	10545
GGAGCACCAAGAACTA-1	1	26	82	7023	10646
TAATAGTGACGACCAG-1	1	27	83	7198	10746
CTAAATCCTATTCCGG-1	1	26	84	7024	10846
CGAGTTCTGTCCCACC-1	1	27	85	7198	10946
AGGCAGATGCGTAAAC-1	1	26	86	7024	11046
AAGGATGAGGGACCTC-1	1	27	87	7198	11146
AGAGAACCGTCTAGGA-1	1	26	88	7024	11246
GAGGGCGCAGCTCTGC-1	1	27	89	7199	11346
AAGATTGGCGGAACGT-1	1	26	90	7025	11446
CCAGTAGTCTGATCCA-1	1	27	91	7199	11546
AAGGGACAGATTCTGT-1	1	26	92	7025	11647
ATAGAGTTATCAACTT-1	1	27	93	7199	11747
AAATTACCTATCGATG-1	1	26	94	7025	11847
GATCCTAAATCGGGAC-1	1	27	95	7199	11947
TTACAGACCTAAATGA-1	1	26	96	7025	12047
CCTCACCTTAGCATCG-1	1	27	97	7200	12147
CATGCGACCAGTTTAA-1	1	26	98	7026	12247
AACATATCAACTGGTG-1	1	27	99	7200	12347
CTATAAGAGCCAATCG-1	1	26	100	7026	12447
AATATCGAGGGTTCTC-1	1	27	101	7200	12547
GTACTCCTGGGTATGC-1	1	26	102	7026	12648
ATAAGTAGGATTCAGA-1	1	27	103	7201	12747
AGGTCGCGGAGTTACT-1	1	26	104	7027	12848
CTAATTCTCAGATATT-1	1	27	105	7201	12948
GCCAACCATTTCCGGA-1	1	26	106	7027	13048
TGATCCCAGCATTAGT-1	1	27	107	7201	13148
CGTTGTAAGATTGATT-1	1	26	108	7027	13248
GAAACCATGGTGCGCT-1	1	27	109	7201	13348
AATCTATGCCGGAGCC-1	1	26	110	7027	13448
GACTCCCAGAATAAGG-1	1	27	111	7202	13548
TATGATCCGGCACGCC-1	1	26	112	7028	13648
CCGCTTGCTGACATGG-1	1	27	113	7202	13748
TGGTTAAGGGCGCTGG-1	1	26	114	7028	13849
TTGATAGTCAATACAT-1	1	27	115	7202	13948
GGTTTAATTGAGCAGG-1	1	26	116	7028	14049
CATTACATAGATTGTG-1	1	27	117	7203	14149
GGTACACCAGATTTAT-1	1	26	118	7029	14249
GGCCCGTATACCATGC-1	1	27	119	7203	14349
ATCTTTCGTATAACCA-1	1	26	120	7029	14449
GAGATGACAATCCTTA-1	1	27	121	7203	14549
AAAGCTTGCCTACATA-1	1	26	122	7029	14649
GAACGATAAGTTAAAG-1	1	27	123	7203	14749
TAATAGCTAAATGATG-1	0	26	124	7029	14849
TATGGCTAGGCTAATT-1	0	27	125	7204	14949
AGGAGAGTCTGGCTAC-1	0	26	126	7030	15050
TGCTCTGCCGGTTCAC-1	0	27	127	7204	15149
CCAATAGATTTCATCT-1	0	28	0	7360	2438
GGGCACGAATTGGCCG-1	0	29	1	7534	2538
TCGTTGACAGGGTCCC-1	0	28	2	7360	2638
ATCGTATTCCGAGAAC-1	0	29	3	7535	2738
GGGAATTCTGTCCAGT-1	0	28	4	7361	2839
ACGCGTTTCTTAAGAG-1	0	29	5	7535	2938
GAGAGCGCAGTCCCTG-1	0	28	6	7361	3039
GTCCTATTGTTGTGGT-1	0	29	7	7535	3139
CATCTGCAGGATCATT-1	0	28	8	7361	3239
GAGTCGACAGACCCTC-1	0	29	9	7535	3339
AAGTGCAAAGGTAGAC-1	0	28	10	7361	3439
AGGGTGGATAGTGCAT-1	0	29	11	7536	3539
TGATAGCGGGATTCTA-1	0	28	12	7362	3639
GTCAGTTTGGTAGTCG-1	0	29	13	7536	3739
GCATTCGAAATGAACA-1	0	28	14	7362	3839
AAAGACTGGGCGCTTT-1	0	29	15	7536	3939
TAACAATATTTGTTGC-1	1	28	16	7362	4040
CCAGCTTCCGCCCGCA-1	1	29	17	7537	4139
GATATGGATTACGCGG-1	1	28	18	7363	4240
AGAGCAGTTATGAGAC-1	1	29	19	7537	4340
TCACATCTTATCTGAT-1	1	28	20	7363	4440
TATGAAGACAGGTGCG-1	1	29	21	7537	4540
TACCTGCTGCACTGTG-1	1	28	22	7363	4640
TAGGTCCAAGTAAGGA-1	0	29	23	7537	4740
GAAACTCGTGCGATGC-1	1	28	24	7363	4840
AACAATTACTCTACGC-1	0	29	25	7538	4940
CCGCACGTGACCTCGG-1	1	28	26	7364	5041
AACTTGCCCGTATGCA-1	0	29	27	7538	5140
GGGTATGTATGCACTT-1	1	28	28	7364	5241
TTCGTACTCCAGAACG-1	0	29	29	7538	5341
GAATTTCTCGCTGCAG-1	1	28	30	7364	5441
AACAGGATGGGCCGCG-1	1	29	31	7539	5541
GACGTGTAGGGATTAT-1	1	28	32	7365	5641
TAGGTGAGCCCTACTC-1	0	29	33	7539	5741
CTAATTCGCACGCGCT-1	1	28	34	7365	5841
GAAGCTTGCTGACCGC-1	0	29	35	7539	5941
GGTTAGGCTTGGAGAA-1	1	28	36	7365	6041
ACAAGGACAAGAGGTT-1	0	29	37	7539	6141
AGGCCACCCGTTATGA-1	1	28	38	7365	6242
GTGGGCTTAGACACAC-1	1	29	39	7540	6341
CGTGTCCCATTCGCGA-1	1	28	40	7366	6442
TGGAGTGATGCGATGA-1	0	29	41	7540	6542
AACAACTGGTAGTTGC-1	1	28	42	7366	6642
CCTGGCTAGACCCGCC-1	0	29	43	7540	6742
CGCAATTAGGGTAATA-1	1	28	44	7366	6842
TCGAAATTTAGGACCA-1	1	29	45	7541	6942
AGACTAGCCTTCCAGA-1	1	28	46	7367	7042
TTGATCTAACTTTGTC-1	1	29	47	7541	7142
AAGGAGCGGTTGGTGC-1	1	28	48	7367	7242
ACTTGGGACCCGGTGG-1	1	29	49	7541	7342
TGATCTCCGGCGCCAG-1	1	28	50	7367	7443
CAGTTCAAATTGACAC-1	0	29	51	7541	7542
GTCCGGCTGAATTGCG-1	1	28	52	7367	7643
CTGGAAATGGATGCTT-1	0	29	53	7542	7743
TGATCGGTTTGACCCT-1	1	28	54	7368	7843
TAGAGTCTAAGCGAAC-1	0	29	55	7542	7943
GAGACTGATGGGTAGA-1	1	28	56	7368	8043
TAGCTAAGTCCGGGAG-1	0	29	57	7542	8143
GGGCGATATGTGTGAA-1	0	28	58	7368	8243
CTCGAGGTCGAACAGT-1	0	29	59	7543	8343
GATCCCTTTATACTGC-1	0	28	60	7369	8443
GTCATGCACCTCCGTT-1	0	29	61	7543	8543
ACTTTCCTATAGCTTC-1	0	28	62	7369	8644
TCGCTCGATATATTCC-1	0	29	63	7543	8743
ATAGGTTGGGCAGATG-1	0	28	64	7369	8844
CAATTAAGGGTGATGA-1	0	29	65	7543	8944
ACCGACTGAGTCCCAC-1	0	28	66	7369	9044
CCTGTCACCCGGGCTC-1	0	29	67	7544	9144
GATCGGTGGCCATAAC-1	0	28	68	7370	9244
CCTATGGGTTACCGTC-1	0	29	69	7544	9344
TTGGGACACTGCCCGC-1	0	28	70	7370	9444
CGAGGCTAAATATGGC-1	0	29	71	7544	9544
TCAGGGTGTAACGTAA-1	0	28	72	7370	9644
CGAGAGATGTGAACCT-1	0	29	73	7545	9744
TCGCTGGGCGGATTGT-1	1	28	74	7371	9845
AGATCTCAGGTGTGAT-1	1	29	75	7545	9944
TGGCCAAACTGAAGTA-1	1	28	76	7371	10045
GCTTCCGTCCCTAGAC-1	1	29	77	7545	10145
CAGCAGCCCGTTCCTT-1	1	28	78	7371	10245
TGTATAACAGATCCTG-1	1	29	79	7545	10345
CGCGGGAATTAGGCAG-1	1	28	80	7371	10445
TGCATGTGGTAATCTA-1	1	29	81	7546	10545
ACAATTTGAGCAGTGG-1	1	28	82	7372	10645
GAGCTAAGGGCATATC-1	1	29	83	7546	10745
CCAGATAGTTGAGTGA-1	1	28	84	7372	10845
CCACAATGTACGTCTT-1	1	29	85	7546	10945
CAATGGATCTCTACCA-1	1	28	86	7372	11046
TGTGGCAAAGCGTATG-1	1	29	87	7547	11145
TAAAGCGTTAGGAGAA-1	1	28	88	7373	11246
TCCGTTTAGCCTTGAA-1	1	29	89	7547	11346
CAGCTCGACAAGTTAA-1	1	28	90	7373	11446
GCCTATAGTGTCAGGG-1	1	29	91	7547	11546
ATAGACAACGGGACCT-1	1	28	92	7373	11646
CTACTATCTTTCAGAG-1	1	29	93	7547	11746
GCGCTGCTTTGCATTT-1	1	28	94	7373	11846
GCGCATCCAGTCAGCA-1	1	29	95	7548	11946
GACTCGCGGGAATGAC-1	1	28	96	7374	12047
CTGGTAACGAGCTCTT-1	1	29	97	7548	12146
TCCGGCCTAGCGTACA-1	1	28	98	7374	12247
TCTAGGTGGCGACGCT-1	1	29	99	7548	12347
ACGCTAGTGATACACT-1	1	28	100	7374	12447
ATCTGCACCTCTGCGA-1	1	29	101	7549	12547
CCTCACCTGAGGGAGC-1	1	28	102	7375	12647
AGTGAGCCTCGCCGCC-1	1	29	103	7549	12747
ACGAGTACGGATGCCC-1	1	28	104	7375	12847
GGTACCATTAAGACGG-1	1	29	105	7549	12947
TTCTGCTAGACTCCAA-1	1	28	106	7375	13047
TAACTATTACGCCAAA-1	1	29	107	7549	13147
GCATTCAAGGCAACGC-1	1	28	108	7375	13248
AGTACATCATTTATCA-1	1	29	109	7550	13347
GTCGTGTCTGGTCATC-1	1	28	110	7376	13448
AGTCTAAAGTATACTC-1	1	29	111	7550	13548
CGGCCCAACCTGTAGT-1	1	28	112	7376	13648
AGGGAGACATACTTCG-1	1	29	113	7550	13748
TCCCTAGATCAATAGG-1	1	28	114	7376	13848
TCCCGTCGCGTCATAG-1	1	29	115	7551	13948
CGCATCCATCAGCCAG-1	1	28	116	7377	14048
CTGCACCTAGTCCACA-1	1	29	117	7551	14148
CGAGGATCGGGAACGA-1	1	28	118	7377	14248
CAATGAGGTTCGACTA-1	1	29	119	7551	14348
TCTGACGGGCTAACCC-1	1	28	120	7377	14449
TTCTATGCCTTTCGCA-1	1	29	121	7551	14548
AGAGTATAGTGTTACG-1	0	28	122	7377	14649
CCATTGTTTCCTCCAT-1	0	29	123	7552	14749
CTCATCACTTAGTGAT-1	0	28	124	7378	14849
CCGAAGGGCGTACCGC-1	0	29	125	7552	14949
TCAAGCTGCCTTGAAA-1	0	28	126	7378	15049
CTCATTAACGTTGCCC-1	0	29	127	7552	15149
GTCTTCCTCACCTAAG-1	0	30	0	7708	2438
GGTGATGAAGGAAGTG-1	0	31	1	7883	2538
TCAATACAATTGCTGC-1	0	30	2	7709	2638
GCAACCCAAGTTGTTT-1	0	31	3	7883	2738
ATGAAGTGGACCCAGC-1	0	30	4	7709	2838
GAGAATCTCACGATCA-1	0	31	5	7883	2938
TATATCATTGATCAGT-1	0	30	6	7709	3038
AACTTTACGGGAGCTT-1	0	31	7	7883	3138
TTCTTGTGTCCATCAG-1	0	30	8	7709	3238
ACAATTTAGGAGGCTC-1	0	31	9	7884	3338
ATACTTGTTCTCGAGC-1	0	30	10	7710	3439
CACGGGATTGAGGGTT-1	0	31	11	7884	3538
GTTAATGTCTATCTTA-1	0	30	12	7710	3639
GCGTTATATTTGGAAC-1	0	31	13	7884	3739
CGTCAAGGCTATAAAT-1	0	30	14	7710	3839
TTAGCTCTGTAATCCG-1	0	31	15	7885	3939
AATGGTCCACCGTTCA-1	0	30	16	7711	4039
GTCATTGCATTGACCC-1	0	31	17	7885	4139
TGTCCGTGGCGCCTTT-1	0	30	18	7711	4239
TCAACTAACGTATAAC-1	0	31	19	7885	4339
TCCTCTCCAGTTGTCC-1	0	30	20	7711	4440
TGTGTTCGTATCCAAG-1	0	31	21	7885	4539
CCGCGTAGGTAAGGGC-1	0	30	22	7711	4640
CTGCGGGTGAAATGTT-1	0	31	23	7886	4740
TATCTACAGAGGTAAT-1	0	30	24	7712	4840
CTACTCTAGGCCCGGC-1	0	31	25	7886	4940
ACAAGCAGTGCCTAGC-1	1	30	26	7712	5040
TACAAGTCTCGTGCAT-1	0	31	27	7886	5140
TCGGAATGCGCTCTGA-1	0	30	28	7712	5240
TCGCGTCCAGAAGGTC-1	0	31	29	7887	5340
TATGGCCCGGCCTCGC-1	0	30	30	7713	5440
GCTGGCATATTCACCT-1	0	31	31	7887	5540
GTCAGAATAGTCTATG-1	1	30	32	7713	5641
GGCGTCCTATCCGCTG-1	0	31	33	7887	5740
CGGAGTTTGAGAGACA-1	0	30	34	7713	5841
AGCACTTAAGGACGCC-1	0	31	35	7887	5941
TCCACAATGGTTTACG-1	0	30	36	7713	6041
CCAACGATGCACTGAT-1	0	31	37	7888	6141
ATTTACAGTTTACTGG-1	0	30	38	7714	6241
CCCTGAAATGAGTTGA-1	0	31	39	7888	6341
CAAACGGTCGCACTTT-1	0	30	40	7714	6441
TGATTCGTCTATCACT-1	0	31	41	7888	6541
TCAGGTTCTTTGAGAA-1	0	30	42	7714	6641
CACGCAGCGAGGCTTT-1	0	31	43	7889	6741
TTAAGCGCCTGACCCA-1	0	30	44	7715	6842
CTTACACGGTATTCCA-1	0	31	45	7889	6941
AAGGCTGTGCTCATCG-1	0	30	46	7715	7042
GACCAGAGCCCTGTAG-1	0	31	47	7889	7142
TCCCAGGCTTAGCTAA-1	0	30	48	7715	7242
ATTGAAGATCTTAGTG-1	0	31	49	7889	7342
AGTTCCTACAGAATTA-1	0	30	50	7715	7442
GGGCTGGTTAGTCGCG-1	0	31	51	7890	7542
GAAATGGCGGTGTTAG-1	0	30	52	7716	7642
TACGAACACGACTTCA-1	0	31	53	7890	7742
ACCACAAGTTTCTATC-1	0	30	54	7716	7842
ATATTTAACCCTCAAG-1	0	31	55	7890	7942
GATCATTCCAAACATT-1	0	30	56	7716	8043
TCCAGGCGAGTACGGT-1	0	31	57	7891	8142
GTTTGACCAAATCCTA-1	0	30	58	7717	8243
CACAGCACCCACGGCA-1	0	31	59	7891	8343
TGCAAGAATGACGTAA-1	0	30	60	7717	8443
GCGAAGCCATACCCGT-1	0	31	61	7891	8543
TCCTTTCTTACGCTTA-1	0	30	62	7717	8643
GCTGCTCTCCGGACAC-1	0	31	63	7891	8743
ACTGTCTTCTTTAGAA-1	0	30	64	7717	8843
TCAAACTTAGATTGTT-1	0	31	65	7892	8943
CTATGTCACTAGCCCA-1	0	30	66	7718	9043
TGCGCAAAGCATTTGG-1	0	31	67	7892	9143
TTAATGTAGACCAGGT-1	0	30	68	7718	9244
GGCGGTAGGATCATTG-1	0	31	69	7892	9343
GGCAATAGTCAATGAG-1	0	30	70	7718	9444
ACACGAGACTCCTTCT-1	0	31	71	7893	9544
GACACAAGGGAAGAAA-1	1	30	72	7719	9644
TCAGCAAATGCATCTC-1	0	31	73	7893	9744
GAGATCTGTCACTCCG-1	1	30	74	7719	9844
ATGCCGGTCTTGCATA-1	0	31	75	7893	9944
TTGGGCGGCGGTTGCC-1	1	30	76	7719	10044
TTGTTGTGTGTCAAGA-1	0	31	77	7893	10144
ACTGTACGATACACAT-1	1	30	78	7719	10244
TCCACTTTATCTAGGT-1	1	31	79	7894	10344
[truncated: 2,992 more rows]

## Sheet: tissue_positions_list_D1
ACGCCTGACACGCGCT-1	0	0	0	2914	2526
TACCGATCCAACACTT-1	0	1	1	3088	2626
ATTAAAGCGGACGAGC-1	0	0	2	2914	2726
GATAAGGGACGATTAG-1	0	1	3	3088	2826
GTGCAAATCACCAATA-1	0	0	4	2914	2927
TGTTGGCTGGCGGAAG-1	0	1	5	3089	3026
GCATCCTCTCCTATTA-1	0	0	6	2914	3127
GCGAGGGACTGCTAGA-1	0	1	7	3089	3227
TGGTACCGGCACAGCC-1	0	0	8	2915	3327
GCGCGTTTAAATCGTA-1	0	1	9	3089	3427
TGCCTTGCCCTTACGG-1	0	0	10	2915	3527
GACGACTTTCCAAGAA-1	0	1	11	3089	3627
CCAGTGAGCTCCTTGT-1	0	0	12	2915	3728
ATACCCTGGCTCAAAT-1	0	1	13	3090	3827
GGGTTTCCGGCTTCCA-1	0	0	14	2916	3928
TAACCGTCCAGTTCAT-1	0	1	15	3090	4028
AAACAACGAATAGTTC-1	0	0	16	2916	4128
CAAGGGAGTGTATTTG-1	0	1	17	3090	4228
CCAAGCTTGATCTCCT-1	0	0	18	2916	4328
TTATTTCATCCCAAAC-1	0	1	19	3091	4428
GAGCGCTATGTCAGGC-1	0	0	20	2917	4529
TATGGCAGACTTTCGA-1	0	1	21	3091	4628
CTTCGTGCCCGCATCG-1	0	0	22	2917	4729
AAACGGGTTGGTATCC-1	0	1	23	3091	4829
TGCAAACCCACATCAA-1	0	0	24	2917	4929
GACGGGATGTCTTATG-1	0	1	25	3091	5029
GGCGAGCATCGAGGAC-1	0	0	26	2917	5129
CGCGTGCTATCAACGA-1	0	1	27	3092	5229
TGAAACCTCAACTCAC-1	0	0	28	2918	5330
CACATAAGGCGACCGT-1	0	1	29	3092	5429
TGACCCAACTCACATT-1	0	0	30	2918	5530
ATACGCCGATCTACCG-1	0	1	31	3092	5630
ACTTATCTGATCTATA-1	0	0	32	2918	5730
GTGTGAGCCGAGGTGC-1	0	1	33	3093	5830
GATGATTTGAAACTGG-1	0	0	34	2919	5930
GGGAACCACCTGTTTC-1	0	1	35	3093	6030
GTTCGTTGCGGACCAG-1	0	0	36	2919	6131
TGAGGTTGATCCCAAG-1	0	1	37	3093	6230
GATGCCACACTACAGC-1	0	0	38	2919	6331
AGGCAAAGAGGAATCA-1	0	1	39	3094	6431
AAGTAAGCTTCCAAAC-1	0	0	40	2919	6531
AACGTAGTCTACCCAT-1	0	1	41	3094	6631
GTTTGAGCGGTTATGT-1	0	0	42	2920	6731
GAAGCAAGGCAATGTT-1	0	1	43	3094	6831
TCACTCAGCGCATTAG-1	0	0	44	2920	6931
TACAATGAAACCAGCA-1	0	1	45	3094	7031
GTGCGCTTACAAATGA-1	0	0	46	2920	7132
GCACTCCCACAGTCCC-1	0	1	47	3095	7232
CGAAGACTGCCCGGGA-1	0	0	48	2921	7332
CAGGATCCGCCCGACC-1	0	1	49	3095	7432
CACGATTGGTCGTTAA-1	0	0	50	2921	7532
GGTTGTATCGTGAAAT-1	0	1	51	3095	7632
TCTTATGGGTAGTACC-1	0	0	52	2921	7732
TACAAGCTGTTCACTG-1	0	1	53	3096	7832
GTATCTTGTTGCTCAC-1	0	0	54	2921	7933
ATACCAGGTGAGCGAT-1	0	1	55	3096	8033
CCTAAACAGGGTCCGT-1	0	0	56	2922	8133
ATGGTGCTCAAAGCCA-1	0	1	57	3096	8233
CAAATGCGGAGTGTTC-1	0	0	58	2922	8333
CGTGCCCGACATTTGT-1	0	1	59	3096	8433
GTATCTCCCTAACTGT-1	0	0	60	2922	8533
ATTTGCCTAGTTACGA-1	0	1	61	3097	8633
ACGTCCTAAACGAGAT-1	0	0	62	2923	8734
CTGGGATCGCCCAGAT-1	0	1	63	3097	8834
CTGCAAATGGGCTCCA-1	0	0	64	2923	8934
CATTATAACAGGGTCC-1	0	1	65	3097	9034
ACCTTTCCTTTAGAAG-1	0	0	66	2923	9134
ATAGATTTGCAGTCGG-1	0	1	67	3098	9234
CTCGGGCATCGTCGGG-1	0	0	68	2924	9334
GTGGCGGGCCGTAGCT-1	0	1	69	3098	9434
CAACAGTGCCAAACGG-1	0	0	70	2924	9535
TGCGGGTATTGGGATC-1	0	1	71	3098	9635
GTCTCGCCAACACGCC-1	0	0	72	2924	9735
CTGGGCGGCCAAATGT-1	0	1	73	3098	9835
TAAAGGAGAAACTAGT-1	0	0	74	2924	9935
TCCCACGGAGGGAGCT-1	0	1	75	3099	10035
AGCTTCAATACTTTGA-1	0	0	76	2925	10135
TTCCACATTTCTCGTC-1	0	1	77	3099	10235
ACAAACCGACAAGGCG-1	0	0	78	2925	10336
AGACGGGATTGGTATA-1	0	1	79	3099	10436
AACCTAAAGCCGTCCG-1	0	0	80	2925	10536
TACAAATTGCGGAGGT-1	0	1	81	3100	10636
CCCGCTAGAGGGTTAA-1	0	0	82	2926	10736
CATTGCAAAGCATAAT-1	0	1	83	3100	10836
TGTACGCTATCAGCTT-1	0	0	84	2926	10936
TTCTTCGCAATAGAGC-1	0	1	85	3100	11036
TGTGATTCCAGCGCTT-1	0	0	86	2926	11137
ATTCAGGATCGCCTCT-1	0	1	87	3101	11236
GCCCATGGGTGCAATG-1	0	0	88	2926	11337
TTCCCGACGCTTCACT-1	0	1	89	3101	11437
AGCGGTTGAGATGTAC-1	0	0	90	2927	11537
GCTGTCTGTGATCGAC-1	0	1	91	3101	11637
AAAGACATGAAGTTTA-1	0	0	92	2927	11737
CAACAGAATAACGCTA-1	0	1	93	3101	11837
TGCGGTCTACGAGTAA-1	0	0	94	2927	11938
AAGACTCACGCCCACT-1	0	1	95	3102	12037
CTTTGAAACATATTCC-1	0	0	96	2928	12138
CTGGGCACTAGTCGGA-1	0	1	97	3102	12238
CGCCCTTACATCCACC-1	0	0	98	2928	12338
CACGACCACAGACTTT-1	0	1	99	3102	12438
CAATCCATTATCCGTT-1	0	0	100	2928	12538
GTGGCGTGCACCAGAG-1	0	1	101	3103	12638
CGGAGTCCTAACCTGG-1	0	0	102	2929	12739
GGTCCCATAACATAGA-1	0	1	103	3103	12838
ATCTCATAAACCTACC-1	0	0	104	2929	12939
TGCATGGCAGTCTTGC-1	0	1	105	3103	13039
TTGCAGGTCATGAAGT-1	0	0	106	2929	13139
AGCTGCATTTGAGGTG-1	0	1	107	3103	13239
TAATCAGGAATGCTGC-1	0	0	108	2929	13339
CCATCATAAGAACAGG-1	0	1	109	3104	13439
TCGTATCACCAAGCTA-1	0	0	110	2930	13540
ATTCAGATGAATCCCT-1	0	1	111	3104	13639
AAAGGTCAACGACATG-1	0	0	112	2930	13740
AGCTGCTGTGCCGAAT-1	0	1	113	3104	13840
CTAGCGCCAATCCTAC-1	0	0	114	2930	13940
GCTCGACCGAACTGAA-1	0	1	115	3105	14040
ACAGTGCAGCGCATTT-1	0	0	116	2931	14140
CGGCTGAAGGTTACGC-1	0	1	117	3105	14240
CACCTCTACGAGTGTG-1	0	0	118	2931	14341
ATACGACAGATGGGTA-1	0	1	119	3105	14440
ACTTCCTGTCGTGCGA-1	0	0	120	2931	14541
CGTAACGGAACGATCA-1	0	1	121	3106	14641
AAATCACTCCTAAACG-1	0	0	122	2931	14741
CTCCGAGTAAATCCGC-1	0	1	123	3106	14841
ACGCTAGTATCAGTGC-1	0	0	124	2932	14941
AGAGTGAACAGACACC-1	0	1	125	3106	15041
ACACCCGTAAATCTGT-1	0	0	126	2932	15142
GCTTTGCTGCCGGGTA-1	0	1	127	3106	15241
ACAGGAGGCGCAGCCG-1	0	2	0	3262	2526
AGGCAATACGGAGGAC-1	0	3	1	3436	2625
TGGTGTGACAGACGAT-1	0	2	2	3262	2726
ATCTATCGATGATCAA-1	0	3	3	3437	2826
CGGTAACAAGATACAT-1	0	2	4	3263	2926
TCGCCGGAGAGTCTTA-1	0	3	5	3437	3026
GGAGGAGTGTGTTTAT-1	0	2	6	3263	3126
TTAGGTGTGACTGGTC-1	0	3	7	3437	3226
CAGGGCTAACGAAACC-1	0	2	8	3263	3327
CCCGTGGGTTAATTGA-1	0	3	9	3438	3426
GACCGACCGCTAATAT-1	0	2	10	3263	3527
GGTATCAAGCATAGAA-1	0	3	11	3438	3627
TGCATGAGTAGATTCG-1	0	2	12	3264	3727
AATTCCAACTTGGTGA-1	0	3	13	3438	3827
TGCCGATGTCATCAAT-1	0	2	14	3264	3927
GCTGGGTCCGCTGTTA-1	0	3	15	3438	4027
TGAACACCCGAAGCAG-1	0	2	16	3264	4128
AACATTGGTCAGCCGT-1	0	3	17	3439	4227
GTGGGTCTTCTTTGCG-1	0	2	18	3265	4328
CATCGAATGGATCTCT-1	0	3	19	3439	4428
GCTACACTGTCCGAAC-1	0	2	20	3265	4528
CGGGTTGTAGCTTTGG-1	0	3	21	3439	4628
CCTAAGTGTCTAACCG-1	0	2	22	3265	4728
TCTGTGACTGACCGTT-1	0	3	23	3440	4828
TTATCATACTCGCAAA-1	0	2	24	3266	4929
AGCGTAGCGCTAGACC-1	0	3	25	3440	5028
TCCCTCCGAAATCGTT-1	0	2	26	3266	5129
AGGTCGCCACTTCGGT-1	0	3	27	3440	5229
CTAGCAACTAATTTAC-1	0	2	28	3266	5329
TTGCTAGCTACCAATC-1	0	3	29	3440	5429
GCCGGTTTGGGCGGAT-1	0	2	30	3266	5529
TGTAACTTGTCAACCT-1	0	3	31	3441	5629
CGAGATGTTGCCTATA-1	0	2	32	3267	5730
GTTACGAAATCCACGC-1	0	3	33	3441	5829
CTTGTCGTACGTGTCA-1	0	2	34	3267	5930
GCGTCCAGCTCGTGGC-1	0	3	35	3441	6030
CCCTTCTCGTACGCGA-1	0	2	36	3267	6130
CCAAAGTCCCGCTAAC-1	0	3	37	3442	6230
CCGCTTCGCGGTTAAC-1	0	2	38	3268	6330
GTTACGGCCCGACTGC-1	0	3	39	3442	6430
CCCGCTTGCCCTCGTC-1	0	2	40	3268	6530
TAGTGAGAAGTGGTTG-1	0	3	41	3442	6630
CGCTACCGCCCTATGA-1	0	2	42	3268	6731
AAACAATCTACTAGCA-1	0	3	43	3443	6831
GCGCGATGGGTCAAGT-1	0	2	44	3268	6931
ATAAACCATTGGACGG-1	0	3	45	3443	7031
TCGGGCACTTCTGGAT-1	0	2	46	3269	7131
TCTGTGGCTACATTTC-1	0	3	47	3443	7231
CTCTGTGCCTGCTATG-1	0	2	48	3269	7331
CACGACTAAAGTTCTG-1	1	3	49	3443	7431
GAGGAGTAATTCCTAC-1	0	2	50	3269	7532
AGAGGTATCTCGGTCC-1	0	3	51	3444	7632
GGCGTACCCTATATAA-1	0	2	52	3270	7732
GCCGGAAACACATCTT-1	0	3	53	3444	7832
AAATGTGGGTGCTCCT-1	0	2	54	3270	7932
ACCAGGAGTGTGATCT-1	0	3	55	3444	8032
TGTGGAGGAAGCTTAA-1	0	2	56	3270	8132
AAGGAGAACTTATAAG-1	0	3	57	3445	8232
CCCTCGGGAGCCTTGT-1	0	2	58	3271	8333
ACTGTTTAGTGTAGGC-1	0	3	59	3445	8433
CGTCAGTTTATCGTCT-1	0	2	60	3271	8533
GCGTGTATGTCGTATT-1	0	3	61	3445	8633
ACAATCGATCTTTATA-1	0	2	62	3271	8733
CAGCCCTCACAGGCAG-1	0	3	63	3445	8833
CGCGTCATATTAAACC-1	0	2	64	3271	8933
GAAGACTTCAATGCCG-1	0	3	65	3446	9033
TTGCGGCGACTCATGC-1	0	2	66	3272	9134
ACCAAACTAGAAATCC-1	0	3	67	3446	9234
TTACTGTTTCTCTACG-1	0	2	68	3272	9334
GACCAGGTCATTCATA-1	0	3	69	3446	9434
TTCTTCCCTTTGATAT-1	0	2	70	3272	9534
ACGCCCAGCTGTCGAT-1	0	3	71	3447	9634
AGTAGCGTGAACGAAC-1	0	2	72	3273	9734
CCTCGACCCACTGCCT-1	0	3	73	3447	9834
AGTTATTGAAAGGTAA-1	0	2	74	3273	9935
TCAGTTACGGAATGAT-1	0	3	75	3447	10035
GAATCTATACTCGGAC-1	0	2	76	3273	10135
TCGGCTAACTTCCCTT-1	0	3	77	3447	10235
ACGTGGTCGAATGTGC-1	0	2	78	3273	10335
ATATCGTGCCAGACCC-1	0	3	79	3448	10435
GTAGCTAGTAAGCGCG-1	0	2	80	3274	10535
ACGCTTAGTGTCTCTC-1	0	3	81	3448	10635
TCCGGCCTGCATCGAT-1	0	2	82	3274	10736
TAGTGGAACTCATACA-1	0	3	83	3448	10835
ATCATCTGCCCAGTGT-1	0	2	84	3274	10936
GTTATTAAATACGACC-1	0	3	85	3449	11036
GCGCTAAGTATGCATG-1	0	2	86	3275	11136
CCTGACGCAACCTTTA-1	0	3	87	3449	11236
CCCAAGAATGCACGGT-1	0	2	88	3275	11336
AACTGGGTTCGAGCCG-1	0	3	89	3449	11436
GGTTCCACCCGCTTCT-1	0	2	90	3275	11537
CATGCACGTGTTACTG-1	0	3	91	3450	11636
AGCGTTCCGATTTAAA-1	0	2	92	3275	11737
CCTACGCGACCTTACA-1	0	3	93	3450	11837
CGAATTACATGGTGTT-1	0	2	94	3276	11937
GAGGTCTTAGTGGGTC-1	0	3	95	3450	12037
GCCGCTAGATACGCAG-1	0	2	96	3276	12137
GTCACCTGTCTATGTC-1	0	3	97	3450	12237
CCGATTGGTCAATGAA-1	0	2	98	3276	12338
CCTGTGCGGATTGTAA-1	0	3	99	3451	12437
TTACGTAGCGCGTGCT-1	0	2	100	3277	12538
GGAGGCGAAGAACCGC-1	0	3	101	3451	12638
GGGTCACGTGCTTATG-1	0	2	102	3277	12738
GCTCCGGACGTTGATA-1	0	3	103	3451	12838
ATGTTTGTAAGATCAT-1	0	2	104	3277	12938
TGACCCAGCATTCCCG-1	0	3	105	3452	13038
TGGTCGTTTGATAGAT-1	0	2	106	3278	13139
TGTAATGCCTTCGGAC-1	0	3	107	3452	13238
TGCTCACACAACAACC-1	0	2	108	3278	13339
TACGATCCAAGCCACT-1	0	3	109	3452	13439
TTGTAACTTCATAGCG-1	0	2	110	3278	13539
AGATTCAAGCGGGTCG-1	0	3	111	3452	13639
CTCAGCAGACTGCCGA-1	0	2	112	3278	13739
GTAACATCAGCTCATC-1	0	3	113	3453	13839
ATGGAACAGAATAAAC-1	0	2	114	3279	13940
GGGCCTATACAACCGG-1	0	3	115	3453	14039
TCAAACAATTAGGACA-1	0	2	116	3279	14140
AAACCACTACACAGAT-1	0	3	117	3453	14240
AAACGACAGTCTTGCC-1	0	2	118	3279	14340
TTGAGGGTCGAACGCG-1	0	3	119	3454	14440
TGTTGATCACTGTTTA-1	0	2	120	3280	14540
AGGGTGTGCTACACGC-1	0	3	121	3454	14640
GTAGTTAGACAATATA-1	0	2	122	3280	14741
AATGGCCGCCAATGCG-1	0	3	123	3454	14840
TCGGCGGTATTAGATT-1	0	2	124	3280	14941
GGGTCACTGAGTAGTG-1	0	3	125	3455	15041
GAATTATGCAACCTAC-1	0	2	126	3280	15141
GATCTTAGTGAACGTG-1	0	3	127	3455	15241
CTAATGCGCCCAACAA-1	0	4	0	3610	2525
GCCACCCATTCCACTT-1	0	5	1	3785	2625
TACTCACAACGTAGTA-1	0	4	2	3611	2725
GTTCGGTGTGGATTTA-1	0	5	3	3785	2825
TCTTTCGGCGGGACAC-1	0	4	4	3611	2926
GGAGACATTCACGGGC-1	0	5	5	3785	3025
GGGATTATCTCACAAC-1	0	4	6	3611	3126
TAGAACGCCAGTAACG-1	0	5	7	3786	3226
ACGAGTCGCCGGCGTT-1	0	4	8	3612	3326
TGATGGGACTAAGTCA-1	0	5	9	3786	3426
TGCGAGAAACGTTACG-1	0	4	10	3612	3526
TCGCCTCGACCTGTTG-1	0	5	11	3786	3626
AACTCGATAAACACGT-1	0	4	12	3612	3727
AGGAAAGCCTCTGATG-1	0	5	13	3787	3826
GAAGGACTAAATTGAA-1	0	4	14	3613	3927
GTATCGGGACGAGCTG-1	0	5	15	3787	4027
CCTGTGCATAGGAGAC-1	0	4	16	3613	4127
CATACGGGTGCATGAT-1	0	5	17	3787	4227
CCACTAAACTGAATCG-1	0	4	18	3613	4327
AAATTGCGGCGGTTCT-1	1	5	19	3787	4427
AGTCCAGCGGGTACGT-1	0	4	20	3613	4528
CATTCAGGTCAGTGCG-1	1	5	21	3788	4627
CTAAAGTCCGAAGCTA-1	0	4	22	3614	4728
AATCAGACTGCAGGAC-1	0	5	23	3788	4828
AGTATCCATAATAACG-1	0	4	24	3614	4928
CTGGCTGCTAACGTAA-1	0	5	25	3788	5028
GTTCCAAGACAGCGAC-1	0	4	26	3614	5128
AAGACTAACCCGTTGT-1	0	5	27	3789	5228
GATTAATCCTGGCTCA-1	0	4	28	3615	5329
CGCGCAAGGAACTACA-1	0	5	29	3789	5428
CAGTAGCGAGGTAGTA-1	0	4	30	3615	5529
ACGGCGGGTTGCCCTG-1	0	5	31	3789	5629
CTAGGCGGCAGAGAAT-1	0	4	32	3615	5729
GTGCGCAGCTTGCTCC-1	1	5	33	3789	5829
TCACTATCGTGCAATC-1	0	4	34	3615	5929
TATGATTCTGCTTGGT-1	0	5	35	3790	6029
TAAGATTTAGCGGGAG-1	0	4	36	3616	6129
TTACGGTGTCACCGAG-1	0	5	37	3790	6229
CTACACTAGCTTGTTC-1	0	4	38	3616	6330
TGAGCAGTCGTGAAGT-1	1	5	39	3790	6430
CGCTGAGGACGTCCAA-1	0	4	40	3616	6530
GTGTATGACTTTAAAG-1	1	5	41	3791	6630
CTAAACGGGTGTAATC-1	0	4	42	3617	6730
TGTACTGTGCCAAAGT-1	1	5	43	3791	6830
GGCCACAAGCGATGGC-1	0	4	44	3617	6930
GTCAATTGTACTGAAG-1	1	5	45	3791	7030
AGGGACAGCACGGCGG-1	0	4	46	3617	7131
AGCTTATAGAGACCTG-1	1	5	47	3792	7231
AACTAGCGTATCGCAC-1	0	4	48	3617	7331
AACTTTAGCTGCTGAG-1	1	5	49	3792	7431
CCCAAGACAGAGTATG-1	0	4	50	3618	7531
GGCATCAACGAGCACG-1	1	5	51	3792	7631
ATGCATTCCGTGATGG-1	0	4	52	3618	7731
TTATAGATGCACATTA-1	1	5	53	3792	7831
GAACCATCTGGGAGAC-1	0	4	54	3618	7932
TGCTATACAAACGGAC-1	1	5	55	3793	8032
ACTTGCCATATTGTAC-1	0	4	56	3619	8132
TATTCCGGCAGTCCTA-1	1	5	57	3793	8232
GACGGACCGCGTTCCT-1	0	4	58	3619	8332
ATGTGTAGTTTAGTCA-1	1	5	59	3793	8432
ATACCAGCAAATTGCT-1	0	4	60	3619	8532
AAGTTTACTAATGGCA-1	1	5	61	3794	8632
CTCTCGATGTGCGCCT-1	0	4	62	3620	8733
GATTGACACTCTGCTC-1	1	5	63	3794	8833
TATCACAGCACGGGCA-1	0	4	64	3620	8933
ACCGTTCCCGCTCTGA-1	1	5	65	3794	9033
CCGCCACCACAATCCA-1	0	4	66	3620	9133
CATTCACTGACAGCTA-1	0	5	67	3794	9233
CGGCTGCAAGATTAAG-1	0	4	68	3620	9333
CATGAACCTCTTATCA-1	1	5	69	3795	9433
TTAATGCGAGGTAACT-1	0	4	70	3621	9534
AATAAGTCCTCGAGAC-1	0	5	71	3795	9634
ACCAGCCCGGTCTTTG-1	0	4	72	3621	9734
CTACGAACTAGGTCGA-1	0	5	73	3795	9834
ACATCTCAACGCGTAA-1	0	4	74	3621	9934
CACTACTCAGTTCTGT-1	0	5	75	3796	10034
CCGACTCGCATAGTCT-1	0	4	76	3622	10134
CATTTATCGTTCAAGA-1	0	5	77	3796	10234
CAAACGTGGTCTTGCG-1	1	4	78	3622	10335
TAGAAACCACTAAGTA-1	0	5	79	3796	10434
ACTGATTTAGTGATTC-1	0	4	80	3622	10535
TCGTATTTCGTCCGGA-1	0	5	81	3797	10635
CGGAAATTTCACATCC-1	0	4	82	3622	10735
ATCCACGCTAAATGTT-1	0	5	83	3797	10835
GTTCAATCTATGTCAA-1	0	4	84	3623	10935
ATAAAGGTCAAGTACG-1	0	5	85	3797	11035
CAACTCCAACGTTTAG-1	0	4	86	3623	11136
TAGGAACAGCCTCCAG-1	0	5	87	3797	11235
ATGGGAACGGAAGCGG-1	0	4	88	3623	11336
CACACGTTTCAATGGG-1	0	5	89	3798	11436
GGTGTTCTGTTTCTAC-1	0	4	90	3624	11536
AGTAACGTTCATCCTG-1	0	5	91	3798	11636
GTATAGTGGCCCATGT-1	0	4	92	3624	11736
TCTACACGTTCATGCA-1	0	5	93	3798	11836
AATCTGGGTAGACCCT-1	0	4	94	3624	11937
TCGGTTAGCCATGTAG-1	0	5	95	3799	12036
TGCCATGGCTTATAAG-1	0	4	96	3624	12137
TAAGTAAATGTGCCGC-1	0	5	97	3799	12237
GTGTCCGATAAGGCAT-1	0	4	98	3625	12337
TGGCACGAGCTCGAGT-1	0	5	99	3799	12437
ACCGGTCTGAGTACGG-1	0	4	100	3625	12537
GAACTTAGCGCCCGGT-1	0	5	101	3799	12637
AGTAGCTAGACGCCGA-1	0	4	102	3625	12738
ATAGGAATCTAAGCTT-1	0	5	103	3800	12837
CTTCCTGCATATTTAC-1	0	4	104	3626	12938
CAATATGTAGATTTAC-1	0	5	105	3800	13038
ACAAGGCCTACCAGCC-1	0	4	106	3626	13138
TTATAGTCCAAGGTGC-1	0	5	107	3800	13238
AAACGCCCGAGATCGG-1	0	4	108	3626	13338
CCTCGTTACGCCTGTT-1	0	5	109	3801	13438
GAACGGTGTAAAGCAG-1	0	4	110	3627	13539
ACGCATAAATGACATG-1	0	5	111	3801	13638
GGTTCGATGCTGAGTT-1	0	4	112	3627	13739
CTTTGGCAGACAGAGT-1	1	5	113	3801	13839
TTCGTGGGCTGGAAGC-1	0	4	114	3627	13939
CAAAGGTTAAATTCAG-1	0	5	115	3801	14039
GTTTGGCGTCAGGCAC-1	0	4	116	3627	14139
GCTTTCTATCTCAACT-1	0	5	117	3802	14239
TGCATCTCCGGATCTT-1	0	4	118	3628	14340
CTGAAACGGCCCTCAG-1	0	5	119	3802	14439
TAGCAGTAAATACGCG-1	0	4	120	3628	14540
CGGGCTACTTAAATTG-1	0	5	121	3802	14640
ATTATGCTCAGTATTG-1	0	4	122	3628	14740
TGATGCTCACGTAGTC-1	0	5	123	3803	14840
GTCTAAGATGCCCAGC-1	0	4	124	3629	14940
AACCCGATAGGGCTTC-1	0	5	125	3803	15040
CGCTATCGTGGCTTTA-1	0	4	126	3629	15140
CGTCTCTCGCCGAGGC-1	0	5	127	3803	15240
AGTGGGAGTATACACG-1	0	6	0	3959	2525
GGTCTTGGTGTTAACT-1	1	7	1	4133	2624
GGCTGGCAGCTTTATG-1	0	6	2	3959	2725
CGCCAATTATTGCGTT-1	1	7	3	4134	2825
GGTAACCGGCAAAGGT-1	0	6	4	3959	2925
TGGGACCATTGGGAGT-1	1	7	5	4134	3025
CTGCAGGTGCTCGGCC-1	0	6	6	3960	3125
CCGGTGCGAGTGATAG-1	1	7	7	4134	3225
GGGTACACTCTGGAGG-1	1	6	8	3960	3326
TAGCCAGAGGGTCCGG-1	1	7	9	4134	3425
CTTGTGAGGACAGCGG-1	1	6	10	3960	3526
GAAGGGCATAACCATG-1	1	7	11	4135	3626
CAACATGGCCTGATAA-1	1	6	12	3961	3726
CAATTTGACCGGGAAG-1	1	7	13	4135	3826
TCTGACTGTAATGGTT-1	1	6	14	3961	3926
TTCATAGCCTTGTAAC-1	1	7	15	4135	4026
TGGAAACGGAGTGAAC-1	1	6	16	3961	4127
ATCGCACGATTGTTCA-1	1	7	17	4136	4226
CGCCACCCGCATTAAC-1	1	6	18	3962	4327
TGGACCACGGCGTTGA-1	1	7	19	4136	4427
GTATATGTTACGGCGG-1	1	6	20	3962	4527
GTATTCTTACCGTGCT-1	1	7	21	4136	4627
TTCAGAGTAACCTGAC-1	1	6	22	3962	4727
GCGGTAACCCAAATGA-1	1	7	23	4136	4827
CTACGTGTTGCCACCA-1	1	6	24	3962	4928
CTAGATAAACTCCTCG-1	1	7	25	4137	5027
TCCATTAGTTGGATAG-1	1	6	26	3963	5128
CTGGCTCCTGCGGGAT-1	1	7	27	4137	5228
CAGTCTCTCGGCTAAT-1	1	6	28	3963	5328
GTATGACGTGGGAAAC-1	1	7	29	4137	5428
AGTCACTCCGCCTCAT-1	1	6	30	3963	5528
GCAGCGGTGGGCATTA-1	1	7	31	4138	5628
TATGGAGTTTCTCGTT-1	1	6	32	3964	5728
ACTCAACGAATGTATT-1	1	7	33	4138	5828
AACACGCGGCCGCGAA-1	1	6	34	3964	5929
CGATATTAGCCGCAGG-1	1	7	35	4138	6029
AGCGTCTGAACCCGCA-1	1	6	36	3964	6129
GATGTCCGGATCACAT-1	1	7	37	4139	6229
GGTCACGTTAGATTCA-1	1	6	38	3964	6329
TTAAGGATACGGAGGT-1	1	7	39	4139	6429
GTGCGGGACCATCGGC-1	1	6	40	3965	6529
CCATCTTGTTCACAAT-1	1	7	41	4139	6629
TCCGAGAAGGCTAAGC-1	1	6	42	3965	6730
TGGCGGTGTGCGATTG-1	1	7	43	4139	6830
ATCCTGCTGCAGATAG-1	1	6	44	3965	6930
TTATGCGTCCCGGTCC-1	1	7	45	4140	7030
CATAATGAGCGGGCGA-1	1	6	46	3966	7130
AGACATAGATCCTTCC-1	1	7	47	4140	7230
GGTGAAACCGGGAATG-1	1	6	48	3966	7330
AACTGGTGTGGGCCTT-1	1	7	49	4140	7430
GTAGCGCTGTTGTAGT-1	1	6	50	3966	7531
TTGTTTGTGTAAATTC-1	1	7	51	4141	7631
GGATCAAAGGACGAGG-1	1	6	52	3966	7731
CGTAGCGCCGACGTTG-1	1	7	53	4141	7831
CAAGTGAACTTTGGTT-1	1	6	54	3967	7931
GTAGACAACCGATGAA-1	1	7	55	4141	8031
CAATGGTCGGCCTGGG-1	1	6	56	3967	8131
ACAGATTAGGTTAGTG-1	1	7	57	4141	8231
GTTATCACCTTCTGAA-1	1	6	58	3967	8332
TGGTATCGGTCTGTAT-1	1	7	59	4142	8432
GGAATAACCTCAAGAA-1	1	6	60	3968	8532
ATTATCTCGACAGATC-1	1	7	61	4142	8632
CCGAGGGATGTTAGGC-1	1	6	62	3968	8732
TGAGATCAAATACTCA-1	1	7	63	4142	8832
AAACGAAGAACATACC-1	1	6	64	3968	8932
CTGGTCCTAACTTGGC-1	1	7	65	4143	9032
TGCACGAGTCGGCAGC-1	1	6	66	3969	9133
ATAGTCTTTGACGTGC-1	1	7	67	4143	9233
TGGAGCTAAAGTTCCC-1	1	6	68	3969	9333
GGGTGGTCCAGCCTGT-1	1	7	69	4143	9433
CATGCATGGAGACCCT-1	1	6	70	3969	9533
ACACGGCACTATGCAT-1	1	7	71	4143	9633
CCCTGGTATGGGCGGC-1	1	6	72	3969	9733
GGAGGATTGAAAGGAG-1	1	7	73	4144	9833
CCGCTGGTGCCATTCA-1	1	6	74	3970	9934
GTTAGAGTGTGCCGCT-1	1	7	75	4144	10033
TCGGAATGACCATCAA-1	0	6	76	3970	10134
TTCAATTAGCCATAAT-1	1	7	77	4144	10234
GATGTGTTGTCACAAG-1	0	6	78	3970	10334
TCTTTCTCTTAAGGAG-1	0	7	79	4145	10434
ACCCTTTAGTTCTCCA-1	0	6	80	3971	10534
ACCACAACTCAGAACA-1	0	7	81	4145	10634
TATGATAAATCTAACG-1	0	6	82	3971	10735
GATCCTCTTGCGCTTA-1	0	7	83	4145	10834
TTCTACCTTTATGTTG-1	0	6	84	3971	10935
GAAATACCTGCTGGCT-1	0	7	85	4146	11035
ATTCTGAGTATGAACT-1	0	6	86	3971	11135
GGATTAAGCTAAGGTC-1	0	7	87	4146	11235
AGTACGTGGCCTGTCT-1	0	6	88	3972	11335
TCAGGGTGCACGAAAC-1	0	7	89	4146	11435
AAATTTACCGAAATCC-1	0	6	90	3972	11536
TTGAGGCATTTAACTC-1	0	7	91	4146	11635
AACCAGTATCACTCTT-1	0	6	92	3972	11736
CACCGGAGATATCTCC-1	0	7	93	4147	11836
GACTGGGCGCCGCAAC-1	0	6	94	3973	11936
CACGTCTATGATGTGG-1	0	7	95	4147	12036
TTAAGACGAACGAACC-1	0	6	96	3973	12136
TGACCAGCTTCAAAGT-1	0	7	97	4147	12236
AGAGTTAGAGACCGAT-1	0	6	98	3973	12337
TTCGGACTGATGCCTT-1	0	7	99	4148	12436
CTCGAATGGAACGTAT-1	0	6	100	3973	12537
GGACGGCTTGCGCAAC-1	0	7	101	4148	12637
CTAAGTACAGGGCTAC-1	0	6	102	3974	12737
ACAAATTCAGATCTGA-1	1	7	103	4148	12837
CATGGAAATGGGACCA-1	0	6	104	3974	12937
GGTGGACCACGTGTTA-1	0	7	105	4148	13037
CACGACGTAATAGTAA-1	0	6	106	3974	13138
CGGGTTCGGCACGTAT-1	0	7	107	4149	13237
CTGGGCTATCCTTTGG-1	0	6	108	3975	13338
GTATTAGGGTTCGCGT-1	0	7	109	4149	13438
TCATTCGTATAATTTG-1	0	6	110	3975	13538
AATAGCAAGCCTCCTG-1	0	7	111	4149	13638
CATCTACCCGAGAACG-1	0	6	112	3975	13738
GCTTCAGTGGGATTAC-1	0	7	113	4150	13838
TCTGTGATGGAGGTTG-1	0	6	114	3976	13939
ATCCACTTTCAGACTA-1	0	7	115	4150	14038
ATGGTTACGAAACATG-1	1	6	116	3976	14139
GGCCCAATCTAGAGGG-1	0	7	117	4150	14239
GATGGTGAAATAACCC-1	0	6	118	3976	14339
AGAGGGACAATTGTCC-1	0	7	119	4150	14439
CGCGTACATTCTGGAA-1	0	6	120	3976	14539
CAAGAAACCCTAAACT-1	0	7	121	4151	14639
TTGGTGCGGTGTTGAA-1	0	6	122	3977	14739
GGTTCCCTAGTGTCTC-1	0	7	123	4151	14839
CGATAACCAATTTGAG-1	0	6	124	3977	14940
GCCCACTGGTCCACAA-1	0	7	125	4151	15040
GAGGGCCGGCAGAGTC-1	0	6	126	3977	15140
CGACACGGATGCCCAC-1	0	7	127	4152	15240
CTGTCTGTGGCTGGCT-1	1	8	0	4307	2524
ATATTATCCCGTATTT-1	1	9	1	4482	2624
GCGCTGGCGGAAAGTC-1	1	8	2	4308	2724
ATCTAACGTCCCTATG-1	1	9	3	4482	2824
GTCAGACAGCGTTGGA-1	1	8	4	4308	2925
GCCAGGCTTAGTGGTA-1	1	9	5	4482	3024
ATTCAAAGTACCTGTT-1	1	8	6	4308	3125
TGGACGTAGGCGAATC-1	1	9	7	4483	3225
ACACATTGACGCAACA-1	1	8	8	4308	3325
GATATCAGTATGTATC-1	1	9	9	4483	3425
TGGGCCTTGCCTGCAT-1	1	8	10	4309	3525
CAAAGTCAGGTTAGCT-1	1	9	11	4483	3625
GGATCCCTACCAGCTA-1	1	8	12	4309	3726
ATCGTCCAATCGAGTC-1	1	9	13	4483	3825
ACATGGCTCAATTTAG-1	1	8	14	4309	3926
AGGCCCAGTGACTGGT-1	1	9	15	4484	4026
GCTTCCAGCTTAGATT-1	1	8	16	4310	4126
TGCTTGAAACCATGCA-1	1	9	17	4484	4226
CAATATTGGACTAGTG-1	1	8	18	4310	4326
CGTGCTGGCCTAGTCG-1	1	9	19	4484	4426
CCTGCGATAGAACTGT-1	1	8	20	4310	4527
GGGTAATGCTGTGTTT-1	1	9	21	4485	4626
AACGCGAACGGCAACA-1	1	8	22	4311	4727
TGTCGGCATGGTGGAA-1	1	9	23	4485	4827
AGCGTACGAGAGCTAG-1	1	8	24	4311	4927
ATACTCTCGCCACTCT-1	1	9	25	4485	5027
AATCCATGCAAGGGTG-1	1	8	26	4311	5127
TTAAACAGAGTCCCGC-1	1	9	27	4485	5227
CCACAGCTGAAATCAT-1	1	8	28	4311	5328
CGGTTCCGGCTTCTTG-1	1	9	29	4486	5427
GACGTGAGACTCCATG-1	1	8	30	4312	5528
TCGTTGGCTCGTCAAT-1	1	9	31	4486	5628
GGTGAACGGGCTAGCC-1	1	8	32	4312	5728
GCACTGTGCAAATGTA-1	1	9	33	4486	5828
ACGAGAACCCATCACG-1	1	8	34	4312	5928
CCAGCTACGCCTCATA-1	1	9	35	4487	6028
TCCCGGTCAGGAATTT-1	1	8	36	4313	6128
TCGCATTCAATGACTT-1	1	9	37	4487	6228
CTGGTTCAACGCATCA-1	1	8	38	4313	6329
GGTGATTTCATCTTGT-1	1	9	39	4487	6429
CACCCTTTCCTCGCTC-1	1	8	40	4313	6529
CAACTTGTAGTGGGCA-1	1	9	41	4488	6629
AATATCAAGGTCGGAT-1	1	8	42	4313	6729
ACTCAGACCTGCTTCT-1	1	9	43	4488	6829
TTGGAGTCTCCCTTCT-1	1	8	44	4314	6929
GGATACTCATGAATTG-1	1	9	45	4488	7029
TGGGCACAAACAGAAC-1	1	8	46	4314	7130
GAGCCACGGTAGTAGG-1	1	9	47	4488	7230
TCGATAGGCTAGTCGC-1	1	8	48	4314	7330
TAACCGCCCGCAGTGC-1	1	9	49	4489	7430
GCCTATTTGCTACACA-1	1	8	50	4315	7530
TTGACGATTCAGCACG-1	1	9	51	4489	7630
TTAAACCGGTAGCGAC-1	1	8	52	4315	7730
ACCGAAAGGGCCCTGC-1	1	9	53	4489	7830
ACGTTCCGCGCTCCGT-1	1	8	54	4315	7931
ATACCAGGCTAATAGA-1	1	9	55	4490	8031
CGGCTTTGTATGATAA-1	1	8	56	4315	8131
CTTGACCCGAAAGATA-1	1	9	57	4490	8231
CGCAGAAACATTTGCG-1	1	8	58	4316	8331
GACCCGTCGCCGGCTA-1	1	9	59	4490	8431
AATCGGGACACTACGA-1	1	8	60	4316	8531
GTCACAAAGTTTCCAA-1	1	9	61	4490	8631
TATATTCGCGTCGATA-1	1	8	62	4316	8732
CCTCCCGACAATCCCT-1	1	9	63	4491	8832
CGACATGCGATCTTCT-1	1	8	64	4317	8932
AACACGACTGTACTGA-1	1	9	65	4491	9032
CCCAACCACACTAACA-1	1	8	66	4317	9132
CACCGCCGACCAGCGA-1	1	9	67	4491	9232
TGGTATCGCATCCCAA-1	1	8	68	4317	9332
CAGAGTGATTTAACGT-1	1	9	69	4492	9432
AACCCTGGTGGAACCA-1	1	8	70	4318	9533
GTCAGTTGTGCTCGTT-1	1	9	71	4492	9633
ATTGACGTAACTCGGT-1	1	8	72	4318	9733
GATGTCGGTCAACTGC-1	1	9	73	4492	9833
AGGGCAGCGGCGTGGT-1	1	8	74	4318	9933
ACATCGTTAACCTAGT-1	0	9	75	4492	10033
TCCATTGTGACCTCGT-1	0	8	76	4318	10133
TGTTTAATACTTCATC-1	0	9	77	4493	10233
TTGCTGGCCGGGCTTC-1	0	8	78	4319	10334
CATATTATTTGCCCTA-1	0	9	79	4493	10433
CTGCCTAGCCACCAAG-1	0	8	80	4319	10534
ACGAGATATTTGCTTA-1	1	9	81	4493	10634
GACTACAATTGCTCGT-1	1	8	82	4319	10734
AACGTGATGAAGGACA-1	1	9	83	4494	10834
ACTCTCTTATACACGA-1	1	8	84	4320	10934
CGCATCATGGCTTCAG-1	1	9	85	4494	11034
CGGCTCTTCGTCGAAC-1	1	8	86	4320	11135
ATTCTTCGTACTTATG-1	1	9	87	4494	11234
AGTGAGGGTTTCTGAC-1	1	8	88	4320	11335
GCCAGGCGTTCGCATG-1	1	9	89	4495	11435
GACTAACACAGCACCT-1	1	8	90	4320	11535
CAATGGAATCTACATA-1	1	9	91	4495	11635
GTGGTCAGCGAAGTAT-1	1	8	92	4321	11735
ATGGCTGGAAATGGCC-1	1	9	93	4495	11835
ATCAGGTCGCCATTGC-1	1	8	94	4321	11936
TATCACCATGTAAAGT-1	1	9	95	4495	12035
AGCGCTTATGGGCAAG-1	1	8	96	4321	12136
AAGCGGCGTCATGGGT-1	1	9	97	4496	12236
ACTAATACGTCAGGCG-1	1	8	98	4322	12336
GGCTGAGCATCGTAAG-1	1	9	99	4496	12436
CGGTTGGGTTCAAGTT-1	1	8	100	4322	12536
GACTGATTGGTCACAA-1	1	9	101	4496	12636
AGACGGGCCGATTTAA-1	1	8	102	4322	12737
ACCAGTGCCCGGTCAA-1	1	9	103	4497	12836
GTCCTTTAATGACTTC-1	1	8	104	4323	12937
CCTACAAGTCCGGAAT-1	1	9	105	4497	13037
GCCTGCTACACTGAGA-1	1	8	106	4323	13137
GACTCGGTCGGCGGAT-1	1	9	107	4497	13237
CTAGACATATATGTAG-1	1	8	108	4323	13337
TCGCCCAACTGACTCC-1	1	9	109	4497	13437
AAACTAACGTGGCGAC-1	0	8	110	4323	13538
AACTGAGGTCAGCGTC-1	1	9	111	4498	13637
ACAATGATTCTTCTAC-1	1	8	112	4324	13738
ATAAGTACCCGATTGT-1	1	9	113	4498	13838
ATTGGGAGTTCTGTAA-1	1	8	114	4324	13938
CGAACATAGTCAGAAA-1	1	9	115	4498	14038
TAGCTCAGATCCTAGT-1	1	8	116	4324	14138
GTGTCGTATTCACCTT-1	1	9	117	4499	14238
CTCACCGATCCAAACT-1	1	8	118	4325	14338
ATATGTGCACAAACCA-1	1	9	119	4499	14438
CAGTCCAACGCCTTCT-1	0	8	120	4325	14539
TCGTCCGGGTACACTC-1	1	9	121	4499	14639
GCAGAAACGTAATCCA-1	1	8	122	4325	14739
TTCGAGCCGGCGCTAC-1	1	9	123	4499	14839
GGAAGATAAGACTGTA-1	1	8	124	4325	14939
ATAAGCAAACACCGAG-1	1	9	125	4500	15039
GCATAAATTGAACGCC-1	1	8	126	4326	15139
CGCCGGTGTCGCAGTA-1	1	9	127	4500	15239
GACCTGGTCTGGGCGT-1	1	10	0	4656	2524
AGCCGCTTGATTAGCG-1	1	11	1	4830	2623
CCCGGCTAGGTGAGAA-1	1	10	2	4656	2724
CGAGCCGAGCACTCGA-1	1	11	3	4830	2824
TAGTGCTTGAATCCTT-1	1	10	4	4656	2924
CAACCGCACCTAGACA-1	1	11	5	4831	3024
ACCACTGTTCAAGAAG-1	1	10	6	4657	3124
AGATGCTATAACGAGC-1	1	11	7	4831	3224
AATTACTCGTACGCTC-1	1	10	8	4657	3325
CGTCAATCTTTAACAT-1	1	11	9	4831	3424
CCAAAGCAGTTGGTTG-1	1	10	10	4657	3525
CCATATTGGATCATGA-1	1	11	11	4832	3625
CGTACCGAAAGTCTAG-1	1	10	12	4657	3725
CTCGAGATCCAAAGCA-1	1	11	13	4832	3825
TGGATAGAGTAACAGA-1	1	10	14	4658	3925
TCACAGATCCTCAAAC-1	1	11	15	4832	4025
AGAGCTACGAAAGCAT-1	1	10	16	4658	4126
TGCGTGATTGGGTGTC-1	1	11	17	4832	4225
CACATGTTTGGACATG-1	1	10	18	4658	4326
TTCGCATCCGGAAGCA-1	1	11	19	4833	4426
CCCTAGTGTCAGGTGT-1	1	10	20	4659	4526
TTACCGCCTTAGGGAA-1	1	11	21	4833	4626
CCAGTCCATTATTCGA-1	1	10	22	4659	4726
CGTAAACGCTTGAGTG-1	1	11	23	4833	4826
ATTCCTTCCAGGCGGT-1	1	10	24	4659	4927
TTCCTTTCTGTGTTGC-1	1	11	25	4834	5026
AGTTGACATCGGCTGG-1	1	10	26	4660	5127
AACTCGATGGCGCAGT-1	1	11	27	4834	5227
GATAAGGCAGATGCAA-1	1	10	28	4660	5327
GGCTGGCTAGCTTAAA-1	1	11	29	4834	5427
CCTCATGCAGCTACGA-1	1	10	30	4660	5527
GACGCCTGTTGCAGGG-1	1	11	31	4834	5627
TAATTAGATGGATATG-1	1	10	32	4660	5727
GAGGGCATCGCGTATC-1	1	11	33	4835	5827
CTTGTGAGTCTTTGAC-1	1	10	34	4661	5928
TCAACACATTGGGTAA-1	1	11	35	4835	6028
ACTGTATACGCGAGCA-1	1	10	36	4661	6128
GTGAAACGTGCTCCAC-1	1	11	37	4835	6228
CGAGTGCTATAGTTCG-1	1	10	38	4661	6328
GTACTGCATGAAGCGT-1	1	11	39	4836	6428
GTAACTTGCGGCAGTC-1	1	10	40	4662	6528
GAATCGCCGGACACGG-1	1	11	41	4836	6628
GGGAGTAATGGCTGGC-1	1	10	42	4662	6729
CATGAACCGACATTTG-1	1	11	43	4836	6829
TCTGTCATACAAGAGC-1	1	10	44	4662	6929
GTCGTCAATTATAAGG-1	1	11	45	4837	7029
TAAAGAGCCCGAAACC-1	1	10	46	4662	7129
GTACTGAGGTCGTAAC-1	1	11	47	4837	7229
AAAGACCCAAGTCGCG-1	1	10	48	4663	7329
CGTCAGTGCGCACAAG-1	1	11	49	4837	7429
TGTATCCTTATTCCAT-1	1	10	50	4663	7530
ATTCTCGTCTCTTTAG-1	1	11	51	4837	7630
AAAGTCACTGATGTAA-1	1	10	52	4663	7730
TGTCTACAGTTTCTGT-1	1	11	53	4838	7830
TTAACGTCGCAAGACC-1	1	10	54	4664	7930
CTATGTCTATTGAAAC-1	1	11	55	4838	8030
TCGGGTGAAACTGCTA-1	1	10	56	4664	8130
TGTCCCGACATAGCAC-1	1	11	57	4838	8230
ACAGCATAGAGCCAGT-1	1	10	58	4664	8331
ATATTCCCACAGGTCA-1	1	11	59	4839	8431
TTGGATCGACTTCTGG-1	1	10	60	4665	8531
CACCATCGGAGGAGAC-1	1	11	61	4839	8631
TCGTTCGTTATTATGT-1	1	10	62	4665	8731
CTTAACTTCGAAGTAC-1	1	11	63	4839	8831
GCACAAGTGTCGGAAG-1	1	10	64	4665	8931
TACCAGCTAGGTTTAA-1	1	11	65	4839	9031
ACGTACAGATTTCTCT-1	1	10	66	4665	9132
AATTTGGTTCCAAAGA-1	1	11	67	4840	9232
GTAAGGATTTGTCGGA-1	1	10	68	4666	9332
CATCATCTACCCGGAC-1	1	11	69	4840	9432
ACGATGGATCCGATGC-1	1	10	70	4666	9532
CACTCAGCTCTTGAGG-1	1	11	71	4840	9632
TAGATCCGAAGTCGCA-1	1	10	72	4666	9732
TGAAACTTATGCAAGC-1	0	11	73	4841	9832
GCGATTCTGGAAGCAG-1	0	10	74	4667	9933
CAAACTATTGAGCTTC-1	1	11	75	4841	10032
TAGAATTAAGGGCAAC-1	0	10	76	4667	10133
CGAAACATAGATGGCA-1	0	11	77	4841	10233
GATGGTGCCCTAGGCA-1	0	10	78	4667	10333
CCCGCAGGGCCCAAAG-1	1	11	79	4841	10433
ACAGCGCACCCGCAGC-1	1	10	80	4667	10533
GGTAAATGTGCGTTAC-1	1	11	81	4842	10633
GTCCTTCTAGTGGGTT-1	1	10	82	4668	10734
GGAAGCTCGCTTACAG-1	1	11	83	4842	10833
CACCGATACACCGAGC-1	1	10	84	4668	10934
CAGCCGGGCCCTCTAT-1	1	11	85	4842	11034
CGGAGCTTATAACACC-1	1	10	86	4668	11134
ATTACAACTACCGGCC-1	1	11	87	4843	11234
TCCTCTGGCCCATTAG-1	1	10	88	4669	11334
CGGCACCGTTAGCGCC-1	1	11	89	4843	11434
TCGGTCCCTGACTCCA-1	1	10	90	4669	11535
TGGTTGGAGGATCCTG-1	1	11	91	4843	11634
CTGCGGTAGTCACGTG-1	1	10	92	4669	11735
GTGCCTCAGTGTACGG-1	1	11	93	4844	11835
ATCGTTCACTTTCGCC-1	1	10	94	4669	11935
ACTTACCGGGCGCGCA-1	1	11	95	4844	12035
CTAGACTGCATTTCGT-1	1	10	96	4670	12135
TTGCCGGTGATCCCTC-1	1	11	97	4844	12235
CTGTCACGCCAGGCGC-1	1	10	98	4670	12336
CGGTATAGGTATTAGC-1	1	11	99	4844	12435
CCAACGCTTGCCAGGG-1	1	10	100	4670	12536
CGTTGAGTAATTGCGT-1	1	11	101	4845	12636
TGTATTTACCTAATGC-1	1	10	102	4671	12736
TAAATGCCGTCTCATG-1	1	11	103	4845	12836
CGGTTTATGAAGGAAC-1	1	10	104	4671	12936
GCAAGATGTGTTCGCG-1	1	11	105	4845	13036
AAAGGTAAGCTGTACC-1	1	10	106	4671	13137
GTACGTCACGTATTAA-1	1	11	107	4846	13236
AGTACCTTCGAGTGCT-1	1	10	108	4672	13337
ATTGTGACTTCGCTGC-1	0	11	109	4846	13437
TGTATCAGACTGAAGC-1	1	10	110	4672	13537
GAGACCCTGCAACGCC-1	1	11	111	4846	13637
TGGGTGGGATGTCATT-1	1	10	112	4672	13737
GGCTAATGATTGAAAT-1	1	11	113	4846	13837
ATAACGTTACCTCCAC-1	1	10	114	4672	13938
TGCGAGATGGCGGCCA-1	1	11	115	4847	14037
CACACTTGTATTGCGA-1	1	10	116	4673	14138
GCTGGTGACTCGTAGT-1	1	11	117	4847	14238
CGACACCGCTTAAGGA-1	1	10	118	4673	14338
GTAACAACTGACCTTG-1	1	11	119	4847	14438
CAACTGAGGGTATGAC-1	1	10	120	4673	14538
CTAATTATGAAGCGTA-1	1	11	121	4848	14638
CCGATCTTAAGAGGCT-1	1	10	122	4674	14738
CGACTCGGTACACGGT-1	1	11	123	4848	14838
TGCTGCGTCAGAGTTA-1	1	10	124	4674	14939
AGAGTTGCAGGCCTCC-1	1	11	125	4848	15039
ACTGGCGAACCTGCGT-1	1	10	126	4674	15139
ACTAAGGACGCACACC-1	1	11	127	4849	15239
CGTCCAGATGGCTCCA-1	1	12	0	5004	2523
ACTATCGCCGGCTAAA-1	1	13	1	5179	2623
GATAGCGTACCACGCG-1	1	12	2	5004	2723
AGGACTTATAGGAGAA-1	1	13	3	5179	2823
TAGTCGGGATTCTTCG-1	1	12	4	5005	2924
ACCATTAAGGGTGTCA-1	1	13	5	5179	3023
TTAATGTGTTTGCAGG-1	1	12	6	5005	3124
TCCGCAGCCACCTAGC-1	1	13	7	5179	3224
GAGGAGATCCTCATGC-1	1	12	8	5005	3324
GGTCCTTCATACGACT-1	1	13	9	5180	3424
CCCTGTTGGCAAAGAC-1	1	12	10	5006	3524
GTGCCTAGCTATGCTT-1	1	13	11	5180	3624
GTCATCTCCTACAGCT-1	1	12	12	5006	3725
GCGAGAAACGGGAGTT-1	1	13	13	5180	3824
CGTCGCGGCGGGATTT-1	1	12	14	5006	3925
CATTGTGTGCTAGATC-1	1	13	15	5181	4025
CGCGGCAGTATTACGG-1	1	12	16	5006	4125
GAAATGGGATGTAAAC-1	1	13	17	5181	4225
CATTCCCTAAGTACAA-1	1	12	18	5007	4325
AGTTCTGCGTTGTATC-1	1	13	19	5181	4425
ACCCTATAGGACTGAG-1	1	12	20	5007	4526
TTAGATAGGTCGATAC-1	1	13	21	5181	4625
ATTGATAGCAACGAGA-1	1	12	22	5007	4726
TCTCGGCTCCAGGACT-1	1	13	23	5182	4826
CTTGAGGTTATCCCGA-1	1	12	24	5008	4926
AAGAAGGATCAGTTAG-1	1	13	25	5182	5026
GTACGACGGCGCTGCG-1	1	12	26	5008	5126
CTTATGTTGACTACCA-1	1	13	27	5182	5226
CGGCACTCAAGAAAGT-1	1	12	28	5008	5326
GTCAAAGTTTACATAG-1	1	13	29	5183	5426
CTCCTAAGTTATGTCT-1	1	12	30	5009	5527
ACTGTGCTAGTAGATC-1	1	13	31	5183	5627
GTTTGGCCGCTCAGCG-1	1	12	32	5009	5727
TTATCCAATCGAACTC-1	1	13	33	5183	5827
CCGTACCCAAGCGCCA-1	1	12	34	5009	5927
CATACAAAGCCGAACC-1	1	13	35	5183	6027
GGTCGGTAATTAGACA-1	1	12	36	5009	6127
AGCGGGAAGGGTCCAT-1	1	13	37	5184	6227
GCCCACCAAGGCTGTC-1	1	12	38	5010	6328
GTAGACGTCGTTACAT-1	1	13	39	5184	6428
GAGCATCATCCCTGGG-1	1	12	40	5010	6528
AGGTAACCTCCTATTC-1	1	13	41	5184	6628
GGTTTGAGTGCTGGAA-1	1	12	42	5010	6728
GCACTAGTCGCGCTAT-1	1	13	43	5185	6828
GGTAACTATGTATCTG-1	1	12	44	5011	6928
GCGGTCCCTAGACGCA-1	1	13	45	5185	7028
CGAGCGTTGATCAGCC-1	1	12	46	5011	7129
AATCCAAGGGCCTGAG-1	1	13	47	5185	7229
CCGTGCCCATGACGGC-1	1	12	48	5011	7329
GAAATTCACATCGCTG-1	1	13	49	5186	7429
CTCTGCGAAGCAAGCA-1	1	12	50	5011	7529
AGTAGGTAACATACAT-1	1	13	51	5186	7629
ATTGGGAATATCTTGG-1	1	12	52	5012	7729
TAGAGCTACGAAGAAC-1	1	13	53	5186	7829
TGCGGCATAGTTCAAC-1	1	12	54	5012	7930
CCGCCGGTCAACACAC-1	1	13	55	5186	8030
TCGTATAGTGCAATTA-1	1	12	56	5012	8130
TAGTTTATTCTTGCTT-1	1	13	57	5187	8230
GATATCTCATGCAATA-1	1	12	58	5013	8330
CGTTTAAGCGGAGCAC-1	1	13	59	5187	8430
CATGCTGGCTCCAATT-1	1	12	60	5013	8530
GAAACAGCCATGCAGT-1	1	13	61	5187	8630
AGTTTCGCAGGTCGGA-1	1	12	62	5013	8731
CTCATGGCTCACAATC-1	1	13	63	5188	8831
AACCGTTGTGTTTGCT-1	1	12	64	5014	8931
ACCCTTCATCTGCGAA-1	1	13	65	5188	9031
TGCGGTGAAATTTCAT-1	1	12	66	5014	9131
CAAATTGTCAGCAAGC-1	0	13	67	5188	9231
GAGGTACATCCATCTT-1	1	12	68	5014	9331
AAATGGCATGTCTTGT-1	1	13	69	5188	9431
TCATCCCAGAGGGTGG-1	1	12	70	5014	9532
CGTAGCGAATTGTCAG-1	1	13	71	5189	9631
CCTAGTTAGTCGCATG-1	1	12	72	5015	9732
GAAACTCTAATGAAGG-1	1	13	73	5189	9832
TTGTATCACACAGAAT-1	0	12	74	5015	9932
TTCAAGCCGAGCTGAG-1	0	13	75	5189	10032
AGGTACGATATTGCCA-1	0	12	76	5015	10132
TTAAGCCGACAACTTC-1	0	13	77	5190	10232
GTCTTAGTACAGCCGG-1	0	12	78	5016	10333
TGGGTAAGGTTCCCGC-1	1	13	79	5190	10432
CTACGCCATTTCCGAT-1	1	12	80	5016	10533
GACCGTCAGGTCGTGA-1	1	13	81	5190	10633
TAGTTAAGATAGGATA-1	1	12	82	5016	10733
GAATATTCGGAGTCCC-1	1	13	83	5191	10833
CAAACTACGATAGAGA-1	1	12	84	5016	10933
CAGGAAGACTTTATAT-1	1	13	85	5191	11033
TTCGTAATCCCAGCGG-1	1	12	86	5017	11134
GTGAGGAGCGGTTGAG-1	1	13	87	5191	11233
CAATCCCTATACCAGC-1	1	12	88	5017	11334
AGGGAAACGAGGTACT-1	1	13	89	5191	11434
TCCTGCCAACTGGAGA-1	1	12	90	5017	11534
AATTTGGGACATAGTA-1	1	13	91	5192	11634
AACTCCTAATCCCATG-1	1	12	92	5018	11734
GCTCATTACTGCATGT-1	1	13	93	5192	11834
TCTCGAACGAGGTCAC-1	1	12	94	5018	11935
TCACTACGACCAATGC-1	1	13	95	5192	12034
GTGATGCACAACATCT-1	1	12	96	5018	12135
CCGACGTAAACACAAC-1	1	13	97	5193	12235
TGGGATGCACTCATTC-1	1	12	98	5018	12335
TTCCATCATGCGGTGA-1	1	13	99	5193	12435
TGCACAGTGAAGTTAT-1	1	12	100	5019	12535
CTATTGTGTTTGGTCA-1	1	13	101	5193	12635
TGCGAGCCCTTCCGCG-1	1	12	102	5019	12736
TTGAAAGGTGTAAAGG-1	1	13	103	5193	12835
GGTGCAGAGCCTATCG-1	1	12	104	5019	12936
ACTATATGCTGTGTTC-1	1	13	105	5194	13036
TCCTGGCGCTGCCTGG-1	1	12	106	5020	13136
GAGCCGAGCGTTTATT-1	1	13	107	5194	13236
AGAATGCGGGTTCGGA-1	1	12	108	5020	13336
ATGCGACAATTGGTCC-1	1	13	109	5194	13436
TTCCGGCTCGACTTCT-1	1	12	110	5020	13537
TGATTATGGCACGCAG-1	1	13	111	5195	13636
GGTTTGACAAGAAGCT-1	1	12	112	5021	13737
GCAGCTATGGACAGGT-1	1	13	113	5195	13837
CACCATGATCGCAAAG-1	1	12	114	5021	13937
GTCGGAAGGATACCAG-1	1	13	115	5195	14037
GGCCCAGTTATCAGCA-1	1	12	116	5021	14137
GGGCCTATTTAAGTAT-1	1	13	117	5195	14237
GTTGTTACATTGCGCT-1	1	12	118	5021	14337
CAACTCCGTAACTTGC-1	1	13	119	5196	14437
GATCTTTGCTCAAAGA-1	1	12	120	5022	14538
TCGCTTAATTACGAAG-1	1	13	121	5196	14638
CGATCATTAGAGGCAC-1	1	12	122	5022	14738
TGTTCTCTACTCCCTA-1	1	13	123	5196	14838
GCTTAGGGAAGCGGTA-1	1	12	124	5022	14938
CAGGTTTAGTACTACA-1	1	13	125	5197	15038
AAGCGGAGTGCGCGCA-1	1	12	126	5023	15138
TCAGATGGAGACGTAG-1	1	13	127	5197	15238
TCGCACTAACGTTTGT-1	1	14	0	5353	2523
CACGTCGGGTTCTAGA-1	1	15	1	5527	2622
GGAGTACACATGAGCT-1	1	14	2	5353	2723
GTGTGTCGACGTCGCT-1	1	15	3	5527	2823
GAAGCTCTTTGCTTAG-1	1	14	4	5353	2923
ACACCGAGCGCTCTTT-1	1	15	5	5528	3023
CGTAATAATTACGAGT-1	1	14	6	5353	3123
CATCAACACCTACTAA-1	1	15	7	5528	3223
CCAAGTTTCTACAGAT-1	1	14	8	5354	3324
ACGGGTCATGTGACTT-1	1	15	9	5528	3423
AGTGTGCTAAGATCGC-1	1	14	10	5354	3524
GGCGGTTTGCCGGTGC-1	1	15	11	5528	3624
GTATAATCTCCCGGAT-1	1	14	12	5354	3724
TAGTCCGTATGCATAA-1	1	15	13	5529	3824
CACTTCGTCTTATCTC-1	1	14	14	5355	3924
CATCCGCAGGCCCGAA-1	1	15	15	5529	4024
CCCTGATGTAACTCGT-1	1	14	16	5355	4125
CCATAGTCAGTAACCC-1	1	15	17	5529	4224
CGGGCCATAGCCGCAC-1	1	14	18	5355	4325
CTCCGGCTTGTAGACA-1	1	15	19	5530	4425
AACTTGCGTTCTCGCG-1	1	14	20	5356	4525
AATGAGTTCGCATATG-1	1	15	21	5530	4625
CGAGGCCAGGCATTGG-1	1	14	22	5356	4725
TCTGCGTCCGGTTTCT-1	1	15	23	5530	4825
CAATCCTGCCGTGGAG-1	1	14	24	5356	4925
CTGAGCAAGTAACAAG-1	1	15	25	5530	5025
GGGTACCCACGGTCCT-1	1	14	26	5356	5126
ACGGAATTTAGCAAAT-1	1	15	27	5531	5226
GGGCGGTCCTATTGTC-1	1	14	28	5357	5326
ATGTTACGAGCAATAC-1	1	15	29	5531	5426
AACCATGGGATCGCTA-1	1	14	30	5357	5526
TCGCATCCCTAAGTGT-1	1	15	31	5531	5626
ACTTAGTACGACAAGA-1	1	14	32	5357	5726
GAGCTCTCGGACCTAA-1	1	15	33	5532	5826
TCTATTACGCTGGCGA-1	1	14	34	5358	5927
AGATACGACTTCATAT-1	1	15	35	5532	6027
CGCTATACCGCCCACT-1	1	14	36	5358	6127
CAGTGTCCGCAGAATG-1	1	15	37	5532	6227
CCATCCATACCAAGTC-1	1	14	38	5358	6327
AACCCAGAGACGGAGA-1	1	15	39	5532	6427
GAAGAACGGTGCAGGT-1	1	14	40	5358	6527
GATAAATCGGTGGATG-1	1	15	41	5533	6627
CAGCTCGTGCTTGTGT-1	1	14	42	5359	6728
GAGTACGGGTATACAA-1	1	15	43	5533	6828
CATCGCCCGCGGCCAA-1	1	14	44	5359	6928
TCTTACAGAGGTACCG-1	1	15	45	5533	7028
TGGAAGACGAACACCA-1	1	14	46	5359	7128
GTTGTCGTGTTAGTTG-1	1	15	47	5534	7228
CCAAGGAACAGAGAGG-1	1	14	48	5360	7328
CTGCACCTGGAACCGC-1	1	15	49	5534	7428
CGCTTTCATACCGGTG-1	1	14	50	5360	7529
GTTCTTCCCTCGATGT-1	1	15	51	5534	7629
ATTTAACTCGTATTAC-1	1	14	52	5360	7729
AACGATAGAAGGGCCG-1	1	15	53	5535	7829
TATCCTGCATGGGAAT-1	1	14	54	5360	7929
AGGCCCATTGTACAGG-1	1	15	55	5535	8029
CCGGCGCATATTGGAT-1	1	14	56	5361	8129
ATCTGTAATTGTACCC-1	1	15	57	5535	8229
GAGCGAGGGAGTACCG-1	1	14	58	5361	8330
TTATTAGGGAAGCATC-1	1	15	59	5535	8430
CTTCTTACGTCGTATA-1	1	14	60	5361	8530
GAAGTGCTGGATAGCT-1	1	15	61	5536	8630
GTGCAACAAATGTGGC-1	1	14	62	5362	8730
CATGCGTTAGACAGAA-1	1	15	63	5536	8830
ACACACTTTCTACACG-1	1	14	64	5362	8930
AGCCCTAAGCGAAGTT-1	1	15	65	5536	9030
ATTAATTCGGTCACTC-1	1	14	66	5362	9131
AACAGGAAATCGAATA-1	1	15	67	5537	9230
ACGTTTAGTTGTGATC-1	0	14	68	5363	9331
TCCTTCAGTGGTCGAA-1	1	15	69	5537	9431
CGAACGCCCAGTGCCG-1	0	14	70	5363	9531
CCTCGAAGTGGACGGG-1	0	15	71	5537	9631
CTCTGTTTGAGGATTC-1	0	14	72	5363	9731
TGGGCACGTTCTATGG-1	0	15	73	5537	9831
ACTATTCGTCCGTGGT-1	0	14	74	5363	9932
CCTCTGGCCTAGACGG-1	0	15	75	5538	10031
CCATAAACAACCCGAC-1	0	14	76	5364	10132
CATAGTACATTGAGAG-1	0	15	77	5538	10232
ATTTCATTATTTCGCG-1	0	14	78	5364	10332
CAACTATATCGAATGC-1	0	15	79	5538	10432
CTAGTATTCGGAATTA-1	1	14	80	5364	10532
GTGGAACCTACATGCG-1	1	15	81	5539	10632
CCTAAAGGCTGACGCT-1	1	14	82	5365	10733
CGTGACATTGGGTCGT-1	1	15	83	5539	10832
CCAATCGGTAGATCGA-1	1	14	84	5365	10933
ATTGTCGCAATACCTT-1	1	15	85	5539	11033
AAATTACACGACTCTG-1	1	14	86	5365	11133
CACTCCTCTCGGTCGG-1	1	15	87	5540	11233
AAATAACCATACGGGA-1	1	14	88	5365	11333
AGTTACTCTATCGTGG-1	1	15	89	5540	11433
CGTTAGCTCACAACTG-1	1	14	90	5366	11534
GAATGTATGGCAGGTC-1	1	15	91	5540	11633
GCAACCACCAGACCGG-1	1	14	92	5366	11734
TCACTCGTGCAACGGC-1	1	15	93	5540	11834
AAACAGAGCGACTCCT-1	1	14	94	5366	11934
CAGCCTCTCCTCAAGA-1	1	15	95	5541	12034
TTGCGTGAACGCTTAG-1	1	14	96	5367	12134
CCGCCTGCGAATTGGT-1	1	15	97	5541	12234
AGATGAGGGTTGCGAT-1	1	14	98	5367	12335
CGGTGGGCTCCAGCCT-1	1	15	99	5541	12434
GGCAGCGGTAATCCTA-1	1	14	100	5367	12535
GCTAGCAGGGAGTGGG-1	1	15	101	5542	12635
CTCAAGACATTAGCGC-1	1	14	102	5367	12735
CACGGCGCGCCAAAGG-1	1	15	103	5542	12835
TGCAATTTGGGCACGG-1	1	14	104	5368	12935
ATGCCAATCGCTCTGC-1	1	15	105	5542	13035
GCTGGACCCAAAGTGG-1	1	14	106	5368	13136
ATTCCTAAGACGTGGA-1	1	15	107	5542	13235
TCCGGAGGAAGGGCTG-1	1	14	108	5368	13336
TCGGTGACCGCTCCGG-1	1	15	109	5543	13436
TCCGAAGTAGTCACCA-1	1	14	110	5369	13536
CATGTAGGAGCGCCAA-1	1	15	111	5543	13636
CACAAGAAAGATATTA-1	1	14	112	5369	13736
AGGGTCAGTAACCCTA-1	1	15	113	5543	13836
TAAGCCCTTACGACCA-1	1	14	114	5369	13936
ATACCGTCATCCATAA-1	1	15	115	5544	14036
GGACGTCCATAGTTGG-1	1	14	116	5370	14137
CATCAAACTGGCGCCC-1	1	15	117	5544	14237
AAACGTGTTCGCCCTA-1	1	14	118	5370	14337
AAATTGGTGAGAAGCA-1	1	15	119	5544	14437
GGTCATTGTAGTCATA-1	1	14	120	5370	14537
TGCAGTGAGGCTCGGG-1	1	15	121	5544	14637
GAACATTAGTATGTTA-1	1	14	122	5370	14737
GGTTTGCGAACACGTA-1	1	15	123	5545	14837
ACACAAATATTCCTAG-1	1	14	124	5371	14938
TTGGGTTTATTCAGCG-1	1	15	125	5545	15038
ATTCGCAGAGGACACT-1	1	14	126	5371	15138
GATTTAGTGCGTACTG-1	1	15	127	5545	15238
TAGAAACACAATAGTG-1	1	16	0	5701	2522
CAGTAGATGATGTCCG-1	1	17	1	5875	2622
TCTTAACTCGGATGTA-1	1	16	2	5701	2722
TACATCTTGTTTCTTG-1	1	17	3	5876	2822
TTCATAGGGTGTCCAT-1	1	16	4	5702	2923
TGAAGTAGCTTACGGA-1	1	17	5	5876	3022
GCACAAGTGGATCATA-1	1	16	6	5702	3123
GGGCGAATTTCTCCAC-1	1	17	7	5876	3223
ATGTTCCTGCCCACCT-1	1	16	8	5702	3323
GCTCAACCTCTTAGAG-1	1	17	9	5877	3423
ATAGCTGCTCTTGTTA-1	1	16	10	5702	3523
CGTCAGCTATTTACTC-1	1	17	11	5877	3623
ATCTGATAGTGTCTTA-1	1	16	12	5703	3724
TGCACTATGTGAGTGC-1	1	17	13	5877	3823
CCGACAAACACATGAG-1	1	16	14	5703	3924
GCCTTGTATATGCAGT-1	1	17	15	5877	4024
ATAATACCGTTAGCCG-1	1	16	16	5703	4124
ACACTCCAATGTCACT-1	1	17	17	5878	4224
AGTTGCTGACTGATAT-1	1	16	18	5704	4324
GGCGCTCCTCATCAAT-1	1	17	19	5878	4424
TGCCTGACATCGGTCA-1	1	16	20	5704	4524
TTGGCCATCTTGCGCT-1	1	17	21	5878	4624
CAGTGGTTGCACATGA-1	1	16	22	5704	4725
AGAATTGTTTGACATA-1	1	17	23	5879	4825
AAATGCTCGTTACGTT-1	1	16	24	5705	4925
CACCTAATAGAGTCGT-1	1	17	25	5879	5025
CATTTCTAGCAGACTA-1	1	16	26	5705	5125
CCGAAAGTGGTGAGCA-1	1	17	27	5879	5225
AGTCAGCCACCGCCTG-1	1	16	28	5705	5325
TCATCACTCGAGCTCG-1	1	17	29	5879	5425
CTCAGGACTCACCTGT-1	1	16	30	5705	5526
CGGTGTACTTGATCCC-1	1	17	31	5880	5626
CCTACGGCTCAGTCGA-1	1	16	32	5706	5726
GTACTTGGGCACTTCT-1	1	17	33	5880	5826
TGATTTCCTCCTGACG-1	1	16	34	5706	5926
CCTCACCAATCTTGAC-1	1	17	35	5880	6026
GGTGAGATGCAGATAA-1	1	16	36	5706	6126
GCTAGTTTCATTGAGG-1	1	17	37	5881	6226
AGGACATCGCACGTCG-1	1	16	38	5707	6327
GTGGACGTGCTGAGAC-1	1	17	39	5881	6427
TAAGGAACTTGTGGGA-1	1	16	40	5707	6527
TCGCTGTGCGTAAATC-1	1	17	41	5881	6627
GCATCCCTAACTTTGA-1	1	16	42	5707	6727
CACCCACACGTCACCC-1	1	17	43	5882	6827
CCCTCATTCTGGAATT-1	1	16	44	5707	6927
AGGGCGTGATCGGCTA-1	1	17	45	5882	7027
GGTGCGGATAAGTGGC-1	1	16	46	5708	7128
TAATATTGAAATTCGC-1	1	17	47	5882	7228
CTTACACTGGGAAATA-1	1	16	48	5708	7328
ACCAAGAACGCGTGTC-1	1	17	49	5882	7428
GCCTTCAGCCCTACCG-1	1	16	50	5708	7528
GATGCTACAAGCGCCT-1	1	17	51	5883	7628
CCGGGACCCGCAGAGA-1	1	16	52	5709	7728
GTTCCAGTCTGACCAT-1	1	17	53	5883	7828
ATGATCGGGAATAGAC-1	1	16	54	5709	7929
TTGGATTGGGTACCAC-1	1	17	55	5883	8029
TACCTCACGCTTGTAC-1	1	16	56	5709	8129
CATGGCAGGAAGATCG-1	1	17	57	5884	8229
ATGACGCCGGCTCTAA-1	1	16	58	5709	8329
AGCGACATCCCATTCA-1	1	17	59	5884	8429
AGTAATGTCTTGCCGC-1	1	16	60	5710	8529
TTCTTAGTGGCTCAGA-1	1	17	61	5884	8629
CGTCTGGAAGGGCCCG-1	1	16	62	5710	8730
ACGTGCGCCTCGTGCA-1	1	17	63	5884	8829
AGAGCGGGCTAATCAT-1	1	16	64	5710	8930
GCGTCGAAATGTCGGT-1	1	17	65	5885	9030
AACTGATATTAGGCCT-1	1	16	66	5711	9130
CGAGCTGGGCTTTAGG-1	1	17	67	5885	9230
GGGTGTTTCAGCTATG-1	1	16	68	5711	9330
TTAATTTCAGACGCGG-1	1	17	69	5885	9430
ACTGCCGTCGTAACTC-1	1	16	70	5711	9531
GTGCACGAAAGTGACT-1	1	17	71	5886	9630
ATCTCCCTGCAATCTA-1	0	16	72	5712	9731
ACGCCAGATGATTTCT-1	0	17	73	5886	9831
AGCTATTTAATCCAAC-1	0	16	74	5712	9931
CCACGAGAAGAGAATC-1	0	17	75	5886	10031
GATTCCGCGTTTCCGT-1	0	16	76	5712	10131
GTCGGATGTAGCGCGC-1	0	17	77	5886	10231
TATTTATACCGAGTAG-1	0	16	78	5712	10332
GTAGGTGATCCGTGTA-1	0	17	79	5887	10431
AGTTAAGCGGTCCCGG-1	1	16	80	5713	10532
CTGGCGACATAAGTCC-1	1	17	81	5887	10632
TTGGCCTAGAATTTCG-1	1	16	82	5713	10732
GGCATATCGGTTCTGC-1	1	17	83	5887	10832
GGGCGTCCACTGGCTC-1	1	16	84	5713	10932
TTACCCATTGCCGGGT-1	1	17	85	5888	11032
TTAGACACGATCGTTG-1	1	16	86	5714	11133
GCGCTGATCCAGACTC-1	1	17	87	5888	11232
TTCGGCAACCCGCTGA-1	1	16	88	5714	11333
GATATTTCCTACATGG-1	1	17	89	5888	11433
CTGCGTTACGATATAA-1	1	16	90	5714	11533
TAATAAACAAGGAGAT-1	1	17	91	5889	11633
AACCTTTACGACGTCT-1	1	16	92	5714	11733
AGTCCCGCCTTTAATT-1	1	17	93	5889	11833
TGAGATTAGGCCCTAA-1	1	16	94	5715	11934
AGTGTATTGCGCATTG-1	1	17	95	5889	12033
GTTGGATTCAGTGGCT-1	1	16	96	5715	12134
TAAAGCTGCAATAGGG-1	1	17	97	5889	12234
AGTAGGAAGGAAGTTG-1	1	16	98	5715	12334
TATCACTTCGAGTAAC-1	1	17	99	5890	12434
TGATCTACGCTGATCT-1	1	16	100	5716	12534
GGATCATCCCGTACGC-1	1	17	101	5890	12634
TGACACTTCTCTTTGC-1	1	16	102	5716	12735
AGCCCTTCTAATCCGA-1	1	17	103	5890	12834
CACCGCGTCCACTCTA-1	1	16	104	5716	12935
TAATTGGAATCGGGAA-1	1	17	105	5891	13035
TCGTAAGCTCCGAGGA-1	1	16	106	5717	13135
TATATTACAAATGTCG-1	1	17	107	5891	13235
CGCGAGAGGGACTTGT-1	1	16	108	5717	13335
GGACCTACGGTAACGT-1	1	17	109	5891	13435
GAAATATGCTTGAATG-1	1	16	110	5717	13535
CCGTATTAGCGCAGTT-1	1	17	111	5891	13635
AGGCGTCTATGGACGG-1	1	16	112	5717	13736
AACATCGATACGTCTA-1	1	17	113	5892	13836
TGAATATGCTATAAAC-1	1	16	114	5718	13936
ACCAAACACCCAGCGA-1	1	17	115	5892	14036
TGGCTTGTACAAGCTT-1	1	16	116	5718	14136
GAATGAAGGTCTTCAG-1	1	17	117	5892	14236
AGATACCAGCACTTCA-1	1	16	118	5718	14336
GCGGTCCCGGTGAAGG-1	1	17	119	5893	14436
GAGGCATTTGCAGCAG-1	1	16	120	5719	14537
GGCAAGCCAGGGATAG-1	1	17	121	5893	14637
TCTACGGGCTCAGTTG-1	1	16	122	5719	14737
TCTGCGAATCGTTCGC-1	1	17	123	5893	14837
AGCTCGTTGATGGAAA-1	1	16	124	5719	14937
TGAATGAGATACAGCA-1	1	17	125	5893	15037
ACCCTTGCCTGGGTCG-1	1	16	126	5719	15137
GGCGAACCGTTCTGAT-1	1	17	127	5894	15237
GCGATGTCTGTGCTTG-1	1	18	0	6049	2522
ATTAACACCTGAGATA-1	1	19	1	6224	2621
GAAATCTGACCAAGTT-1	1	18	2	6050	2722
CCTGACAAACTCGCGC-1	1	19	3	6224	2822
ATGTCATTTCCCATTG-1	1	18	4	6050	2922
GCGGTGCGGAGCATCG-1	1	19	5	6224	3022
CGGAAAGCAAATGTGC-1	1	18	6	6050	3122
GCTGAGCAACGGTTCT-1	1	19	7	6225	3222
TCACTCTTCGTCTGTC-1	1	18	8	6051	3323
GATCTTCATTGTCCTC-1	1	19	9	6225	3422
ACTCGATGTATTTCAT-1	1	18	10	6051	3523
TGAAGAGCGGTCCTAG-1	1	19	11	6225	3623
TAAACGTCGTCAATGA-1	1	18	12	6051	3723
ACGTTATTGGTCACTC-1	1	19	13	6226	3823
ATAGCCTCAGTACCCA-1	1	18	14	6051	3923
CGGGAGTATACCGCCG-1	1	19	15	6226	4023
GTCCTACAGGCGGCTC-1	1	18	16	6052	4123
CGGATAAGCGGACATG-1	1	19	17	6226	4223
AACTTCTGCGTCTATC-1	1	18	18	6052	4324
GGGTTCAGACGAACAA-1	1	19	19	6226	4424
AGTCTGGACATCCTTG-1	1	18	20	6052	4524
TTGAACGAATCCTTTG-1	1	19	21	6227	4624
GAAATACTAAACGTTT-1	1	18	22	6053	4724
CCCGCGCAATGCACCC-1	1	19	23	6227	4824
TTCGGCTAGAGATGGT-1	1	18	24	6053	4924
GACACGAGTTAGAGGA-1	1	19	25	6227	5024
GAGGTCCCAAAGATCT-1	1	18	26	6053	5125
TAACTCCATGGAGGCT-1	1	19	27	6228	5225
CTTGTTTATGTAGCCA-1	1	18	28	6054	5325
GATGGCGCACACATTA-1	1	19	29	6228	5425
ATAATAGTGTAGGGAC-1	1	18	30	6054	5525
CGCTATTCAATGTATG-1	1	19	31	6228	5625
ATATTGCTGTCAAAGT-1	1	18	32	6054	5725
GGATTCAGTACGGTGG-1	1	19	33	6228	5825
TTCTTAGTGAACGGTG-1	1	18	34	6054	5926
AATGGTTCTCACAAGC-1	1	19	35	6229	6026
TATACACGCAAAGTAT-1	1	18	36	6055	6126
CTTCATAGCTCAAGAA-1	1	19	37	6229	6226
CAACGGTTCTTGATAC-1	1	18	38	6055	6326
ACACCCGAGAAATCCG-1	1	19	39	6229	6426
TCTATCATGCAGTTAC-1	1	18	40	6055	6526
CCCGCCATGCTCCCGT-1	1	19	41	6230	6626
CGCTTCCACTGAAATC-1	1	18	42	6056	6727
CACTGTCCAAGTGAGA-1	1	19	43	6230	6827
ATTACTAGCCTCTTGC-1	1	18	44	6056	6927
CATAGTAGCATAGTAG-1	1	19	45	6230	7027
CAACTCCTTGATCCCG-1	1	18	46	6056	7127
AAGTAGAAGACCGGGT-1	1	19	47	6231	7227
GCGGGAACCAGGCCCT-1	1	18	48	6056	7327
ATTAGATTGATAGCGG-1	1	19	49	6231	7427
CTCGGTCCGTAGCCTG-1	1	18	50	6057	7528
TGGCTTTGGGTAGACA-1	1	19	51	6231	7628
TATCCATATCATGCGA-1	1	18	52	6057	7728
GGAGTGCCGCCCTGGA-1	1	19	53	6231	7828
TGAGAATGCTTTACCG-1	1	18	54	6057	7928
TTAACCAACCCTCCCT-1	1	19	55	6232	8028
TGTTTCGGTACTTCTC-1	1	18	56	6058	8128
TTGCTGAAGGAACCAC-1	1	19	57	6232	8228
TATTTAGTCTAGATCG-1	1	18	58	6058	8329
CTCCGGCCTAATATGC-1	1	19	59	6232	8428
TTGTGGCCCTGACAGT-1	1	18	60	6058	8529
TCGCCGGTCGATCCGT-1	1	19	61	6233	8629
CCATAGGTTGGCGTGG-1	1	18	62	6058	8729
GAACGACCGAATGATA-1	1	19	63	6233	8829
TCCGATAATTGCCATA-1	1	18	64	6059	8929
CATTACGTCGGCCCGT-1	1	19	65	6233	9029
CAAGCACCAAATGCCT-1	1	18	66	6059	9130
TGCATGGATCGGATCT-1	1	19	67	6233	9229
GAAATCGCGCGCAACT-1	1	18	68	6059	9330
CTGAAAGAGATCCGAC-1	1	19	69	6234	9430
CACCTCGATGGTGGAC-1	1	18	70	6060	9530
ATTTGTTCCAGGGCTC-1	1	19	71	6234	9630
TGGGCCACAAGAGCGC-1	1	18	72	6060	9730
CCTTCTTGATCCAGTG-1	0	19	73	6234	9830
CCTCGCCAGCAAATTA-1	0	18	74	6060	9931
TTCATGGCGCAACAGG-1	0	19	75	6235	10030
TTAATCAGTACGTCAG-1	0	18	76	6061	10131
CCTATCTATATCGGAA-1	0	19	77	6235	10231
ATTATACTTTGCTCGT-1	0	18	78	6061	10331
ATGGATCCGGCGTCCG-1	0	19	79	6235	10431
CGCCCGCTTCCGTACA-1	0	18	80	6061	10531
GGATTCCGCTATACCC-1	1	19	81	6235	10631
CGGTCTATCAACCCGT-1	1	18	82	6061	10732
ATGCCGGTTGATGGGA-1	1	19	83	6236	10831
TCATGCAGGTTCTCAT-1	1	18	84	6062	10932
TGAGCTTTAATGACGC-1	1	19	85	6236	11032
TCCCTTAGATTACTCG-1	1	18	86	6062	11132
ATATCTCCCTCGTTAA-1	1	19	87	6236	11232
AGCTCTTCCCAGTGCA-1	1	18	88	6062	11332
TCGCTAAACCGCTATC-1	1	19	89	6237	11432
CACATTCTTTCGATGG-1	1	18	90	6063	11533
GATATGCGGTAGCCAA-1	1	19	91	6237	11632
CGTTTCACTTCGGGCG-1	1	18	92	6063	11733
CCAATTACGGGTCGAG-1	1	19	93	6237	11833
GCAGGTAGAGTATGGT-1	1	18	94	6063	11933
GTCGTATTGGCGTACA-1	1	19	95	6238	12033
GAAATTAGCACGGATA-1	1	18	96	6063	12133
AATGCACCAAGCAATG-1	1	19	97	6238	12233
AGGACGCTCGATGTTG-1	1	18	98	6064	12334
GGCTAAAGGGCGGGTC-1	1	19	99	6238	12433
CATCTATCCCGTGTCT-1	1	18	100	6064	12534
CAGTAACTATTTATTG-1	1	19	101	6238	12634
CATATACTACTGATAA-1	1	18	102	6064	12734
GCGTTCGGAGACCGGG-1	1	19	103	6239	12834
AAGTTCAGTCTGCGTA-1	1	18	104	6065	12934
CGAAGCTATAAATTCA-1	1	19	105	6239	13034
CGCGGTCACAAACCAA-1	1	18	106	6065	13134
GGGAATGAGCCCTCAC-1	1	19	107	6239	13234
ACGGAGCGCAAATTAC-1	1	18	108	6065	13335
CGTTCTTCGCACACCT-1	1	19	109	6240	13435
GAATAGCCCTGCGGTC-1	1	18	110	6066	13535
AATAGCTACCGCGTGC-1	1	19	111	6240	13635
CCGAGCTGTGCTTGTC-1	1	18	112	6066	13735
GATGACGATGATCGCG-1	1	19	113	6240	13835
GCCTATGCTGGGCCTT-1	1	18	114	6066	13935
TTACTGTCTAGAGCTC-1	1	19	115	6240	14035
AGCGGTTGCCGCTCTG-1	1	18	116	6066	14136
GCTTGCAGCACAATTG-1	1	19	117	6241	14236
CCGGAGGTCTTATGGT-1	1	18	118	6067	14336
ACAGTATACCGTGGGA-1	1	19	119	6241	14436
GGGATCCCAATACAAA-1	1	18	120	6067	14536
ATTACGACTCCACAGT-1	1	19	121	6241	14636
CTCACACGCAAGCCTA-1	1	18	122	6067	14736
CCAGATGTAAATGGGT-1	1	19	123	6242	14836
GAACTTGTGCACGGGA-1	1	18	124	6068	14937
AAGCCGCTTTACCTTG-1	1	19	125	6242	15037
TCCATTCCCACTAGAG-1	1	18	126	6068	15137
AGAGCGCTTGTAACGG-1	1	19	127	6242	15237
TGGGTTCCCGGACGGA-1	0	20	0	6398	2521
GCTGCGCCTCCCACGT-1	0	21	1	6572	2621
CTGTTGGCTCTTCTGA-1	1	20	2	6398	2721
TTGTTCTAGATACGCT-1	1	21	3	6573	2821
CCCTCAAGCTCTTAGT-1	1	20	4	6398	2922
TGGTCTAGCTTACATG-1	1	21	5	6573	3021
ATGCACCTTCCTTAAT-1	1	20	6	6399	3122
GGGATACGGTAATAAT-1	1	21	7	6573	3222
AGTTCACCGGTTGGAC-1	1	20	8	6399	3322
GACATACTGTCGCAGA-1	1	21	9	6573	3422
TGGACACCGTTGCTTG-1	1	20	10	6399	3522
TGCGATGCTAATGGCT-1	1	21	11	6574	3622
TTCTGTTTCCTGTCGC-1	1	20	12	6400	3722
CGTTGTAAACGTCAGG-1	1	21	13	6574	3822
GATCGGCGATAAGTCG-1	1	20	14	6400	3923
AGCCTTAAAGCGGAAG-1	1	21	15	6574	4023
TCCGTAACCACAATCC-1	1	20	16	6400	4123
GAATGCCGAAATGACC-1	1	21	17	6575	4223
TATACTCATGCGGCAA-1	1	20	18	6400	4323
TAGTGTCAGAAACGGC-1	1	21	19	6575	4423
CGTCATACCATATCCA-1	1	20	20	6401	4523
TAGTACCTTAGTGGTC-1	1	21	21	6575	4623
CTGGCGGGAATAAGTA-1	1	20	22	6401	4724
AGTGTGGTCTATTGTG-1	1	21	23	6575	4824
GCTATCGCGGCGCAAC-1	1	20	24	6401	4924
CAGTAATCCCTCCCAG-1	1	21	25	6576	5024
GTATTAAGGCGTCTAA-1	1	20	26	6402	5124
CTAATTTCAACAACAC-1	1	21	27	6576	5224
TTAGCAACATGGATGT-1	1	20	28	6402	5324
ATGCTCAGTGTTGCAT-1	1	21	29	6576	5424
GATGTTTGTGCGAGAT-1	1	20	30	6402	5525
CACTTCGCCACAGGCT-1	1	21	31	6577	5625
CTGTATGGTGTAGAAA-1	1	20	32	6403	5725
TACGTGCACTATGCTG-1	1	21	33	6577	5825
GTATCAGCTTGGGTTC-1	1	20	34	6403	5925
TAACAAAGGGAGAAGC-1	1	21	35	6577	6025
TTACATCGTGGCCTGG-1	1	20	36	6403	6125
TCTGAACCGGTCGGCT-1	1	21	37	6577	6225
GGCTCGTGCCACCAGC-1	1	20	38	6403	6326
TATAAGTGAGGATAGC-1	1	21	39	6578	6426
GCCCGCGCGTTTGACA-1	1	20	40	6404	6526
TGCTGGTTGGACAATT-1	1	21	41	6578	6626
GCCTAGCGATCTGACC-1	1	20	42	6404	6726
CCATGCTCTGCAGGAA-1	1	21	43	6578	6826
TATAAATCCACAAGCT-1	1	20	44	6404	6926
CGCTCGACATAATGAT-1	1	21	45	6579	7026
CCAATTGAATGTTAAT-1	1	20	46	6405	7127
GCTAATACCGAATGCC-1	1	21	47	6579	7227
TTCAACGACCCGACCG-1	1	20	48	6405	7327
TTCCTCGAGGGTGTCT-1	1	21	49	6579	7427
CAACGACCCGTTTACA-1	1	20	50	6405	7527
CTTGTACTTGTTGACT-1	1	21	51	6580	7627
TCTCTAATAGCTGGTA-1	1	20	52	6405	7727
ATTATGCCATAGGGAG-1	1	21	53	6580	7827
GACAACGCAGCTTACG-1	1	20	54	6406	7928
AGATGACTCGCCCACG-1	1	21	55	6580	8027
GTGCGGGTCTCCAAAT-1	1	20	56	6406	8128
GTACGAGATTGCGACA-1	1	21	57	6580	8228
GTATAGGACTCAGTAG-1	1	20	58	6406	8328
TTGCACGGAGCAGCAC-1	1	21	59	6581	8428
CACAGCTAGGGAGTGA-1	1	20	60	6407	8528
ATACTAGCATGACCCT-1	1	21	61	6581	8628
CCAAGACTTCTGCGAA-1	1	20	62	6407	8729
ACATAATAAGGCGGTG-1	1	21	63	6581	8828
TAATACACAGTAGTAT-1	1	20	64	6407	8929
TCTTGGTAACACCAAA-1	1	21	65	6582	9029
AACTGGGTCCCGACGT-1	1	20	66	6408	9129
ATCACTTCATCCTCGC-1	1	21	67	6582	9229
TGGAAGGATAAAGATG-1	1	20	68	6408	9329
CATGATGCACAATTCT-1	1	21	69	6582	9429
TGCCTGATCAAACGAT-1	1	20	70	6408	9530
ATAGGGATATCCTTGA-1	1	21	71	6582	9629
CACCTAATCAGTTTAC-1	0	20	72	6408	9730
TGTGACTACGCCAGTC-1	0	21	73	6583	9830
CCCGACCATAGTCCGC-1	0	20	74	6409	9930
CGCGCCCGACTTAATA-1	0	21	75	6583	10030
TGCCACCTGGCGAAAC-1	0	20	76	6409	10130
CTGCCAAGGTTGGAAG-1	0	21	77	6583	10230
TCTCCAACGTAGGTTA-1	0	20	78	6409	10331
TTCTTGGAGTAATGAG-1	0	21	79	6584	10430
GTCTCGATCTGCTTTC-1	0	20	80	6410	10531
TACTCTCCGAACAAAT-1	0	21	81	6584	10631
ATCACATTAGAATATC-1	1	20	82	6410	10731
TACGGGATGCTAGCAG-1	0	21	83	6584	10831
AGCTGAAGTAAACCAA-1	1	20	84	6410	10931
CATGGGTCGGGTGTGG-1	1	21	85	6584	11031
CACCCACGAGGCAATT-1	1	20	86	6410	11132
TGCCATTACTAAAGAA-1	1	21	87	6585	11231
CCGTTACGTTAGAACA-1	1	20	88	6411	11332
GCCAGGAGTAACCGAT-1	1	21	89	6585	11432
GGAAAGTGCCCATGCC-1	1	20	90	6411	11532
TCTTACCGGAACTCGT-1	1	21	91	6585	11632
TATGTCAAGACCGACT-1	1	20	92	6411	11732
CCTAACTAAGGCTCTA-1	1	21	93	6586	11832
GCGGTGAACTGCGCTC-1	1	20	94	6412	11933
CCTCGCGCGATATAGG-1	1	21	95	6586	12032
ATCGGCAAGCAGTCCA-1	1	20	96	6412	12133
AGATCGTGCATAAGAT-1	1	21	97	6586	12233
ATTCAGGACCTATTTC-1	1	20	98	6412	12333
AGCTAGAAGCAGAAGT-1	1	21	99	6587	12433
TTCGCTATCTGACGTG-1	1	20	100	6412	12533
TTCCGCAGAGAAATAT-1	1	21	101	6587	12633
CAGTACATTCTCTAAA-1	1	20	102	6413	12733
GTGAAGATTTCAAGTG-1	1	21	103	6587	12833
AACGCATGATCTGGGT-1	1	20	104	6413	12934
CCCAGAGGAGGGCGTA-1	1	21	105	6587	13034
GGAAACCTTGTTGAAT-1	1	20	106	6413	13134
GTGAAGCCGTATAGTC-1	1	21	107	6588	13234
GAGCTGTCGTCTCGGA-1	1	20	108	6414	13334
TGTCATTTGTTGGGAA-1	1	21	109	6588	13434
ACCAACACCACACACT-1	1	20	110	6414	13534
AAATGATTCGATCAGC-1	1	21	111	6588	13634
CTGCTTTATGTCCGCG-1	1	20	112	6414	13735
GCGAGAGGCCATGTAA-1	1	21	113	6589	13835
ATTGACCGGCGATGAC-1	1	20	114	6415	13935
ACCCTGGTAACGCCCT-1	1	21	115	6589	14035
GTTGGACCGCATCAGG-1	1	20	116	6415	14135
CGTTTACAAGGCAGCT-1	1	21	117	6589	14235
CGGTCCATGAGACTCC-1	1	20	118	6415	14335
GTTCGTCTGGGTCCCT-1	1	21	119	6589	14435
TGTACTACTCTCACGG-1	1	20	120	6415	14536
AGTGAAGATGGTGTCC-1	1	21	121	6590	14636
GAGGGCCATAATATTA-1	1	20	122	6416	14736
ACTCCCGTAGACTAGG-1	1	21	123	6590	14836
CGTCAAATGGTCGCAG-1	1	20	124	6416	14936
AAGTCTAGTAGCTGCC-1	1	21	125	6590	15036
AAGAAATCACCAGATT-1	1	20	126	6416	15136
GAGTGCACGGACAACA-1	1	21	127	6591	15236
GTTCAAATCAGATGTC-1	0	22	0	6746	2521
CATGGCTCCCTATGTC-1	0	23	1	6921	2620
GGCCACACGAAAGCCT-1	0	22	2	6747	2721
GAAGCCGGGTAAGCTC-1	0	23	3	6921	2821
TTGCGCTCTCTCGCTT-1	0	22	4	6747	2921
TACATGACCTTATCCG-1	0	23	5	6921	3021
GTCCTTCTACAACCCA-1	0	22	6	6747	3121
TATATGCTGGGTTGCC-1	0	23	7	6922	3221
GTTTATGGGATTTAGA-1	0	22	8	6747	3321
GGAACCCGAACAAGAA-1	0	23	9	6922	3421
AACGTTATCAGCACCT-1	0	22	10	6748	3522
CATCGTCCGGTTACTA-1	0	23	11	6922	3622
AGACAGCTCAGAATCC-1	0	22	12	6748	3722
GCAGATCCTCGCAAAT-1	0	23	13	6922	3822
GGGTCATGCGTACCAT-1	0	22	14	6748	3922
CTGGTCATTCCAATCC-1	0	23	15	6923	4022
TCAGGGCGCAAACTCG-1	1	22	16	6749	4122
GATGCCAGCAGAAGGC-1	0	23	17	6923	4222
GTTATTAACGTGGGAG-1	1	22	18	6749	4323
AATACAATGTTTCAGG-1	0	23	19	6923	4423
TTGCTGCACCTATCCA-1	0	22	20	6749	4523
CCAGAGACAAAGCCGG-1	0	23	21	6924	4623
CCGAAGTATATTGTTC-1	0	22	22	6749	4723
GCTAAACCTGAGGTGA-1	0	23	23	6924	4823
TCATACTTACAGATCC-1	0	22	24	6750	4923
CGAGCACTTCAAGTTT-1	0	23	25	6924	5023
TAGCAACCTGTCACAA-1	0	22	26	6750	5124
TGGGAAATGCCTTTCC-1	0	23	27	6924	5224
AGACCATGGGATACAA-1	0	22	28	6750	5324
TAAATGAATCCGTTTC-1	0	23	29	6925	5424
ACAACGGTCCCTGCGA-1	0	22	30	6751	5524
GTCACTCTCCAAATCT-1	0	23	31	6925	5624
TTCTACTTGCGAGGGC-1	0	22	32	6751	5724
CGCAATTACTTTCGGT-1	0	23	33	6925	5824
CTGTTCATCTCACGGG-1	0	22	34	6751	5925
TTCTTGTAACCTAATG-1	0	23	35	6926	6025
GCTTGATGATAATCAG-1	0	22	36	6752	6125
TTGGCTCGCATGAGAC-1	0	23	37	6926	6225
GCCCAGTTGGTATGCC-1	0	22	38	6752	6325
ATTCCTCCGCCAGTGC-1	0	23	39	6926	6425
TCGTCCGCTGGCGTCT-1	0	22	40	6752	6525
GGAGAAGTCATTGGCA-1	0	23	41	6926	6625
TTGTTAGCAAATTCGA-1	0	22	42	6752	6726
TCTAGCATCTTCGATG-1	0	23	43	6927	6826
TTCTAGGCCAATTGTG-1	0	22	44	6753	6926
TCACGGTCATCGCACA-1	0	23	45	6927	7026
ATGAAGCCAAGGAGCC-1	0	22	46	6753	7126
AATGACTGTCAGCCGG-1	0	23	47	6927	7226
CCAAACAGAACCCTCG-1	0	22	48	6753	7326
TATCGATGATTAAACG-1	0	23	49	6928	7426
GAACACACATCAACCA-1	1	22	50	6754	7527
CCCGTCAGCGTCTGAC-1	1	23	51	6928	7626
AGCATCGTCGATAATT-1	1	22	52	6754	7727
GACTAAGATCATGCAC-1	1	23	53	6928	7827
TAGGGTGTTTCAAGAG-1	1	22	54	6754	7927
TGGTTCGTAGCAAAGG-1	1	23	55	6929	8027
CTGTTCACTGCCTGTG-1	1	22	56	6754	8127
ATGTGCATCCGACGCA-1	1	23	57	6929	8227
TTGTCGTTCAGTTACC-1	1	22	58	6755	8328
CGGGATCAATGTAAGA-1	1	23	59	6929	8427
TTATCTGTATCATAAC-1	1	22	60	6755	8528
ATCGACTCTTTCCGTT-1	1	23	61	6929	8628
CTCATTTGATGGGCGG-1	1	22	62	6755	8728
GTAAGCGGGCAGTCAG-1	1	23	63	6930	8828
TCTATCGGTCGCAACA-1	1	22	64	6756	8928
AACGCGGTCTCCAGCC-1	1	23	65	6930	9028
ATTAATACTACGCGGG-1	1	22	66	6756	9129
CTTTAACTTTCAAAGG-1	1	23	67	6930	9228
CGTACCTGATAGGCCT-1	1	22	68	6756	9329
GAATGTTGGGTAATCT-1	1	23	69	6931	9429
TGCGGAGTAAAGGTGC-1	1	22	70	6757	9529
CCTGAATATTTACATA-1	0	23	71	6931	9629
TTGCTCCCATACCGGA-1	0	22	72	6757	9729
CCTCTAATCTGCCAAG-1	0	23	73	6931	9829
AGGTTGAGGCACGCTT-1	0	22	74	6757	9930
TCCCGTCAGTCCCGCA-1	0	23	75	6931	10029
TCCGATGACTGAGCTC-1	0	22	76	6757	10130
CAGCCTCCTGCAGAGG-1	0	23	77	6932	10230
CTTAGCCTTCCACATG-1	0	22	78	6758	10330
ATTAATGAACCAGTCG-1	0	23	79	6932	10430
ACGATACATAGAACTA-1	0	22	80	6758	10530
AGCCACTCCCGTGCTT-1	0	23	81	6932	10630
ATACGGGTTTCGATTG-1	0	22	82	6758	10731
CTGTCAAATGGCTCGG-1	0	23	83	6933	10830
GCTCGGAATTTAAAGC-1	0	22	84	6759	10931
TAGGCATGTTACGCCA-1	0	23	85	6933	11031
TGGCAACTCGCGCGCC-1	1	22	86	6759	11131
ATCAGTAGGCAGGGAT-1	0	23	87	6933	11231
TATCGATCTATGCATA-1	1	22	88	6759	11331
CGACTCAGGATGTTAT-1	1	23	89	6934	11431
GCCATATTGCACACAG-1	1	22	90	6759	11532
AATTCATAAGGGATCT-1	1	23	91	6934	11631
CGGTAGAGGTGCAGGT-1	1	22	92	6760	11732
AATGATGATACGCTAT-1	1	23	93	6934	11832
CTTGTGCTCACCGATT-1	1	22	94	6760	11932
TTCCAATCAGAGCTAG-1	1	23	95	6934	12032
CGATGGACCCTACGCC-1	1	22	96	6760	12132
GGTCGGATAAACGGCG-1	1	23	97	6935	12232
TTAGCTAATACGATCT-1	1	22	98	6761	12332
CTCGATATTTGCGAGC-1	1	23	99	6935	12432
ATTACTTACTGGGCAT-1	1	22	100	6761	12533
CTAGCCGATGTTATGA-1	1	23	101	6935	12633
TACTGCAATCAATTAC-1	1	22	102	6761	12733
TAGTCTGTGACGTTGC-1	1	23	103	6936	12833
CTCGTTTCTAATGTTT-1	1	22	104	6761	12933
TTCGTTCAACGAAGTT-1	1	23	105	6936	13033
CTGAATTTATTGCCAG-1	1	22	106	6762	13133
TGGAATATCCTTGACC-1	1	23	107	6936	13233
CAGATCATTTAAAGTC-1	1	22	108	6762	13334
CTCCTTTACGCAAGTC-1	1	23	109	6936	13434
TCCCAAACAGACAACG-1	1	22	110	6762	13534
ATCGCTGCGTGCAGCA-1	1	23	111	6937	13634
TTAGTTCAAGTGTTCG-1	1	22	112	6763	13734
AAACTCGTGATATAAG-1	1	23	113	6937	13834
TTAACGAACAAGCAGT-1	1	22	114	6763	13934
GTTATATCAGGAGCCA-1	1	23	115	6937	14034
CAAATTGGATTATGCC-1	1	22	116	6763	14135
CGAGGAGCTTCCATAT-1	1	23	117	6938	14235
GGAGACCAATGTGCTT-1	1	22	118	6764	14335
CATTGATGAACACGCC-1	1	23	119	6938	14435
GTCAATGCTATAATTT-1	1	22	120	6764	14535
ACCACCCTCTCTTCTA-1	1	23	121	6938	14635
TGGAGGGAAACACCTC-1	1	22	122	6764	14735
CACGGACGTGGATGGC-1	1	23	123	6938	14835
AACTTTCTCGATCATG-1	1	22	124	6764	14936
CGTATTGTTTCCTAAT-1	1	23	125	6939	15036
CCTACTGCGGCGGCCA-1	1	22	126	6765	15136
CTTAGGTCCCAATCGT-1	1	23	127	6939	15236
CGCAATCGATCATTAG-1	0	24	0	7095	2520
TGGTTATGCTTGCGGT-1	0	25	1	7269	2620
GGCTTGGCTCTCACCT-1	0	24	2	7095	2720
ATTGGTAGGATCCGCT-1	0	25	3	7269	2820
TCAGGGCGACTTCCTT-1	0	24	4	7095	2921
TCTGCAGATTCGAGTC-1	0	25	5	7270	3020
CTCTCGCTGTACTATG-1	0	24	6	7096	3121
AATAGTCGCGAGTCGG-1	0	25	7	7270	3221
AGTTACCCTTAAGACT-1	0	24	8	7096	3321
CTTAAATAAGACCCAT-1	0	25	9	7270	3421
GGTTGTGCTCTTGTCC-1	0	24	10	7096	3521
GTGAGTCTAAGACGGA-1	0	25	11	7271	3621
CGCGACACTGCGCAGC-1	0	24	12	7096	3721
GCTCGCGGTTCCGCTC-1	0	25	13	7271	3821
TTAACTCACGCGTGGA-1	0	24	14	7097	3922
GGAACGGCCTGCAGCC-1	0	25	15	7271	4022
GTAGAAACGGGTGGAG-1	0	24	16	7097	4122
TAATGAAAGACCCTTG-1	0	25	17	7271	4222
AGGCTTGCTAGACACC-1	0	24	18	7097	4322
TTGCGTAGTTTGAGGA-1	0	25	19	7272	4422
CGCCCTTGAAGGCTGA-1	0	24	20	7098	4522
CCCGGTGGAAGAACCT-1	0	25	21	7272	4622
TTAACACCTCGAACAT-1	0	24	22	7098	4723
GATTCCTATACGGCGC-1	0	25	23	7272	4823
TTACCCTAACAGTCCT-1	0	24	24	7098	4923
ACCCACCTACATGCTC-1	0	25	25	7273	5023
AAAGGGCAGCTTGAAT-1	0	24	26	7099	5123
CACACAGGGATAGATT-1	0	25	27	7273	5223
AGAGCGTACAAGCTCG-1	0	24	28	7099	5323
TCTTACGGCATCCGAC-1	0	25	29	7273	5423
GCCTATTCCGATATAG-1	0	24	30	7099	5524
GAAAGTGACTAACTGC-1	0	25	31	7273	5624
CCGGAATGGTTTCAGT-1	0	24	32	7099	5724
AGTATAATACTAGGCA-1	0	25	33	7274	5824
TAACTATCGAAGGTCC-1	0	24	34	7100	5924
ATGAGGAGTGTTAATC-1	0	25	35	7274	6024
TGTGTCGCGAGTTGCA-1	0	24	36	7100	6124
ATCCAACGCAGTCATA-1	0	25	37	7274	6224
AAGGCGCGTAAAGCTT-1	0	24	38	7100	6325
AGTCGGCCCAAACGAC-1	0	25	39	7275	6425
AACGTCAGACTAGTGG-1	0	24	40	7101	6525
ACTACCAGCTCTCTGG-1	0	25	41	7275	6625
GCAAGTGCACAGAGAA-1	0	24	42	7101	6725
ACACCTTAAGTAGGGC-1	0	25	43	7275	6825
TTCGACGGGAAGGGCG-1	0	24	44	7101	6925
TTCGCACTCGCGTGCT-1	0	25	45	7275	7025
TATTTGTTACCCTTTA-1	0	24	46	7101	7126
CGCTGTGACGCCGCAC-1	0	25	47	7276	7226
GTTGCACGGAGTTTCG-1	0	24	48	7102	7326
GTTTCCTGGAGGGTGA-1	0	25	49	7276	7426
ACACCCAGCATGCAGC-1	0	24	50	7102	7526
TCAACCATGTTCGGGC-1	0	25	51	7276	7626
TTACAACTACGCATCC-1	0	24	52	7102	7726
TCCGATGGTGCGACAT-1	0	25	53	7277	7826
GGGCGTACATTTATAT-1	0	24	54	7103	7927
AGCGACCAACGATATT-1	0	25	55	7277	8026
ACACAAAGACGGGTGG-1	0	24	56	7103	8127
ATCGCACGCCGGGAGA-1	0	25	57	7277	8227
GCTCTAAACCCTGACG-1	0	24	58	7103	8327
AATGCAACCGGGTACC-1	0	25	59	7278	8427
TCAAACAACCGCGTCG-1	1	24	60	7103	8527
TATGCTCCCTACTTAC-1	0	25	61	7278	8627
AAAGGGATGTAGCAAG-1	1	24	62	7104	8728
ACGATCATACATAGAG-1	0	25	63	7278	8827
TTGTTCAGTGTGCTAC-1	1	24	64	7104	8928
ATGCATGATCCAGGAT-1	1	25	65	7278	9028
AGTCTTCTCCTCAAAT-1	1	24	66	7104	9128
GATTCCCTTGTCGCAG-1	1	25	67	7279	9228
CTCGCACCTATATAGT-1	1	24	68	7105	9328
ACTCAATAAAGGCACG-1	0	25	69	7279	9428
AACCGAGCTTGGTCAT-1	0	24	70	7105	9529
TAAGGCAACATAAGAT-1	0	25	71	7279	9628
CACGCACAGCGCAGCT-1	0	24	72	7105	9729
GGTTTACAATCTCAAT-1	0	25	73	7280	9829
TGCAGGATCGGCAAAG-1	0	24	74	7106	9929
ATAACGGAGTCCAACG-1	0	25	75	7280	10029
AACGATATGTCAACTG-1	0	24	76	7106	10129
GACAACGACCATTGAA-1	0	25	77	7280	10229
TTGACCATGTTCTCCG-1	0	24	78	7106	10330
AGTACGGGCACCTGGC-1	0	25	79	7280	10429
CGCCATCCGATTATGA-1	0	24	80	7106	10530
AAGGTATCCTAATATA-1	0	25	81	7281	10630
TGTTGTCAAGAAGTCT-1	0	24	82	7107	10730
CAGTGAATAAATGACT-1	0	25	83	7281	10830
CACCTTGCGAAACTCG-1	0	24	84	7107	10930
CATTTAGCGGACCATG-1	0	25	85	7281	11030
CCAGTCTAGACGGCGC-1	0	24	86	7107	11131
TCGCTTTAAACGTTTG-1	0	25	87	7282	11230
GTGAAACGGCGCCACC-1	0	24	88	7108	11331
GGGCTCATCGAACCCA-1	0	25	89	7282	11431
TTGATGTGTAGTCCCG-1	0	24	90	7108	11531
CAGTAGCCCACGCGGT-1	0	25	91	7282	11631
AGCGCGGGTGCCAATG-1	0	24	92	7108	11731
TAATCGATCCGTACGT-1	0	25	93	7283	11831
AGTGGCGGCAATTTGA-1	0	24	94	7108	11931
CCTTTCAATGAAGAAA-1	0	25	95	7283	12031
CTCAGTCACGACAAAT-1	0	24	96	7109	12132
ATAGGCTAGCTTCGCA-1	0	25	97	7283	12232
CGGTTCAAGTAGGTGT-1	0	24	98	7109	12332
CAGTCGAGGATGCAAT-1	0	25	99	7283	12432
TATCACCCAACCGACC-1	0	24	100	7109	12532
AATGATGCGACTCCTG-1	0	25	101	7284	12632
TGGAACCACTGACACA-1	0	24	102	7110	12732
GCCAATAGGGCATCTC-1	0	25	103	7284	12832
TTCTTTGGTCGCGACG-1	0	24	104	7110	12933
ATTAGATTCCTCAGCA-1	0	25	105	7284	13033
CCGTGGAACGATCCAA-1	0	24	106	7110	13133
GGGTCGTGGCAAGTGT-1	0	25	107	7285	13233
TCGCTCGGCACCAGCG-1	0	24	108	7110	13333
ACGCAATCACTACAGC-1	0	25	109	7285	13433
CTCTAATGCATTGATC-1	0	24	110	7111	13533
GTCTCGACTAAGTTTG-1	0	25	111	7285	13633
TGGTTTAAACGTGGGT-1	0	24	112	7111	13734
CGCAGATCTTCACCCG-1	0	25	113	7285	13834
TCCAGATGTACGCCAA-1	0	24	114	7111	13934
CATTGCGGGTCAATTC-1	0	25	115	7286	14034
GACGTTCGTAAATACA-1	0	24	116	7112	14134
TACACCGTCGTTAGTC-1	0	25	117	7286	14234
ACGGGCGTATGCGACA-1	0	24	118	7112	14334
GAAGGCTACCATTGTT-1	0	25	119	7286	14434
TAAATCTTTACACCTC-1	0	24	120	7112	14535
AGTTTATGTAAAGACA-1	0	25	121	7287	14635
AGGAGACATCCACAGT-1	1	24	122	7113	14735
CAACCTGAACCTGCCA-1	0	25	123	7287	14835
AGTCCCTCGCAGAAAG-1	0	24	124	7113	14935
TGTATACGGATGATGA-1	0	25	125	7287	15035
TTGTGGTATAGGTATG-1	0	24	126	7113	15135
TCTGCACCATTAGTAA-1	0	25	127	7287	15235
AAATGTATCTTATCCC-1	0	26	0	7443	2520
ACTCTAAACCTGGGAT-1	0	27	1	7617	2619
GCTGGCAGGTGCCGTG-1	0	26	2	7443	2720
CTCATTCGTGAACATC-1	0	27	3	7618	2820
TCGCCGGATGGGCAAG-1	0	26	4	7444	2920
GGACTAAGTCAGGAGT-1	0	27	5	7618	3020
TATCAAAGGTCTGTAA-1	0	26	6	7444	3120
TTCAGTTTGTGGCAGC-1	0	27	7	7618	3220
TGTTCATAAATGTGCT-1	0	26	8	7444	3320
CTTAGCCCGGATAGTG-1	0	27	9	7619	3420
GATGCGAATGGTATTA-1	0	26	10	7445	3521
TCTAACTGTATGTAAA-1	0	27	11	7619	3621
TTAAACCTGGTTCCTT-1	0	26	12	7445	3721
GCTAAGTAAAGGCGAT-1	0	27	13	7619	3821
AGTTACCGCACATGGT-1	0	26	14	7445	3921
GACTGCGGCACGTGTA-1	0	27	15	7620	4021
TGGTGATCGTATTTGT-1	0	26	16	7445	4121
TTATCGCCTGCGAAGC-1	0	27	17	7620	4221
TGGAATTAGACGCTTT-1	0	26	18	7446	4322
TCGTCACACTGTTAGC-1	0	27	19	7620	4422
TTATGTTTGCGATAGA-1	0	26	20	7446	4522
GGTGCTGATCACAAAG-1	0	27	21	7620	4622
CATAGCCGCCCGGGAT-1	0	26	22	7446	4722
GGTTAGTTACGGCGCC-1	0	27	23	7621	4822
ATTCCCACATAAACAA-1	0	26	24	7447	4922
ATTCAGTAGCAGGGTC-1	0	27	25	7621	5022
CAGTTCCGCGGGTCGA-1	0	26	26	7447	5123
AAGAGATGAATCGGTA-1	0	27	27	7621	5223
CGCAATTCTACAATAA-1	0	26	28	7447	5323
TAACGCTTTGAGAGCG-1	0	27	29	7622	5423
AGGCTATGGTTAGCTT-1	0	26	30	7448	5523
GAGGAATGGAGAGGTT-1	0	27	31	7622	5623
TCCTCTACGAGATGGC-1	0	26	32	7448	5723
TTGATTATGCAGATGA-1	0	27	33	7622	5823
TCAGTACTGACCCGCG-1	0	26	34	7448	5924
TTATGACAAACTGGAT-1	0	27	35	7622	6024
GTAAGTAGGGTATACC-1	0	26	36	7448	6124
CGCAAACACGAGTTAC-1	0	27	37	7623	6224
TGGCCGTATATTGACC-1	0	26	38	7449	6324
ACTGTAGCACTTTGGA-1	0	27	39	7623	6424
GCTCTATGTTACGTGC-1	0	26	40	7449	6524
TGCGCGATTAACGGAG-1	0	27	41	7623	6624
GAATCGACATGGTCAC-1	0	26	42	7449	6725
GACTAAGTAGGCTCAC-1	0	27	43	7624	6825
ATCTTGACCTGCAACG-1	0	26	44	7450	6925
ATGCACTACCGCATTG-1	0	27	45	7624	7025
CAGATACTAACATAGT-1	0	26	46	7450	7125
GATCGACACTATCTGA-1	0	27	47	7624	7225
ATAGAGTACTGGGACA-1	0	26	48	7450	7325
CCTACTGCTTACACTT-1	0	27	49	7625	7425
CCTGCTATTTGAGAAG-1	0	26	50	7450	7526
CGCGTTCATGAAATAC-1	0	27	51	7625	7625
CATTATGCTTGTTGTG-1	0	26	52	7451	7726
CCAGGGACGTGGCCTC-1	0	27	53	7625	7826
TATGGATGTGCTACGC-1	0	26	54	7451	7926
GTACTAAGATTTGGAG-1	0	27	55	7625	8026
AGACCCGCCCTCCTCG-1	0	26	56	7451	8126
CGCATTAGCTAATAGG-1	0	27	57	7626	8226
GCTCTCGGGTACCGAA-1	0	26	58	7452	8327
CACCGCCAGAAGGTTT-1	0	27	59	7626	8426
TCCCAAAGACGAAGGA-1	0	26	60	7452	8527
ATGGATTGACCAAACG-1	0	27	61	7626	8627
GTCATGGACATGACTA-1	0	26	62	7452	8727
CTACTGCCACCTGACC-1	0	27	63	7627	8827
TTATATTTGGCAATCC-1	0	26	64	7452	8927
AGCACCAGTACTCACG-1	0	27	65	7627	9027
CATGGTCTAGATACCG-1	0	26	66	7453	9128
TCTACCGTCCACAAGC-1	0	27	67	7627	9227
CTAGTTGGGCCCGGTA-1	0	26	68	7453	9328
TCCCGCGTACTCCTGG-1	0	27	69	7627	9428
CAGAGCATGAGCTTGC-1	0	26	70	7453	9528
ACACGGGAACTTAGGG-1	0	27	71	7628	9628
GGCTCTGCTCCAACGC-1	0	26	72	7454	9728
AGAACGTGGTACATTC-1	0	27	73	7628	9828
CAATAAACCTTGGCCC-1	0	26	74	7454	9929
ACTTCGCCATACGCAC-1	0	27	75	7628	10028
ATCTGGTTAAGACTGT-1	0	26	76	7454	10129
TCGTAAGACGACATTG-1	0	27	77	7629	10229
GTGTACCTTGGCTACG-1	0	26	78	7455	10329
GCCCGTAATACCTTCT-1	0	27	79	7629	10429
CGGTCAAGTGGGAACC-1	0	26	80	7455	10529
TTGTAAGGCCAGTTGG-1	0	27	81	7629	10629
GGAGCACCAAGAACTA-1	0	26	82	7455	10730
TAATAGTGACGACCAG-1	0	27	83	7629	10829
CTAAATCCTATTCCGG-1	0	26	84	7455	10930
CGAGTTCTGTCCCACC-1	0	27	85	7630	11030
AGGCAGATGCGTAAAC-1	0	26	86	7456	11130
AAGGATGAGGGACCTC-1	0	27	87	7630	11230
AGAGAACCGTCTAGGA-1	0	26	88	7456	11330
GAGGGCGCAGCTCTGC-1	0	27	89	7630	11430
AAGATTGGCGGAACGT-1	0	26	90	7456	11530
CCAGTAGTCTGATCCA-1	0	27	91	7631	11630
AAGGGACAGATTCTGT-1	0	26	92	7457	11731
ATAGAGTTATCAACTT-1	0	27	93	7631	11831
AAATTACCTATCGATG-1	0	26	94	7457	11931
GATCCTAAATCGGGAC-1	0	27	95	7631	12031
TTACAGACCTAAATGA-1	0	26	96	7457	12131
CCTCACCTTAGCATCG-1	0	27	97	7632	12231
CATGCGACCAGTTTAA-1	0	26	98	7457	12331
AACATATCAACTGGTG-1	0	27	99	7632	12431
CTATAAGAGCCAATCG-1	0	26	100	7458	12532
AATATCGAGGGTTCTC-1	0	27	101	7632	12632
GTACTCCTGGGTATGC-1	0	26	102	7458	12732
ATAAGTAGGATTCAGA-1	0	27	103	7632	12832
AGGTCGCGGAGTTACT-1	0	26	104	7458	12932
CTAATTCTCAGATATT-1	0	27	105	7633	13032
GCCAACCATTTCCGGA-1	0	26	106	7459	13132
TGATCCCAGCATTAGT-1	0	27	107	7633	13232
CGTTGTAAGATTGATT-1	0	26	108	7459	13333
GAAACCATGGTGCGCT-1	0	27	109	7633	13433
AATCTATGCCGGAGCC-1	0	26	110	7459	13533
GACTCCCAGAATAAGG-1	0	27	111	7634	13633
TATGATCCGGCACGCC-1	0	26	112	7460	13733
CCGCTTGCTGACATGG-1	0	27	113	7634	13833
TGGTTAAGGGCGCTGG-1	0	26	114	7460	13933
TTGATAGTCAATACAT-1	0	27	115	7634	14033
GGTTTAATTGAGCAGG-1	0	26	116	7460	14134
CATTACATAGATTGTG-1	0	27	117	7634	14234
GGTACACCAGATTTAT-1	0	26	118	7460	14334
GGCCCGTATACCATGC-1	0	27	119	7635	14434
ATCTTTCGTATAACCA-1	0	26	120	7461	14534
GAGATGACAATCCTTA-1	0	27	121	7635	14634
AAAGCTTGCCTACATA-1	0	26	122	7461	14734
GAACGATAAGTTAAAG-1	0	27	123	7635	14834
TAATAGCTAAATGATG-1	0	26	124	7461	14935
TATGGCTAGGCTAATT-1	0	27	125	7636	15035
AGGAGAGTCTGGCTAC-1	0	26	126	7462	15135
TGCTCTGCCGGTTCAC-1	0	27	127	7636	15235
CCAATAGATTTCATCT-1	0	28	0	7792	2519
GGGCACGAATTGGCCG-1	0	29	1	7966	2619
TCGTTGACAGGGTCCC-1	0	28	2	7792	2719
ATCGTATTCCGAGAAC-1	0	29	3	7966	2819
GGGAATTCTGTCCAGT-1	0	28	4	7792	2919
ACGCGTTTCTTAAGAG-1	0	29	5	7967	3019
GAGAGCGCAGTCCCTG-1	0	28	6	7792	3120
GTCCTATTGTTGTGGT-1	0	29	7	7967	3220
CATCTGCAGGATCATT-1	0	28	8	7793	3320
GAGTCGACAGACCCTC-1	0	29	9	7967	3420
AAGTGCAAAGGTAGAC-1	0	28	10	7793	3520
AGGGTGGATAGTGCAT-1	0	29	11	7967	3620
TGATAGCGGGATTCTA-1	0	28	12	7793	3720
GTCAGTTTGGTAGTCG-1	0	29	13	7968	3820
GCATTCGAAATGAACA-1	0	28	14	7794	3921
AAAGACTGGGCGCTTT-1	0	29	15	7968	4021
TAACAATATTTGTTGC-1	0	28	16	7794	4121
CCAGCTTCCGCCCGCA-1	0	29	17	7968	4221
GATATGGATTACGCGG-1	0	28	18	7794	4321
AGAGCAGTTATGAGAC-1	0	29	19	7969	4421
TCACATCTTATCTGAT-1	0	28	20	7794	4521
TATGAAGACAGGTGCG-1	0	29	21	7969	4621
TACCTGCTGCACTGTG-1	0	28	22	7795	4722
TAGGTCCAAGTAAGGA-1	0	29	23	7969	4822
GAAACTCGTGCGATGC-1	0	28	24	7795	4922
AACAATTACTCTACGC-1	0	29	25	7969	5022
CCGCACGTGACCTCGG-1	0	28	26	7795	5122
AACTTGCCCGTATGCA-1	0	29	27	7970	5222
GGGTATGTATGCACTT-1	0	28	28	7796	5322
TTCGTACTCCAGAACG-1	0	29	29	7970	5422
GAATTTCTCGCTGCAG-1	0	28	30	7796	5523
AACAGGATGGGCCGCG-1	0	29	31	7970	5623
GACGTGTAGGGATTAT-1	0	28	32	7796	5723
TAGGTGAGCCCTACTC-1	0	29	33	7971	5823
CTAATTCGCACGCGCT-1	0	28	34	7797	5923
GAAGCTTGCTGACCGC-1	0	29	35	7971	6023
GGTTAGGCTTGGAGAA-1	0	28	36	7797	6123
ACAAGGACAAGAGGTT-1	0	29	37	7971	6223
AGGCCACCCGTTATGA-1	0	28	38	7797	6324
GTGGGCTTAGACACAC-1	0	29	39	7971	6424
CGTGTCCCATTCGCGA-1	0	28	40	7797	6524
TGGAGTGATGCGATGA-1	0	29	41	7972	6624
AACAACTGGTAGTTGC-1	0	28	42	7798	6724
CCTGGCTAGACCCGCC-1	0	29	43	7972	6824
CGCAATTAGGGTAATA-1	0	28	44	7798	6924
TCGAAATTTAGGACCA-1	0	29	45	7972	7024
AGACTAGCCTTCCAGA-1	0	28	46	7798	7125
TTGATCTAACTTTGTC-1	0	29	47	7973	7224
AAGGAGCGGTTGGTGC-1	0	28	48	7799	7325
ACTTGGGACCCGGTGG-1	0	29	49	7973	7425
TGATCTCCGGCGCCAG-1	0	28	50	7799	7525
CAGTTCAAATTGACAC-1	0	29	51	7973	7625
GTCCGGCTGAATTGCG-1	0	28	52	7799	7725
CTGGAAATGGATGCTT-1	0	29	53	7974	7825
TGATCGGTTTGACCCT-1	0	28	54	7799	7926
TAGAGTCTAAGCGAAC-1	0	29	55	7974	8025
GAGACTGATGGGTAGA-1	0	28	56	7800	8126
TAGCTAAGTCCGGGAG-1	0	29	57	7974	8226
GGGCGATATGTGTGAA-1	0	28	58	7800	8326
CTCGAGGTCGAACAGT-1	0	29	59	7974	8426
GATCCCTTTATACTGC-1	0	28	60	7800	8526
GTCATGCACCTCCGTT-1	0	29	61	7975	8626
ACTTTCCTATAGCTTC-1	0	28	62	7801	8727
TCGCTCGATATATTCC-1	0	29	63	7975	8826
ATAGGTTGGGCAGATG-1	0	28	64	7801	8927
CAATTAAGGGTGATGA-1	0	29	65	7975	9027
ACCGACTGAGTCCCAC-1	0	28	66	7801	9127
CCTGTCACCCGGGCTC-1	0	29	67	7976	9227
GATCGGTGGCCATAAC-1	0	28	68	7801	9327
CCTATGGGTTACCGTC-1	0	29	69	7976	9427
TTGGGACACTGCCCGC-1	0	28	70	7802	9528
CGAGGCTAAATATGGC-1	0	29	71	7976	9627
TCAGGGTGTAACGTAA-1	0	28	72	7802	9728
CGAGAGATGTGAACCT-1	0	29	73	7976	9828
TCGCTGGGCGGATTGT-1	0	28	74	7802	9928
AGATCTCAGGTGTGAT-1	0	29	75	7977	10028
TGGCCAAACTGAAGTA-1	0	28	76	7803	10128
GCTTCCGTCCCTAGAC-1	0	29	77	7977	10228
CAGCAGCCCGTTCCTT-1	0	28	78	7803	10329
TGTATAACAGATCCTG-1	0	29	79	7977	10428
CGCGGGAATTAGGCAG-1	0	28	80	7803	10529
TGCATGTGGTAATCTA-1	0	29	81	7978	10629
ACAATTTGAGCAGTGG-1	0	28	82	7804	10729
GAGCTAAGGGCATATC-1	0	29	83	7978	10829
CCAGATAGTTGAGTGA-1	0	28	84	7804	10929
CCACAATGTACGTCTT-1	0	29	85	7978	11029
CAATGGATCTCTACCA-1	0	28	86	7804	11130
TGTGGCAAAGCGTATG-1	0	29	87	7978	11229
TAAAGCGTTAGGAGAA-1	0	28	88	7804	11330
TCCGTTTAGCCTTGAA-1	0	29	89	7979	11430
CAGCTCGACAAGTTAA-1	0	28	90	7805	11530
GCCTATAGTGTCAGGG-1	0	29	91	7979	11630
ATAGACAACGGGACCT-1	0	28	92	7805	11730
CTACTATCTTTCAGAG-1	0	29	93	7979	11830
GCGCTGCTTTGCATTT-1	0	28	94	7805	11930
GCGCATCCAGTCAGCA-1	0	29	95	7980	12030
GACTCGCGGGAATGAC-1	0	28	96	7806	12131
CTGGTAACGAGCTCTT-1	0	29	97	7980	12231
TCCGGCCTAGCGTACA-1	0	28	98	7806	12331
TCTAGGTGGCGACGCT-1	0	29	99	7980	12431
ACGCTAGTGATACACT-1	0	28	100	7806	12531
ATCTGCACCTCTGCGA-1	0	29	101	7981	12631
CCTCACCTGAGGGAGC-1	0	28	102	7806	12731
AGTGAGCCTCGCCGCC-1	0	29	103	7981	12831
ACGAGTACGGATGCCC-1	0	28	104	7807	12932
GGTACCATTAAGACGG-1	0	29	105	7981	13032
TTCTGCTAGACTCCAA-1	0	28	106	7807	13132
TAACTATTACGCCAAA-1	0	29	107	7981	13232
GCATTCAAGGCAACGC-1	0	28	108	7807	13332
AGTACATCATTTATCA-1	0	29	109	7982	13432
GTCGTGTCTGGTCATC-1	0	28	110	7808	13532
AGTCTAAAGTATACTC-1	0	29	111	7982	13632
CGGCCCAACCTGTAGT-1	0	28	112	7808	13733
AGGGAGACATACTTCG-1	0	29	113	7982	13833
TCCCTAGATCAATAGG-1	0	28	114	7808	13933
TCCCGTCGCGTCATAG-1	0	29	115	7983	14033
CGCATCCATCAGCCAG-1	0	28	116	7809	14133
CTGCACCTAGTCCACA-1	0	29	117	7983	14233
CGAGGATCGGGAACGA-1	0	28	118	7809	14333
CAATGAGGTTCGACTA-1	0	29	119	7983	14433
TCTGACGGGCTAACCC-1	0	28	120	7809	14534
TTCTATGCCTTTCGCA-1	0	29	121	7983	14634
AGAGTATAGTGTTACG-1	0	28	122	7809	14734
CCATTGTTTCCTCCAT-1	0	29	123	7984	14834
CTCATCACTTAGTGAT-1	0	28	124	7810	14934
CCGAAGGGCGTACCGC-1	0	29	125	7984	15034
TCAAGCTGCCTTGAAA-1	0	28	126	7810	15134
CTCATTAACGTTGCCC-1	0	29	127	7984	15234
GTCTTCCTCACCTAAG-1	0	30	0	8140	2518
GGTGATGAAGGAAGTG-1	0	31	1	8314	2618
TCAATACAATTGCTGC-1	0	30	2	8140	2719
GCAACCCAAGTTGTTT-1	0	31	3	8315	2819
ATGAAGTGGACCCAGC-1	0	30	4	8141	2919
GAGAATCTCACGATCA-1	0	31	5	8315	3019
TATATCATTGATCAGT-1	0	30	6	8141	3119
AACTTTACGGGAGCTT-1	0	31	7	8315	3219
TTCTTGTGTCCATCAG-1	0	30	8	8141	3319
ACAATTTAGGAGGCTC-1	0	31	9	8316	3419
ATACTTGTTCTCGAGC-1	0	30	10	8141	3520
CACGGGATTGAGGGTT-1	0	31	11	8316	3620
GTTAATGTCTATCTTA-1	0	30	12	8142	3720
GCGTTATATTTGGAAC-1	0	31	13	8316	3820
CGTCAAGGCTATAAAT-1	0	30	14	8142	3920
TTAGCTCTGTAATCCG-1	0	31	15	8316	4020
AATGGTCCACCGTTCA-1	0	30	16	8142	4120
GTCATTGCATTGACCC-1	0	31	17	8317	4220
TGTCCGTGGCGCCTTT-1	0	30	18	8143	4321
TCAACTAACGTATAAC-1	0	31	19	8317	4421
TCCTCTCCAGTTGTCC-1	0	30	20	8143	4521
TGTGTTCGTATCCAAG-1	0	31	21	8317	4621
CCGCGTAGGTAAGGGC-1	0	30	22	8143	4721
CTGCGGGTGAAATGTT-1	0	31	23	8318	4821
TATCTACAGAGGTAAT-1	0	30	24	8143	4921
CTACTCTAGGCCCGGC-1	0	31	25	8318	5021
ACAAGCAGTGCCTAGC-1	0	30	26	8144	5122
TACAAGTCTCGTGCAT-1	0	31	27	8318	5222
TCGGAATGCGCTCTGA-1	0	30	28	8144	5322
TCGCGTCCAGAAGGTC-1	0	31	29	8318	5422
TATGGCCCGGCCTCGC-1	0	30	30	8144	5522
GCTGGCATATTCACCT-1	0	31	31	8319	5622
GTCAGAATAGTCTATG-1	0	30	32	8145	5722
GGCGTCCTATCCGCTG-1	0	31	33	8319	5822
CGGAGTTTGAGAGACA-1	0	30	34	8145	5923
AGCACTTAAGGACGCC-1	0	31	35	8319	6023
TCCACAATGGTTTACG-1	0	30	36	8145	6123
CCAACGATGCACTGAT-1	0	31	37	8320	6223
ATTTACAGTTTACTGG-1	0	30	38	8146	6323
CCCTGAAATGAGTTGA-1	0	31	39	8320	6423
CAAACGGTCGCACTTT-1	0	30	40	8146	6523
TGATTCGTCTATCACT-1	0	31	41	8320	6623
TCAGGTTCTTTGAGAA-1	0	30	42	8146	6724
CACGCAGCGAGGCTTT-1	0	31	43	8320	6823
TTAAGCGCCTGACCCA-1	0	30	44	8146	6924
CTTACACGGTATTCCA-1	0	31	45	8321	7024
AAGGCTGTGCTCATCG-1	0	30	46	8147	7124
GACCAGAGCCCTGTAG-1	0	31	47	8321	7224
TCCCAGGCTTAGCTAA-1	0	30	48	8147	7324
ATTGAAGATCTTAGTG-1	0	31	49	8321	7424
AGTTCCTACAGAATTA-1	0	30	50	8147	7525
GGGCTGGTTAGTCGCG-1	0	31	51	8322	7624
GAAATGGCGGTGTTAG-1	0	30	52	8148	7725
TACGAACACGACTTCA-1	0	31	53	8322	7825
ACCACAAGTTTCTATC-1	0	30	54	8148	7925
ATATTTAACCCTCAAG-1	0	31	55	8322	8025
GATCATTCCAAACATT-1	0	30	56	8148	8125
TCCAGGCGAGTACGGT-1	0	31	57	8323	8225
GTTTGACCAAATCCTA-1	0	30	58	8148	8326
CACAGCACCCACGGCA-1	0	31	59	8323	8425
TGCAAGAATGACGTAA-1	0	30	60	8149	8526
GCGAAGCCATACCCGT-1	0	31	61	8323	8626
TCCTTTCTTACGCTTA-1	0	30	62	8149	8726
GCTGCTCTCCGGACAC-1	0	31	63	8323	8826
ACTGTCTTCTTTAGAA-1	0	30	64	8149	8926
TCAAACTTAGATTGTT-1	0	31	65	8324	9026
CTATGTCACTAGCCCA-1	0	30	66	8150	9127
TGCGCAAAGCATTTGG-1	0	31	67	8324	9226
TTAATGTAGACCAGGT-1	0	30	68	8150	9327
GGCGGTAGGATCATTG-1	0	31	69	8324	9427
GGCAATAGTCAATGAG-1	0	30	70	8150	9527
ACACGAGACTCCTTCT-1	0	31	71	8325	9627
GACACAAGGGAAGAAA-1	0	30	72	8151	9727
TCAGCAAATGCATCTC-1	0	31	73	8325	9827
GAGATCTGTCACTCCG-1	0	30	74	8151	9928
ATGCCGGTCTTGCATA-1	0	31	75	8325	10027
TTGGGCGGCGGTTGCC-1	0	30	76	8151	10128
TTGTTGTGTGTCAAGA-1	0	31	77	8325	10228
ACTGTACGATACACAT-1	0	30	78	8151	10328
TCCACTTTATCTAGGT-1	0	31	79	8326	10428
[truncated: 2,992 more rows]

## Sheet: tissue_positions_list_A
ACGCCTGACACGCGCT-1	0	0	0	1214	1535
TACCGATCCAACACTT-1	0	1	1	1388	1635
ATTAAAGCGGACGAGC-1	0	0	2	1214	1735
GATAAGGGACGATTAG-1	0	1	3	1388	1835
GTGCAAATCACCAATA-1	0	0	4	1214	1935
TGTTGGCTGGCGGAAG-1	0	1	5	1388	2036
GCATCCTCTCCTATTA-1	0	0	6	1214	2136
GCGAGGGACTGCTAGA-1	0	1	7	1388	2236
TGGTACCGGCACAGCC-1	0	0	8	1214	2336
GCGCGTTTAAATCGTA-1	0	1	9	1389	2436
TGCCTTGCCCTTACGG-1	0	0	10	1214	2536
GACGACTTTCCAAGAA-1	0	1	11	1389	2636
CCAGTGAGCTCCTTGT-1	0	0	12	1214	2737
ATACCCTGGCTCAAAT-1	0	1	13	1389	2837
GGGTTTCCGGCTTCCA-1	0	0	14	1215	2937
TAACCGTCCAGTTCAT-1	0	1	15	1389	3037
AAACAACGAATAGTTC-1	0	0	16	1215	3137
CAAGGGAGTGTATTTG-1	0	1	17	1389	3237
CCAAGCTTGATCTCCT-1	0	0	18	1215	3338
TTATTTCATCCCAAAC-1	0	1	19	1389	3438
GAGCGCTATGTCAGGC-1	0	0	20	1215	3538
TATGGCAGACTTTCGA-1	0	1	21	1389	3638
CTTCGTGCCCGCATCG-1	0	0	22	1215	3738
AAACGGGTTGGTATCC-1	0	1	23	1389	3838
TGCAAACCCACATCAA-1	0	0	24	1215	3938
GACGGGATGTCTTATG-1	0	1	25	1389	4038
GGCGAGCATCGAGGAC-1	0	0	26	1215	4139
CGCGTGCTATCAACGA-1	0	1	27	1389	4239
TGAAACCTCAACTCAC-1	0	0	28	1215	4339
CACATAAGGCGACCGT-1	0	1	29	1390	4439
TGACCCAACTCACATT-1	0	0	30	1215	4539
ATACGCCGATCTACCG-1	0	1	31	1390	4639
ACTTATCTGATCTATA-1	0	0	32	1215	4740
GTGTGAGCCGAGGTGC-1	0	1	33	1390	4840
GATGATTTGAAACTGG-1	0	0	34	1216	4940
GGGAACCACCTGTTTC-1	0	1	35	1390	5040
GTTCGTTGCGGACCAG-1	0	0	36	1216	5140
TGAGGTTGATCCCAAG-1	0	1	37	1390	5240
GATGCCACACTACAGC-1	0	0	38	1216	5340
AGGCAAAGAGGAATCA-1	0	1	39	1390	5441
AAGTAAGCTTCCAAAC-1	0	0	40	1216	5541
AACGTAGTCTACCCAT-1	0	1	41	1390	5641
GTTTGAGCGGTTATGT-1	0	0	42	1216	5741
GAAGCAAGGCAATGTT-1	0	1	43	1390	5841
TCACTCAGCGCATTAG-1	0	0	44	1216	5941
TACAATGAAACCAGCA-1	0	1	45	1390	6041
GTGCGCTTACAAATGA-1	0	0	46	1216	6142
GCACTCCCACAGTCCC-1	0	1	47	1390	6242
CGAAGACTGCCCGGGA-1	0	0	48	1216	6342
CAGGATCCGCCCGACC-1	0	1	49	1390	6442
CACGATTGGTCGTTAA-1	0	0	50	1216	6542
GGTTGTATCGTGAAAT-1	0	1	51	1391	6642
TCTTATGGGTAGTACC-1	0	0	52	1216	6743
TACAAGCTGTTCACTG-1	0	1	53	1391	6843
GTATCTTGTTGCTCAC-1	0	0	54	1216	6943
ATACCAGGTGAGCGAT-1	0	1	55	1391	7043
CCTAAACAGGGTCCGT-1	0	0	56	1217	7143
ATGGTGCTCAAAGCCA-1	0	1	57	1391	7243
CAAATGCGGAGTGTTC-1	0	0	58	1217	7343
CGTGCCCGACATTTGT-1	0	1	59	1391	7444
GTATCTCCCTAACTGT-1	0	0	60	1217	7544
ATTTGCCTAGTTACGA-1	0	1	61	1391	7644
ACGTCCTAAACGAGAT-1	0	0	62	1217	7744
CTGGGATCGCCCAGAT-1	0	1	63	1391	7844
CTGCAAATGGGCTCCA-1	0	0	64	1217	7944
CATTATAACAGGGTCC-1	0	1	65	1391	8044
ACCTTTCCTTTAGAAG-1	0	0	66	1217	8145
ATAGATTTGCAGTCGG-1	0	1	67	1391	8245
CTCGGGCATCGTCGGG-1	0	0	68	1217	8345
GTGGCGGGCCGTAGCT-1	0	1	69	1391	8445
CAACAGTGCCAAACGG-1	0	0	70	1217	8545
TGCGGGTATTGGGATC-1	0	1	71	1392	8645
GTCTCGCCAACACGCC-1	0	0	72	1217	8746
CTGGGCGGCCAAATGT-1	0	1	73	1392	8846
TAAAGGAGAAACTAGT-1	0	0	74	1217	8946
TCCCACGGAGGGAGCT-1	0	1	75	1392	9046
AGCTTCAATACTTTGA-1	0	0	76	1218	9146
TTCCACATTTCTCGTC-1	0	1	77	1392	9246
ACAAACCGACAAGGCG-1	0	0	78	1218	9346
AGACGGGATTGGTATA-1	0	1	79	1392	9446
AACCTAAAGCCGTCCG-1	0	0	80	1218	9547
TACAAATTGCGGAGGT-1	0	1	81	1392	9647
CCCGCTAGAGGGTTAA-1	0	0	82	1218	9747
CATTGCAAAGCATAAT-1	0	1	83	1392	9847
TGTACGCTATCAGCTT-1	0	0	84	1218	9947
TTCTTCGCAATAGAGC-1	0	1	85	1392	10047
TGTGATTCCAGCGCTT-1	0	0	86	1218	10148
ATTCAGGATCGCCTCT-1	0	1	87	1392	10248
GCCCATGGGTGCAATG-1	0	0	88	1218	10348
TTCCCGACGCTTCACT-1	0	1	89	1392	10448
AGCGGTTGAGATGTAC-1	0	0	90	1218	10548
GCTGTCTGTGATCGAC-1	0	1	91	1393	10648
AAAGACATGAAGTTTA-1	0	0	92	1218	10748
CAACAGAATAACGCTA-1	0	1	93	1393	10849
TGCGGTCTACGAGTAA-1	0	0	94	1218	10949
AAGACTCACGCCCACT-1	0	1	95	1393	11049
CTTTGAAACATATTCC-1	0	0	96	1218	11149
CTGGGCACTAGTCGGA-1	0	1	97	1393	11249
CGCCCTTACATCCACC-1	0	0	98	1219	11349
CACGACCACAGACTTT-1	0	1	99	1393	11449
CAATCCATTATCCGTT-1	0	0	100	1219	11550
GTGGCGTGCACCAGAG-1	0	1	101	1393	11650
CGGAGTCCTAACCTGG-1	0	0	102	1219	11750
GGTCCCATAACATAGA-1	0	1	103	1393	11850
ATCTCATAAACCTACC-1	0	0	104	1219	11950
TGCATGGCAGTCTTGC-1	0	1	105	1393	12050
TTGCAGGTCATGAAGT-1	0	0	106	1219	12151
AGCTGCATTTGAGGTG-1	0	1	107	1393	12251
TAATCAGGAATGCTGC-1	0	0	108	1219	12351
CCATCATAAGAACAGG-1	0	1	109	1393	12451
TCGTATCACCAAGCTA-1	0	0	110	1219	12551
ATTCAGATGAATCCCT-1	0	1	111	1393	12651
AAAGGTCAACGACATG-1	0	0	112	1219	12751
AGCTGCTGTGCCGAAT-1	0	1	113	1394	12852
CTAGCGCCAATCCTAC-1	0	0	114	1219	12952
GCTCGACCGAACTGAA-1	0	1	115	1394	13052
ACAGTGCAGCGCATTT-1	0	0	116	1219	13152
CGGCTGAAGGTTACGC-1	0	1	117	1394	13252
CACCTCTACGAGTGTG-1	0	0	118	1220	13352
ATACGACAGATGGGTA-1	0	1	119	1394	13452
ACTTCCTGTCGTGCGA-1	0	0	120	1220	13553
CGTAACGGAACGATCA-1	0	1	121	1394	13653
AAATCACTCCTAAACG-1	0	0	122	1220	13753
CTCCGAGTAAATCCGC-1	0	1	123	1394	13853
ACGCTAGTATCAGTGC-1	0	0	124	1220	13953
AGAGTGAACAGACACC-1	0	1	125	1394	14053
ACACCCGTAAATCTGT-1	0	0	126	1220	14154
GCTTTGCTGCCGGGTA-1	0	1	127	1394	14254
ACAGGAGGCGCAGCCG-1	0	2	0	1562	1535
AGGCAATACGGAGGAC-1	0	3	1	1737	1635
TGGTGTGACAGACGAT-1	0	2	2	1563	1735
ATCTATCGATGATCAA-1	0	3	3	1737	1835
CGGTAACAAGATACAT-1	0	2	4	1563	1935
TCGCCGGAGAGTCTTA-1	0	3	5	1737	2035
GGAGGAGTGTGTTTAT-1	0	2	6	1563	2136
TTAGGTGTGACTGGTC-1	0	3	7	1737	2236
CAGGGCTAACGAAACC-1	0	2	8	1563	2336
CCCGTGGGTTAATTGA-1	0	3	9	1737	2436
GACCGACCGCTAATAT-1	0	2	10	1563	2536
GGTATCAAGCATAGAA-1	0	3	11	1737	2636
TGCATGAGTAGATTCG-1	0	2	12	1563	2736
AATTCCAACTTGGTGA-1	0	3	13	1737	2837
TGCCGATGTCATCAAT-1	0	2	14	1563	2937
GCTGGGTCCGCTGTTA-1	0	3	15	1737	3037
TGAACACCCGAAGCAG-1	0	2	16	1563	3137
AACATTGGTCAGCCGT-1	0	3	17	1737	3237
GTGGGTCTTCTTTGCG-1	0	2	18	1563	3337
CATCGAATGGATCTCT-1	0	3	19	1738	3437
GCTACACTGTCCGAAC-1	0	2	20	1563	3538
CGGGTTGTAGCTTTGG-1	0	3	21	1738	3638
CCTAAGTGTCTAACCG-1	0	2	22	1563	3738
TCTGTGACTGACCGTT-1	0	3	23	1738	3838
TTATCATACTCGCAAA-1	0	2	24	1564	3938
AGCGTAGCGCTAGACC-1	0	3	25	1738	4038
TCCCTCCGAAATCGTT-1	0	2	26	1564	4139
AGGTCGCCACTTCGGT-1	0	3	27	1738	4239
CTAGCAACTAATTTAC-1	0	2	28	1564	4339
TTGCTAGCTACCAATC-1	0	3	29	1738	4439
GCCGGTTTGGGCGGAT-1	0	2	30	1564	4539
TGTAACTTGTCAACCT-1	0	3	31	1738	4639
CGAGATGTTGCCTATA-1	0	2	32	1564	4739
GTTACGAAATCCACGC-1	0	3	33	1738	4839
CTTGTCGTACGTGTCA-1	0	2	34	1564	4940
GCGTCCAGCTCGTGGC-1	0	3	35	1738	5040
CCCTTCTCGTACGCGA-1	0	2	36	1564	5140
CCAAAGTCCCGCTAAC-1	0	3	37	1738	5240
CCGCTTCGCGGTTAAC-1	0	2	38	1564	5340
GTTACGGCCCGACTGC-1	0	3	39	1739	5440
CCCGCTTGCCCTCGTC-1	0	2	40	1564	5541
TAGTGAGAAGTGGTTG-1	0	3	41	1739	5641
CGCTACCGCCCTATGA-1	0	2	42	1564	5741
AAACAATCTACTAGCA-1	0	3	43	1739	5841
GCGCGATGGGTCAAGT-1	0	2	44	1565	5941
ATAAACCATTGGACGG-1	0	3	45	1739	6041
TCGGGCACTTCTGGAT-1	0	2	46	1565	6142
TCTGTGGCTACATTTC-1	0	3	47	1739	6242
CTCTGTGCCTGCTATG-1	0	2	48	1565	6342
CACGACTAAAGTTCTG-1	0	3	49	1739	6442
GAGGAGTAATTCCTAC-1	0	2	50	1565	6542
AGAGGTATCTCGGTCC-1	0	3	51	1739	6642
GGCGTACCCTATATAA-1	0	2	52	1565	6742
GCCGGAAACACATCTT-1	0	3	53	1739	6842
AAATGTGGGTGCTCCT-1	0	2	54	1565	6943
ACCAGGAGTGTGATCT-1	0	3	55	1739	7043
TGTGGAGGAAGCTTAA-1	0	2	56	1565	7143
AAGGAGAACTTATAAG-1	0	3	57	1739	7243
CCCTCGGGAGCCTTGT-1	0	2	58	1565	7343
ACTGTTTAGTGTAGGC-1	0	3	59	1739	7443
CGTCAGTTTATCGTCT-1	0	2	60	1565	7544
GCGTGTATGTCGTATT-1	0	3	61	1740	7644
ACAATCGATCTTTATA-1	0	2	62	1565	7744
CAGCCCTCACAGGCAG-1	0	3	63	1740	7844
CGCGTCATATTAAACC-1	0	2	64	1565	7944
GAAGACTTCAATGCCG-1	0	3	65	1740	8044
TTGCGGCGACTCATGC-1	0	2	66	1566	8144
ACCAAACTAGAAATCC-1	0	3	67	1740	8245
TTACTGTTTCTCTACG-1	0	2	68	1566	8345
GACCAGGTCATTCATA-1	0	3	69	1740	8445
TTCTTCCCTTTGATAT-1	0	2	70	1566	8545
ACGCCCAGCTGTCGAT-1	0	3	71	1740	8645
AGTAGCGTGAACGAAC-1	0	2	72	1566	8745
CCTCGACCCACTGCCT-1	0	3	73	1740	8845
AGTTATTGAAAGGTAA-1	0	2	74	1566	8946
TCAGTTACGGAATGAT-1	0	3	75	1740	9046
GAATCTATACTCGGAC-1	0	2	76	1566	9146
TCGGCTAACTTCCCTT-1	0	3	77	1740	9246
ACGTGGTCGAATGTGC-1	0	2	78	1566	9346
ATATCGTGCCAGACCC-1	0	3	79	1740	9446
GTAGCTAGTAAGCGCG-1	0	2	80	1566	9547
ACGCTTAGTGTCTCTC-1	0	3	81	1741	9647
TCCGGCCTGCATCGAT-1	0	2	82	1566	9747
TAGTGGAACTCATACA-1	0	3	83	1741	9847
ATCATCTGCCCAGTGT-1	0	2	84	1566	9947
GTTATTAAATACGACC-1	0	3	85	1741	10047
GCGCTAAGTATGCATG-1	0	2	86	1567	10147
CCTGACGCAACCTTTA-1	0	3	87	1741	10247
CCCAAGAATGCACGGT-1	0	2	88	1567	10348
AACTGGGTTCGAGCCG-1	0	3	89	1741	10448
GGTTCCACCCGCTTCT-1	0	2	90	1567	10548
CATGCACGTGTTACTG-1	0	3	91	1741	10648
AGCGTTCCGATTTAAA-1	0	2	92	1567	10748
CCTACGCGACCTTACA-1	0	3	93	1741	10848
CGAATTACATGGTGTT-1	0	2	94	1567	10949
GAGGTCTTAGTGGGTC-1	0	3	95	1741	11049
GCCGCTAGATACGCAG-1	0	2	96	1567	11149
GTCACCTGTCTATGTC-1	0	3	97	1741	11249
CCGATTGGTCAATGAA-1	0	2	98	1567	11349
CCTGTGCGGATTGTAA-1	0	3	99	1741	11449
TTACGTAGCGCGTGCT-1	0	2	100	1567	11550
GGAGGCGAAGAACCGC-1	0	3	101	1742	11650
GGGTCACGTGCTTATG-1	0	2	102	1567	11750
GCTCCGGACGTTGATA-1	0	3	103	1742	11850
ATGTTTGTAAGATCAT-1	0	2	104	1567	11950
TGACCCAGCATTCCCG-1	0	3	105	1742	12050
TGGTCGTTTGATAGAT-1	0	2	106	1567	12150
TGTAATGCCTTCGGAC-1	0	3	107	1742	12250
TGCTCACACAACAACC-1	0	2	108	1568	12351
TACGATCCAAGCCACT-1	0	3	109	1742	12451
TTGTAACTTCATAGCG-1	0	2	110	1568	12551
AGATTCAAGCGGGTCG-1	0	3	111	1742	12651
CTCAGCAGACTGCCGA-1	0	2	112	1568	12751
GTAACATCAGCTCATC-1	0	3	113	1742	12851
ATGGAACAGAATAAAC-1	0	2	114	1568	12952
GGGCCTATACAACCGG-1	0	3	115	1742	13052
TCAAACAATTAGGACA-1	0	2	116	1568	13152
AAACCACTACACAGAT-1	0	3	117	1742	13252
AAACGACAGTCTTGCC-1	0	2	118	1568	13352
TTGAGGGTCGAACGCG-1	0	3	119	1742	13452
TGTTGATCACTGTTTA-1	0	2	120	1568	13552
AGGGTGTGCTACACGC-1	0	3	121	1742	13653
GTAGTTAGACAATATA-1	0	2	122	1568	13753
AATGGCCGCCAATGCG-1	0	3	123	1743	13853
TCGGCGGTATTAGATT-1	0	2	124	1568	13953
GGGTCACTGAGTAGTG-1	0	3	125	1743	14053
GAATTATGCAACCTAC-1	0	2	126	1568	14153
GATCTTAGTGAACGTG-1	0	3	127	1743	14253
CTAATGCGCCCAACAA-1	0	4	0	1911	1535
GCCACCCATTCCACTT-1	0	5	1	2085	1635
TACTCACAACGTAGTA-1	0	4	2	1911	1735
GTTCGGTGTGGATTTA-1	0	5	3	2085	1835
TCTTTCGGCGGGACAC-1	0	4	4	1911	1935
GGAGACATTCACGGGC-1	0	5	5	2085	2035
GGGATTATCTCACAAC-1	0	4	6	1911	2135
TAGAACGCCAGTAACG-1	0	5	7	2086	2235
ACGAGTCGCCGGCGTT-1	0	4	8	1911	2336
TGATGGGACTAAGTCA-1	0	5	9	2086	2436
TGCGAGAAACGTTACG-1	0	4	10	1911	2536
TCGCCTCGACCTGTTG-1	0	5	11	2086	2636
AACTCGATAAACACGT-1	0	4	12	1912	2736
AGGAAAGCCTCTGATG-1	0	5	13	2086	2836
GAAGGACTAAATTGAA-1	0	4	14	1912	2937
GTATCGGGACGAGCTG-1	0	5	15	2086	3037
CCTGTGCATAGGAGAC-1	0	4	16	1912	3137
CATACGGGTGCATGAT-1	0	5	17	2086	3237
CCACTAAACTGAATCG-1	0	4	18	1912	3337
AAATTGCGGCGGTTCT-1	0	5	19	2086	3437
AGTCCAGCGGGTACGT-1	0	4	20	1912	3537
CATTCAGGTCAGTGCG-1	0	5	21	2086	3638
CTAAAGTCCGAAGCTA-1	0	4	22	1912	3738
AATCAGACTGCAGGAC-1	0	5	23	2086	3838
AGTATCCATAATAACG-1	0	4	24	1912	3938
CTGGCTGCTAACGTAA-1	0	5	25	2086	4038
GTTCCAAGACAGCGAC-1	0	4	26	1912	4138
AAGACTAACCCGTTGT-1	0	5	27	2086	4238
GATTAATCCTGGCTCA-1	0	4	28	1912	4339
CGCGCAAGGAACTACA-1	0	5	29	2087	4439
CAGTAGCGAGGTAGTA-1	0	4	30	1912	4539
ACGGCGGGTTGCCCTG-1	0	5	31	2087	4639
CTAGGCGGCAGAGAAT-1	0	4	32	1912	4739
GTGCGCAGCTTGCTCC-1	0	5	33	2087	4839
TCACTATCGTGCAATC-1	0	4	34	1913	4940
TATGATTCTGCTTGGT-1	0	5	35	2087	5040
TAAGATTTAGCGGGAG-1	0	4	36	1913	5140
TTACGGTGTCACCGAG-1	0	5	37	2087	5240
CTACACTAGCTTGTTC-1	0	4	38	1913	5340
TGAGCAGTCGTGAAGT-1	0	5	39	2087	5440
CGCTGAGGACGTCCAA-1	0	4	40	1913	5540
GTGTATGACTTTAAAG-1	0	5	41	2087	5641
CTAAACGGGTGTAATC-1	0	4	42	1913	5741
TGTACTGTGCCAAAGT-1	0	5	43	2087	5841
GGCCACAAGCGATGGC-1	0	4	44	1913	5941
GTCAATTGTACTGAAG-1	0	5	45	2087	6041
AGGGACAGCACGGCGG-1	0	4	46	1913	6141
AGCTTATAGAGACCTG-1	0	5	47	2087	6241
AACTAGCGTATCGCAC-1	0	4	48	1913	6342
AACTTTAGCTGCTGAG-1	0	5	49	2088	6442
CCCAAGACAGAGTATG-1	0	4	50	1913	6542
GGCATCAACGAGCACG-1	0	5	51	2088	6642
ATGCATTCCGTGATGG-1	0	4	52	1913	6742
TTATAGATGCACATTA-1	0	5	53	2088	6842
GAACCATCTGGGAGAC-1	0	4	54	1914	6943
TGCTATACAAACGGAC-1	0	5	55	2088	7043
ACTTGCCATATTGTAC-1	0	4	56	1914	7143
TATTCCGGCAGTCCTA-1	0	5	57	2088	7243
GACGGACCGCGTTCCT-1	0	4	58	1914	7343
ATGTGTAGTTTAGTCA-1	0	5	59	2088	7443
ATACCAGCAAATTGCT-1	0	4	60	1914	7543
AAGTTTACTAATGGCA-1	0	5	61	2088	7643
CTCTCGATGTGCGCCT-1	0	4	62	1914	7744
GATTGACACTCTGCTC-1	0	5	63	2088	7844
TATCACAGCACGGGCA-1	0	4	64	1914	7944
ACCGTTCCCGCTCTGA-1	0	5	65	2088	8044
CCGCCACCACAATCCA-1	0	4	66	1914	8144
CATTCACTGACAGCTA-1	0	5	67	2088	8244
CGGCTGCAAGATTAAG-1	0	4	68	1914	8345
CATGAACCTCTTATCA-1	0	5	69	2088	8445
TTAATGCGAGGTAACT-1	0	4	70	1914	8545
AATAAGTCCTCGAGAC-1	0	5	71	2089	8645
ACCAGCCCGGTCTTTG-1	0	4	72	1914	8745
CTACGAACTAGGTCGA-1	0	5	73	2089	8845
ACATCTCAACGCGTAA-1	0	4	74	1914	8945
CACTACTCAGTTCTGT-1	0	5	75	2089	9046
CCGACTCGCATAGTCT-1	0	4	76	1915	9146
CATTTATCGTTCAAGA-1	0	5	77	2089	9246
CAAACGTGGTCTTGCG-1	0	4	78	1915	9346
TAGAAACCACTAAGTA-1	0	5	79	2089	9446
ACTGATTTAGTGATTC-1	0	4	80	1915	9546
TCGTATTTCGTCCGGA-1	0	5	81	2089	9646
CGGAAATTTCACATCC-1	0	4	82	1915	9747
ATCCACGCTAAATGTT-1	0	5	83	2089	9847
GTTCAATCTATGTCAA-1	0	4	84	1915	9947
ATAAAGGTCAAGTACG-1	0	5	85	2089	10047
CAACTCCAACGTTTAG-1	0	4	86	1915	10147
TAGGAACAGCCTCCAG-1	0	5	87	2089	10247
ATGGGAACGGAAGCGG-1	0	4	88	1915	10348
CACACGTTTCAATGGG-1	0	5	89	2089	10448
GGTGTTCTGTTTCTAC-1	0	4	90	1915	10548
AGTAACGTTCATCCTG-1	0	5	91	2090	10648
GTATAGTGGCCCATGT-1	0	4	92	1915	10748
TCTACACGTTCATGCA-1	0	5	93	2090	10848
AATCTGGGTAGACCCT-1	0	4	94	1915	10948
TCGGTTAGCCATGTAG-1	0	5	95	2090	11049
TGCCATGGCTTATAAG-1	0	4	96	1916	11149
TAAGTAAATGTGCCGC-1	0	5	97	2090	11249
GTGTCCGATAAGGCAT-1	0	4	98	1916	11349
TGGCACGAGCTCGAGT-1	0	5	99	2090	11449
ACCGGTCTGAGTACGG-1	0	4	100	1916	11549
GAACTTAGCGCCCGGT-1	0	5	101	2090	11649
AGTAGCTAGACGCCGA-1	0	4	102	1916	11750
ATAGGAATCTAAGCTT-1	0	5	103	2090	11850
CTTCCTGCATATTTAC-1	0	4	104	1916	11950
CAATATGTAGATTTAC-1	0	5	105	2090	12050
ACAAGGCCTACCAGCC-1	0	4	106	1916	12150
TTATAGTCCAAGGTGC-1	0	5	107	2090	12250
AAACGCCCGAGATCGG-1	0	4	108	1916	12351
CCTCGTTACGCCTGTT-1	0	5	109	2090	12451
GAACGGTGTAAAGCAG-1	0	4	110	1916	12551
ACGCATAAATGACATG-1	0	5	111	2091	12651
GGTTCGATGCTGAGTT-1	0	4	112	1916	12751
CTTTGGCAGACAGAGT-1	0	5	113	2091	12851
TTCGTGGGCTGGAAGC-1	0	4	114	1916	12951
CAAAGGTTAAATTCAG-1	0	5	115	2091	13051
GTTTGGCGTCAGGCAC-1	0	4	116	1916	13152
GCTTTCTATCTCAACT-1	0	5	117	2091	13252
TGCATCTCCGGATCTT-1	0	4	118	1917	13352
CTGAAACGGCCCTCAG-1	0	5	119	2091	13452
TAGCAGTAAATACGCG-1	0	4	120	1917	13552
CGGGCTACTTAAATTG-1	0	5	121	2091	13652
ATTATGCTCAGTATTG-1	0	4	122	1917	13753
TGATGCTCACGTAGTC-1	0	5	123	2091	13853
GTCTAAGATGCCCAGC-1	0	4	124	1917	13953
AACCCGATAGGGCTTC-1	0	5	125	2091	14053
CGCTATCGTGGCTTTA-1	0	4	126	1917	14153
CGTCTCTCGCCGAGGC-1	0	5	127	2091	14253
AGTGGGAGTATACACG-1	0	6	0	2259	1534
GGTCTTGGTGTTAACT-1	0	7	1	2434	1634
GGCTGGCAGCTTTATG-1	0	6	2	2260	1735
CGCCAATTATTGCGTT-1	0	7	3	2434	1835
GGTAACCGGCAAAGGT-1	0	6	4	2260	1935
TGGGACCATTGGGAGT-1	0	7	5	2434	2035
CTGCAGGTGCTCGGCC-1	0	6	6	2260	2135
CCGGTGCGAGTGATAG-1	0	7	7	2434	2235
GGGTACACTCTGGAGG-1	0	6	8	2260	2336
TAGCCAGAGGGTCCGG-1	0	7	9	2434	2436
CTTGTGAGGACAGCGG-1	0	6	10	2260	2536
GAAGGGCATAACCATG-1	0	7	11	2434	2636
CAACATGGCCTGATAA-1	0	6	12	2260	2736
CAATTTGACCGGGAAG-1	0	7	13	2434	2836
TCTGACTGTAATGGTT-1	0	6	14	2260	2936
TTCATAGCCTTGTAAC-1	0	7	15	2434	3036
TGGAAACGGAGTGAAC-1	0	6	16	2260	3137
ATCGCACGATTGTTCA-1	1	7	17	2435	3237
CGCCACCCGCATTAAC-1	0	6	18	2260	3337
TGGACCACGGCGTTGA-1	0	7	19	2435	3437
GTATATGTTACGGCGG-1	0	6	20	2260	3537
GTATTCTTACCGTGCT-1	0	7	21	2435	3637
TTCAGAGTAACCTGAC-1	0	6	22	2260	3738
GCGGTAACCCAAATGA-1	0	7	23	2435	3838
CTACGTGTTGCCACCA-1	0	6	24	2261	3938
CTAGATAAACTCCTCG-1	0	7	25	2435	4038
TCCATTAGTTGGATAG-1	0	6	26	2261	4138
CTGGCTCCTGCGGGAT-1	0	7	27	2435	4238
CAGTCTCTCGGCTAAT-1	0	6	28	2261	4339
GTATGACGTGGGAAAC-1	0	7	29	2435	4439
AGTCACTCCGCCTCAT-1	0	6	30	2261	4539
GCAGCGGTGGGCATTA-1	0	7	31	2435	4639
TATGGAGTTTCTCGTT-1	0	6	32	2261	4739
ACTCAACGAATGTATT-1	0	7	33	2435	4839
AACACGCGGCCGCGAA-1	0	6	34	2261	4939
CGATATTAGCCGCAGG-1	0	7	35	2435	5039
AGCGTCTGAACCCGCA-1	0	6	36	2261	5140
GATGTCCGGATCACAT-1	0	7	37	2435	5240
GGTCACGTTAGATTCA-1	0	6	38	2261	5340
TTAAGGATACGGAGGT-1	0	7	39	2436	5440
GTGCGGGACCATCGGC-1	0	6	40	2261	5540
CCATCTTGTTCACAAT-1	0	7	41	2436	5640
TCCGAGAAGGCTAAGC-1	0	6	42	2261	5741
TGGCGGTGTGCGATTG-1	0	7	43	2436	5841
ATCCTGCTGCAGATAG-1	0	6	44	2262	5941
TTATGCGTCCCGGTCC-1	0	7	45	2436	6041
CATAATGAGCGGGCGA-1	0	6	46	2262	6141
AGACATAGATCCTTCC-1	0	7	47	2436	6241
GGTGAAACCGGGAATG-1	0	6	48	2262	6341
AACTGGTGTGGGCCTT-1	0	7	49	2436	6442
GTAGCGCTGTTGTAGT-1	0	6	50	2262	6542
TTGTTTGTGTAAATTC-1	0	7	51	2436	6642
GGATCAAAGGACGAGG-1	0	6	52	2262	6742
CGTAGCGCCGACGTTG-1	0	7	53	2436	6842
CAAGTGAACTTTGGTT-1	0	6	54	2262	6942
GTAGACAACCGATGAA-1	0	7	55	2436	7042
CAATGGTCGGCCTGGG-1	0	6	56	2262	7143
ACAGATTAGGTTAGTG-1	0	7	57	2436	7243
GTTATCACCTTCTGAA-1	0	6	58	2262	7343
TGGTATCGGTCTGTAT-1	0	7	59	2437	7443
GGAATAACCTCAAGAA-1	0	6	60	2262	7543
ATTATCTCGACAGATC-1	0	7	61	2437	7643
CCGAGGGATGTTAGGC-1	0	6	62	2262	7744
TGAGATCAAATACTCA-1	0	7	63	2437	7844
AAACGAAGAACATACC-1	0	6	64	2263	7944
CTGGTCCTAACTTGGC-1	0	7	65	2437	8044
TGCACGAGTCGGCAGC-1	0	6	66	2263	8144
ATAGTCTTTGACGTGC-1	0	7	67	2437	8244
TGGAGCTAAAGTTCCC-1	0	6	68	2263	8344
GGGTGGTCCAGCCTGT-1	0	7	69	2437	8444
CATGCATGGAGACCCT-1	0	6	70	2263	8545
ACACGGCACTATGCAT-1	0	7	71	2437	8645
CCCTGGTATGGGCGGC-1	0	6	72	2263	8745
GGAGGATTGAAAGGAG-1	0	7	73	2437	8845
CCGCTGGTGCCATTCA-1	0	6	74	2263	8945
GTTAGAGTGTGCCGCT-1	0	7	75	2437	9045
TCGGAATGACCATCAA-1	0	6	76	2263	9146
TTCAATTAGCCATAAT-1	0	7	77	2437	9246
GATGTGTTGTCACAAG-1	0	6	78	2263	9346
TCTTTCTCTTAAGGAG-1	0	7	79	2437	9446
ACCCTTTAGTTCTCCA-1	0	6	80	2263	9546
ACCACAACTCAGAACA-1	0	7	81	2438	9646
TATGATAAATCTAACG-1	0	6	82	2263	9747
GATCCTCTTGCGCTTA-1	0	7	83	2438	9847
TTCTACCTTTATGTTG-1	0	6	84	2263	9947
GAAATACCTGCTGGCT-1	1	7	85	2438	10047
ATTCTGAGTATGAACT-1	0	6	86	2264	10147
GGATTAAGCTAAGGTC-1	0	7	87	2438	10247
AGTACGTGGCCTGTCT-1	0	6	88	2264	10347
TCAGGGTGCACGAAAC-1	0	7	89	2438	10447
AAATTTACCGAAATCC-1	0	6	90	2264	10548
TTGAGGCATTTAACTC-1	0	7	91	2438	10648
AACCAGTATCACTCTT-1	0	6	92	2264	10748
CACCGGAGATATCTCC-1	0	7	93	2438	10848
GACTGGGCGCCGCAAC-1	0	6	94	2264	10948
CACGTCTATGATGTGG-1	0	7	95	2438	11048
TTAAGACGAACGAACC-1	0	6	96	2264	11149
TGACCAGCTTCAAAGT-1	0	7	97	2438	11249
AGAGTTAGAGACCGAT-1	0	6	98	2264	11349
TTCGGACTGATGCCTT-1	0	7	99	2438	11449
CTCGAATGGAACGTAT-1	0	6	100	2264	11549
GGACGGCTTGCGCAAC-1	0	7	101	2439	11649
CTAAGTACAGGGCTAC-1	0	6	102	2264	11749
ACAAATTCAGATCTGA-1	0	7	103	2439	11850
CATGGAAATGGGACCA-1	0	6	104	2264	11950
GGTGGACCACGTGTTA-1	0	7	105	2439	12050
CACGACGTAATAGTAA-1	0	6	106	2265	12150
CGGGTTCGGCACGTAT-1	0	7	107	2439	12250
CTGGGCTATCCTTTGG-1	0	6	108	2265	12350
GTATTAGGGTTCGCGT-1	0	7	109	2439	12450
TCATTCGTATAATTTG-1	0	6	110	2265	12551
AATAGCAAGCCTCCTG-1	0	7	111	2439	12651
CATCTACCCGAGAACG-1	0	6	112	2265	12751
GCTTCAGTGGGATTAC-1	0	7	113	2439	12851
TCTGTGATGGAGGTTG-1	0	6	114	2265	12951
ATCCACTTTCAGACTA-1	0	7	115	2439	13051
ATGGTTACGAAACATG-1	0	6	116	2265	13152
GGCCCAATCTAGAGGG-1	0	7	117	2439	13252
GATGGTGAAATAACCC-1	0	6	118	2265	13352
AGAGGGACAATTGTCC-1	0	7	119	2439	13452
CGCGTACATTCTGGAA-1	0	6	120	2265	13552
CAAGAAACCCTAAACT-1	0	7	121	2439	13652
TTGGTGCGGTGTTGAA-1	0	6	122	2265	13752
GGTTCCCTAGTGTCTC-1	0	7	123	2440	13853
CGATAACCAATTTGAG-1	0	6	124	2265	13953
GCCCACTGGTCCACAA-1	0	7	125	2440	14053
GAGGGCCGGCAGAGTC-1	0	6	126	2265	14153
CGACACGGATGCCCAC-1	0	7	127	2440	14253
CTGTCTGTGGCTGGCT-1	0	8	0	2608	1534
ATATTATCCCGTATTT-1	0	9	1	2782	1634
GCGCTGGCGGAAAGTC-1	0	8	2	2608	1734
ATCTAACGTCCCTATG-1	0	9	3	2782	1835
GTCAGACAGCGTTGGA-1	0	8	4	2608	1935
GCCAGGCTTAGTGGTA-1	0	9	5	2782	2035
ATTCAAAGTACCTGTT-1	0	8	6	2608	2135
TGGACGTAGGCGAATC-1	0	9	7	2783	2235
ACACATTGACGCAACA-1	0	8	8	2608	2335
GATATCAGTATGTATC-1	1	9	9	2783	2435
TGGGCCTTGCCTGCAT-1	1	8	10	2608	2536
CAAAGTCAGGTTAGCT-1	1	9	11	2783	2636
GGATCCCTACCAGCTA-1	1	8	12	2609	2736
ATCGTCCAATCGAGTC-1	1	9	13	2783	2836
ACATGGCTCAATTTAG-1	1	8	14	2609	2936
AGGCCCAGTGACTGGT-1	1	9	15	2783	3036
GCTTCCAGCTTAGATT-1	1	8	16	2609	3137
TGCTTGAAACCATGCA-1	1	9	17	2783	3237
CAATATTGGACTAGTG-1	1	8	18	2609	3337
CGTGCTGGCCTAGTCG-1	1	9	19	2783	3437
CCTGCGATAGAACTGT-1	1	8	20	2609	3537
GGGTAATGCTGTGTTT-1	1	9	21	2783	3637
AACGCGAACGGCAACA-1	0	8	22	2609	3737
TGTCGGCATGGTGGAA-1	1	9	23	2783	3838
AGCGTACGAGAGCTAG-1	0	8	24	2609	3938
ATACTCTCGCCACTCT-1	0	9	25	2783	4038
AATCCATGCAAGGGTG-1	0	8	26	2609	4138
TTAAACAGAGTCCCGC-1	0	9	27	2784	4238
CCACAGCTGAAATCAT-1	0	8	28	2609	4338
CGGTTCCGGCTTCTTG-1	1	9	29	2784	4438
GACGTGAGACTCCATG-1	0	8	30	2609	4539
TCGTTGGCTCGTCAAT-1	1	9	31	2784	4639
GGTGAACGGGCTAGCC-1	0	8	32	2609	4739
GCACTGTGCAAATGTA-1	1	9	33	2784	4839
ACGAGAACCCATCACG-1	0	8	34	2610	4939
CCAGCTACGCCTCATA-1	1	9	35	2784	5039
TCCCGGTCAGGAATTT-1	0	8	36	2610	5140
TCGCATTCAATGACTT-1	1	9	37	2784	5240
CTGGTTCAACGCATCA-1	0	8	38	2610	5340
GGTGATTTCATCTTGT-1	1	9	39	2784	5440
CACCCTTTCCTCGCTC-1	0	8	40	2610	5540
CAACTTGTAGTGGGCA-1	1	9	41	2784	5640
AATATCAAGGTCGGAT-1	0	8	42	2610	5740
ACTCAGACCTGCTTCT-1	1	9	43	2784	5840
TTGGAGTCTCCCTTCT-1	0	8	44	2610	5941
GGATACTCATGAATTG-1	1	9	45	2784	6041
TGGGCACAAACAGAAC-1	0	8	46	2610	6141
GAGCCACGGTAGTAGG-1	0	9	47	2784	6241
TCGATAGGCTAGTCGC-1	0	8	48	2610	6341
TAACCGCCCGCAGTGC-1	1	9	49	2785	6441
GCCTATTTGCTACACA-1	0	8	50	2610	6542
TTGACGATTCAGCACG-1	1	9	51	2785	6642
TTAAACCGGTAGCGAC-1	0	8	52	2610	6742
ACCGAAAGGGCCCTGC-1	0	9	53	2785	6842
ACGTTCCGCGCTCCGT-1	0	8	54	2611	6942
ATACCAGGCTAATAGA-1	0	9	55	2785	7042
CGGCTTTGTATGATAA-1	0	8	56	2611	7142
CTTGACCCGAAAGATA-1	0	9	57	2785	7243
CGCAGAAACATTTGCG-1	0	8	58	2611	7343
GACCCGTCGCCGGCTA-1	0	9	59	2785	7443
AATCGGGACACTACGA-1	0	8	60	2611	7543
GTCACAAAGTTTCCAA-1	0	9	61	2785	7643
TATATTCGCGTCGATA-1	0	8	62	2611	7743
CCTCCCGACAATCCCT-1	0	9	63	2785	7843
CGACATGCGATCTTCT-1	0	8	64	2611	7944
AACACGACTGTACTGA-1	0	9	65	2785	8044
CCCAACCACACTAACA-1	0	8	66	2611	8144
CACCGCCGACCAGCGA-1	1	9	67	2785	8244
TGGTATCGCATCCCAA-1	0	8	68	2611	8344
CAGAGTGATTTAACGT-1	0	9	69	2786	8444
AACCCTGGTGGAACCA-1	0	8	70	2611	8545
GTCAGTTGTGCTCGTT-1	0	9	71	2786	8645
ATTGACGTAACTCGGT-1	0	8	72	2611	8745
GATGTCGGTCAACTGC-1	1	9	73	2786	8845
AGGGCAGCGGCGTGGT-1	0	8	74	2612	8945
ACATCGTTAACCTAGT-1	0	9	75	2786	9045
TCCATTGTGACCTCGT-1	0	8	76	2612	9145
TGTTTAATACTTCATC-1	0	9	77	2786	9246
TTGCTGGCCGGGCTTC-1	0	8	78	2612	9346
CATATTATTTGCCCTA-1	0	9	79	2786	9446
CTGCCTAGCCACCAAG-1	0	8	80	2612	9546
ACGAGATATTTGCTTA-1	1	9	81	2786	9646
GACTACAATTGCTCGT-1	1	8	82	2612	9746
AACGTGATGAAGGACA-1	1	9	83	2786	9846
ACTCTCTTATACACGA-1	1	8	84	2612	9947
CGCATCATGGCTTCAG-1	1	9	85	2786	10047
CGGCTCTTCGTCGAAC-1	1	8	86	2612	10147
ATTCTTCGTACTTATG-1	0	9	87	2786	10247
AGTGAGGGTTTCTGAC-1	1	8	88	2612	10347
GCCAGGCGTTCGCATG-1	0	9	89	2786	10447
GACTAACACAGCACCT-1	0	8	90	2612	10548
CAATGGAATCTACATA-1	0	9	91	2787	10648
GTGGTCAGCGAAGTAT-1	0	8	92	2612	10748
ATGGCTGGAAATGGCC-1	0	9	93	2787	10848
ATCAGGTCGCCATTGC-1	0	8	94	2612	10948
TATCACCATGTAAAGT-1	0	9	95	2787	11048
AGCGCTTATGGGCAAG-1	0	8	96	2613	11148
AAGCGGCGTCATGGGT-1	0	9	97	2787	11248
ACTAATACGTCAGGCG-1	0	8	98	2613	11349
GGCTGAGCATCGTAAG-1	0	9	99	2787	11449
CGGTTGGGTTCAAGTT-1	0	8	100	2613	11549
GACTGATTGGTCACAA-1	0	9	101	2787	11649
AGACGGGCCGATTTAA-1	0	8	102	2613	11749
ACCAGTGCCCGGTCAA-1	0	9	103	2787	11849
GTCCTTTAATGACTTC-1	0	8	104	2613	11950
CCTACAAGTCCGGAAT-1	0	9	105	2787	12050
GCCTGCTACACTGAGA-1	0	8	106	2613	12150
GACTCGGTCGGCGGAT-1	0	9	107	2787	12250
CTAGACATATATGTAG-1	0	8	108	2613	12350
TCGCCCAACTGACTCC-1	0	9	109	2787	12450
AAACTAACGTGGCGAC-1	0	8	110	2613	12550
AACTGAGGTCAGCGTC-1	0	9	111	2788	12651
ACAATGATTCTTCTAC-1	0	8	112	2613	12751
ATAAGTACCCGATTGT-1	0	9	113	2788	12851
ATTGGGAGTTCTGTAA-1	0	8	114	2613	12951
CGAACATAGTCAGAAA-1	0	9	115	2788	13051
TAGCTCAGATCCTAGT-1	0	8	116	2614	13151
GTGTCGTATTCACCTT-1	0	9	117	2788	13251
CTCACCGATCCAAACT-1	0	8	118	2614	13352
ATATGTGCACAAACCA-1	0	9	119	2788	13452
CAGTCCAACGCCTTCT-1	0	8	120	2614	13552
TCGTCCGGGTACACTC-1	0	9	121	2788	13652
GCAGAAACGTAATCCA-1	0	8	122	2614	13752
TTCGAGCCGGCGCTAC-1	0	9	123	2788	13852
GGAAGATAAGACTGTA-1	0	8	124	2614	13953
ATAAGCAAACACCGAG-1	0	9	125	2788	14053
GCATAAATTGAACGCC-1	0	8	126	2614	14153
CGCCGGTGTCGCAGTA-1	0	9	127	2788	14253
GACCTGGTCTGGGCGT-1	0	10	0	2956	1534
AGCCGCTTGATTAGCG-1	0	11	1	3131	1634
CCCGGCTAGGTGAGAA-1	0	10	2	2957	1734
CGAGCCGAGCACTCGA-1	0	11	3	3131	1834
TAGTGCTTGAATCCTT-1	0	10	4	2957	1935
CAACCGCACCTAGACA-1	0	11	5	3131	2035
ACCACTGTTCAAGAAG-1	0	10	6	2957	2135
AGATGCTATAACGAGC-1	0	11	7	3131	2235
AATTACTCGTACGCTC-1	1	10	8	2957	2335
CGTCAATCTTTAACAT-1	1	11	9	3131	2435
CCAAAGCAGTTGGTTG-1	1	10	10	2957	2536
CCATATTGGATCATGA-1	1	11	11	3131	2636
CGTACCGAAAGTCTAG-1	1	10	12	2957	2736
CTCGAGATCCAAAGCA-1	1	11	13	3131	2836
TGGATAGAGTAACAGA-1	1	10	14	2957	2936
TCACAGATCCTCAAAC-1	1	11	15	3131	3036
AGAGCTACGAAAGCAT-1	1	10	16	2957	3136
TGCGTGATTGGGTGTC-1	1	11	17	3132	3236
CACATGTTTGGACATG-1	1	10	18	2957	3337
TTCGCATCCGGAAGCA-1	1	11	19	3132	3437
CCCTAGTGTCAGGTGT-1	1	10	20	2957	3537
TTACCGCCTTAGGGAA-1	1	11	21	3132	3637
CCAGTCCATTATTCGA-1	1	10	22	2958	3737
CGTAAACGCTTGAGTG-1	1	11	23	3132	3837
ATTCCTTCCAGGCGGT-1	1	10	24	2958	3938
TTCCTTTCTGTGTTGC-1	1	11	25	3132	4038
AGTTGACATCGGCTGG-1	1	10	26	2958	4138
AACTCGATGGCGCAGT-1	1	11	27	3132	4238
GATAAGGCAGATGCAA-1	1	10	28	2958	4338
GGCTGGCTAGCTTAAA-1	1	11	29	3132	4438
CCTCATGCAGCTACGA-1	1	10	30	2958	4538
GACGCCTGTTGCAGGG-1	1	11	31	3132	4639
TAATTAGATGGATATG-1	1	10	32	2958	4739
GAGGGCATCGCGTATC-1	1	11	33	3132	4839
CTTGTGAGTCTTTGAC-1	1	10	34	2958	4939
TCAACACATTGGGTAA-1	1	11	35	3132	5039
ACTGTATACGCGAGCA-1	1	10	36	2958	5139
GTGAAACGTGCTCCAC-1	1	11	37	3133	5239
CGAGTGCTATAGTTCG-1	1	10	38	2958	5340
GTACTGCATGAAGCGT-1	1	11	39	3133	5440
GTAACTTGCGGCAGTC-1	1	10	40	2958	5540
GAATCGCCGGACACGG-1	1	11	41	3133	5640
GGGAGTAATGGCTGGC-1	1	10	42	2958	5740
CATGAACCGACATTTG-1	1	11	43	3133	5840
TCTGTCATACAAGAGC-1	1	10	44	2959	5941
GTCGTCAATTATAAGG-1	1	11	45	3133	6041
TAAAGAGCCCGAAACC-1	1	10	46	2959	6141
GTACTGAGGTCGTAAC-1	1	11	47	3133	6241
AAAGACCCAAGTCGCG-1	1	10	48	2959	6341
CGTCAGTGCGCACAAG-1	1	11	49	3133	6441
TGTATCCTTATTCCAT-1	1	10	50	2959	6541
ATTCTCGTCTCTTTAG-1	1	11	51	3133	6641
AAAGTCACTGATGTAA-1	1	10	52	2959	6742
TGTCTACAGTTTCTGT-1	1	11	53	3133	6842
TTAACGTCGCAAGACC-1	0	10	54	2959	6942
CTATGTCTATTGAAAC-1	0	11	55	3133	7042
TCGGGTGAAACTGCTA-1	0	10	56	2959	7142
TGTCCCGACATAGCAC-1	0	11	57	3133	7242
ACAGCATAGAGCCAGT-1	0	10	58	2959	7343
ATATTCCCACAGGTCA-1	1	11	59	3134	7443
TTGGATCGACTTCTGG-1	1	10	60	2959	7543
CACCATCGGAGGAGAC-1	1	11	61	3134	7643
TCGTTCGTTATTATGT-1	1	10	62	2959	7743
CTTAACTTCGAAGTAC-1	1	11	63	3134	7843
GCACAAGTGTCGGAAG-1	1	10	64	2960	7944
TACCAGCTAGGTTTAA-1	1	11	65	3134	8044
ACGTACAGATTTCTCT-1	1	10	66	2960	8144
AATTTGGTTCCAAAGA-1	1	11	67	3134	8244
GTAAGGATTTGTCGGA-1	1	10	68	2960	8344
CATCATCTACCCGGAC-1	1	11	69	3134	8444
ACGATGGATCCGATGC-1	1	10	70	2960	8544
CACTCAGCTCTTGAGG-1	1	11	71	3134	8644
TAGATCCGAAGTCGCA-1	1	10	72	2960	8745
TGAAACTTATGCAAGC-1	1	11	73	3134	8845
GCGATTCTGGAAGCAG-1	1	10	74	2960	8945
CAAACTATTGAGCTTC-1	1	11	75	3134	9045
TAGAATTAAGGGCAAC-1	1	10	76	2960	9145
CGAAACATAGATGGCA-1	1	11	77	3134	9245
GATGGTGCCCTAGGCA-1	1	10	78	2960	9346
CCCGCAGGGCCCAAAG-1	1	11	79	3135	9446
ACAGCGCACCCGCAGC-1	1	10	80	2960	9546
GGTAAATGTGCGTTAC-1	1	11	81	3135	9646
GTCCTTCTAGTGGGTT-1	1	10	82	2960	9746
GGAAGCTCGCTTACAG-1	1	11	83	3135	9846
CACCGATACACCGAGC-1	1	10	84	2960	9946
CAGCCGGGCCCTCTAT-1	1	11	85	3135	10047
CGGAGCTTATAACACC-1	1	10	86	2961	10147
ATTACAACTACCGGCC-1	1	11	87	3135	10247
TCCTCTGGCCCATTAG-1	1	10	88	2961	10347
CGGCACCGTTAGCGCC-1	1	11	89	3135	10447
TCGGTCCCTGACTCCA-1	1	10	90	2961	10547
TGGTTGGAGGATCCTG-1	1	11	91	3135	10647
CTGCGGTAGTCACGTG-1	1	10	92	2961	10748
GTGCCTCAGTGTACGG-1	1	11	93	3135	10848
ATCGTTCACTTTCGCC-1	1	10	94	2961	10948
ACTTACCGGGCGCGCA-1	1	11	95	3135	11048
CTAGACTGCATTTCGT-1	0	10	96	2961	11148
TTGCCGGTGATCCCTC-1	1	11	97	3135	11248
CTGTCACGCCAGGCGC-1	1	10	98	2961	11349
CGGTATAGGTATTAGC-1	1	11	99	3135	11449
CCAACGCTTGCCAGGG-1	1	10	100	2961	11549
CGTTGAGTAATTGCGT-1	1	11	101	3136	11649
TGTATTTACCTAATGC-1	0	10	102	2961	11749
TAAATGCCGTCTCATG-1	0	11	103	3136	11849
CGGTTTATGAAGGAAC-1	0	10	104	2961	11949
GCAAGATGTGTTCGCG-1	0	11	105	3136	12050
AAAGGTAAGCTGTACC-1	0	10	106	2962	12150
GTACGTCACGTATTAA-1	0	11	107	3136	12250
AGTACCTTCGAGTGCT-1	0	10	108	2962	12350
ATTGTGACTTCGCTGC-1	0	11	109	3136	12450
TGTATCAGACTGAAGC-1	0	10	110	2962	12550
GAGACCCTGCAACGCC-1	0	11	111	3136	12650
TGGGTGGGATGTCATT-1	0	10	112	2962	12751
GGCTAATGATTGAAAT-1	0	11	113	3136	12851
ATAACGTTACCTCCAC-1	0	10	114	2962	12951
TGCGAGATGGCGGCCA-1	0	11	115	3136	13051
CACACTTGTATTGCGA-1	0	10	116	2962	13151
GCTGGTGACTCGTAGT-1	0	11	117	3136	13251
CGACACCGCTTAAGGA-1	0	10	118	2962	13352
GTAACAACTGACCTTG-1	0	11	119	3136	13452
CAACTGAGGGTATGAC-1	0	10	120	2962	13552
CTAATTATGAAGCGTA-1	0	11	121	3137	13652
CCGATCTTAAGAGGCT-1	0	10	122	2962	13752
CGACTCGGTACACGGT-1	0	11	123	3137	13852
TGCTGCGTCAGAGTTA-1	0	10	124	2962	13952
AGAGTTGCAGGCCTCC-1	0	11	125	3137	14052
ACTGGCGAACCTGCGT-1	0	10	126	2963	14153
ACTAAGGACGCACACC-1	0	11	127	3137	14253
CGTCCAGATGGCTCCA-1	0	12	0	3305	1534
ACTATCGCCGGCTAAA-1	0	13	1	3479	1634
GATAGCGTACCACGCG-1	0	12	2	3305	1734
AGGACTTATAGGAGAA-1	0	13	3	3479	1834
TAGTCGGGATTCTTCG-1	0	12	4	3305	1934
ACCATTAAGGGTGTCA-1	0	13	5	3479	2035
TTAATGTGTTTGCAGG-1	0	12	6	3305	2135
TCCGCAGCCACCTAGC-1	0	13	7	3480	2235
GAGGAGATCCTCATGC-1	1	12	8	3305	2335
GGTCCTTCATACGACT-1	1	13	9	3480	2435
CCCTGTTGGCAAAGAC-1	1	12	10	3305	2535
GTGCCTAGCTATGCTT-1	1	13	11	3480	2635
GTCATCTCCTACAGCT-1	1	12	12	3306	2736
GCGAGAAACGGGAGTT-1	1	13	13	3480	2836
CGTCGCGGCGGGATTT-1	1	12	14	3306	2936
CATTGTGTGCTAGATC-1	1	13	15	3480	3036
CGCGGCAGTATTACGG-1	1	12	16	3306	3136
GAAATGGGATGTAAAC-1	1	13	17	3480	3236
CATTCCCTAAGTACAA-1	1	12	18	3306	3337
AGTTCTGCGTTGTATC-1	1	13	19	3480	3437
ACCCTATAGGACTGAG-1	1	12	20	3306	3537
TTAGATAGGTCGATAC-1	1	13	21	3480	3637
ATTGATAGCAACGAGA-1	1	12	22	3306	3737
TCTCGGCTCCAGGACT-1	1	13	23	3480	3837
CTTGAGGTTATCCCGA-1	1	12	24	3306	3937
AAGAAGGATCAGTTAG-1	1	13	25	3480	4037
GTACGACGGCGCTGCG-1	1	12	26	3306	4138
CTTATGTTGACTACCA-1	1	13	27	3481	4238
CGGCACTCAAGAAAGT-1	1	12	28	3306	4338
GTCAAAGTTTACATAG-1	1	13	29	3481	4438
CTCCTAAGTTATGTCT-1	1	12	30	3306	4538
ACTGTGCTAGTAGATC-1	1	13	31	3481	4638
GTTTGGCCGCTCAGCG-1	1	12	32	3307	4739
TTATCCAATCGAACTC-1	1	13	33	3481	4839
CCGTACCCAAGCGCCA-1	1	12	34	3307	4939
CATACAAAGCCGAACC-1	1	13	35	3481	5039
GGTCGGTAATTAGACA-1	1	12	36	3307	5139
AGCGGGAAGGGTCCAT-1	1	13	37	3481	5239
GCCCACCAAGGCTGTC-1	1	12	38	3307	5339
GTAGACGTCGTTACAT-1	1	13	39	3481	5440
GAGCATCATCCCTGGG-1	1	12	40	3307	5540
AGGTAACCTCCTATTC-1	1	13	41	3481	5640
GGTTTGAGTGCTGGAA-1	1	12	42	3307	5740
GCACTAGTCGCGCTAT-1	1	13	43	3481	5840
GGTAACTATGTATCTG-1	1	12	44	3307	5940
GCGGTCCCTAGACGCA-1	1	13	45	3481	6040
CGAGCGTTGATCAGCC-1	1	12	46	3307	6141
AATCCAAGGGCCTGAG-1	1	13	47	3481	6241
CCGTGCCCATGACGGC-1	1	12	48	3307	6341
GAAATTCACATCGCTG-1	1	13	49	3482	6441
CTCTGCGAAGCAAGCA-1	1	12	50	3307	6541
AGTAGGTAACATACAT-1	1	13	51	3482	6641
ATTGGGAATATCTTGG-1	1	12	52	3307	6742
TAGAGCTACGAAGAAC-1	1	13	53	3482	6842
TGCGGCATAGTTCAAC-1	0	12	54	3308	6942
CCGCCGGTCAACACAC-1	0	13	55	3482	7042
TCGTATAGTGCAATTA-1	0	12	56	3308	7142
TAGTTTATTCTTGCTT-1	0	13	57	3482	7242
GATATCTCATGCAATA-1	0	12	58	3308	7342
CGTTTAAGCGGAGCAC-1	1	13	59	3482	7443
CATGCTGGCTCCAATT-1	1	12	60	3308	7543
GAAACAGCCATGCAGT-1	1	13	61	3482	7643
AGTTTCGCAGGTCGGA-1	1	12	62	3308	7743
CTCATGGCTCACAATC-1	1	13	63	3482	7843
AACCGTTGTGTTTGCT-1	1	12	64	3308	7943
ACCCTTCATCTGCGAA-1	1	13	65	3482	8043
TGCGGTGAAATTTCAT-1	1	12	66	3308	8144
CAAATTGTCAGCAAGC-1	1	13	67	3482	8244
GAGGTACATCCATCTT-1	1	12	68	3308	8344
AAATGGCATGTCTTGT-1	1	13	69	3483	8444
TCATCCCAGAGGGTGG-1	1	12	70	3308	8544
CGTAGCGAATTGTCAG-1	1	13	71	3483	8644
CCTAGTTAGTCGCATG-1	1	12	72	3308	8745
GAAACTCTAATGAAGG-1	1	13	73	3483	8845
TTGTATCACACAGAAT-1	1	12	74	3309	8945
TTCAAGCCGAGCTGAG-1	1	13	75	3483	9045
AGGTACGATATTGCCA-1	1	12	76	3309	9145
TTAAGCCGACAACTTC-1	1	13	77	3483	9245
GTCTTAGTACAGCCGG-1	1	12	78	3309	9345
TGGGTAAGGTTCCCGC-1	1	13	79	3483	9445
CTACGCCATTTCCGAT-1	1	12	80	3309	9546
GACCGTCAGGTCGTGA-1	1	13	81	3483	9646
TAGTTAAGATAGGATA-1	1	12	82	3309	9746
GAATATTCGGAGTCCC-1	1	13	83	3483	9846
CAAACTACGATAGAGA-1	1	12	84	3309	9946
CAGGAAGACTTTATAT-1	1	13	85	3483	10046
TTCGTAATCCCAGCGG-1	1	12	86	3309	10147
GTGAGGAGCGGTTGAG-1	1	13	87	3483	10247
CAATCCCTATACCAGC-1	1	12	88	3309	10347
AGGGAAACGAGGTACT-1	1	13	89	3484	10447
TCCTGCCAACTGGAGA-1	1	12	90	3309	10547
AATTTGGGACATAGTA-1	1	13	91	3484	10647
AACTCCTAATCCCATG-1	1	12	92	3309	10747
GCTCATTACTGCATGT-1	1	13	93	3484	10848
TCTCGAACGAGGTCAC-1	1	12	94	3309	10948
TCACTACGACCAATGC-1	1	13	95	3484	11048
GTGATGCACAACATCT-1	1	12	96	3310	11148
CCGACGTAAACACAAC-1	1	13	97	3484	11248
TGGGATGCACTCATTC-1	1	12	98	3310	11348
TTCCATCATGCGGTGA-1	1	13	99	3484	11448
TGCACAGTGAAGTTAT-1	1	12	100	3310	11549
CTATTGTGTTTGGTCA-1	1	13	101	3484	11649
TGCGAGCCCTTCCGCG-1	1	12	102	3310	11749
TTGAAAGGTGTAAAGG-1	1	13	103	3484	11849
GGTGCAGAGCCTATCG-1	0	12	104	3310	11949
ACTATATGCTGTGTTC-1	0	13	105	3484	12049
TCCTGGCGCTGCCTGG-1	0	12	106	3310	12150
GAGCCGAGCGTTTATT-1	0	13	107	3484	12250
AGAATGCGGGTTCGGA-1	0	12	108	3310	12350
ATGCGACAATTGGTCC-1	0	13	109	3484	12450
TTCCGGCTCGACTTCT-1	0	12	110	3310	12550
TGATTATGGCACGCAG-1	0	13	111	3485	12650
GGTTTGACAAGAAGCT-1	0	12	112	3310	12750
GCAGCTATGGACAGGT-1	0	13	113	3485	12851
CACCATGATCGCAAAG-1	0	12	114	3310	12951
GTCGGAAGGATACCAG-1	0	13	115	3485	13051
GGCCCAGTTATCAGCA-1	0	12	116	3311	13151
GGGCCTATTTAAGTAT-1	0	13	117	3485	13251
GTTGTTACATTGCGCT-1	0	12	118	3311	13351
CAACTCCGTAACTTGC-1	0	13	119	3485	13451
GATCTTTGCTCAAAGA-1	0	12	120	3311	13552
TCGCTTAATTACGAAG-1	0	13	121	3485	13652
CGATCATTAGAGGCAC-1	0	12	122	3311	13752
TGTTCTCTACTCCCTA-1	0	13	123	3485	13852
GCTTAGGGAAGCGGTA-1	0	12	124	3311	13952
CAGGTTTAGTACTACA-1	0	13	125	3485	14052
AAGCGGAGTGCGCGCA-1	0	12	126	3311	14153
TCAGATGGAGACGTAG-1	0	13	127	3485	14253
TCGCACTAACGTTTGT-1	0	14	0	3654	1534
CACGTCGGGTTCTAGA-1	0	15	1	3828	1634
GGAGTACACATGAGCT-1	0	14	2	3654	1734
GTGTGTCGACGTCGCT-1	0	15	3	3828	1834
GAAGCTCTTTGCTTAG-1	0	14	4	3654	1934
ACACCGAGCGCTCTTT-1	0	15	5	3828	2034
CGTAATAATTACGAGT-1	0	14	6	3654	2135
CATCAACACCTACTAA-1	0	15	7	3828	2235
CCAAGTTTCTACAGAT-1	0	14	8	3654	2335
ACGGGTCATGTGACTT-1	1	15	9	3828	2435
AGTGTGCTAAGATCGC-1	1	14	10	3654	2535
GGCGGTTTGCCGGTGC-1	1	15	11	3828	2635
GTATAATCTCCCGGAT-1	1	14	12	3654	2735
TAGTCCGTATGCATAA-1	1	15	13	3828	2836
CACTTCGTCTTATCTC-1	1	14	14	3654	2936
CATCCGCAGGCCCGAA-1	1	15	15	3828	3036
CCCTGATGTAACTCGT-1	1	14	16	3654	3136
CCATAGTCAGTAACCC-1	1	15	17	3829	3236
CGGGCCATAGCCGCAC-1	1	14	18	3654	3336
CTCCGGCTTGTAGACA-1	1	15	19	3829	3436
AACTTGCGTTCTCGCG-1	1	14	20	3654	3537
AATGAGTTCGCATATG-1	1	15	21	3829	3637
CGAGGCCAGGCATTGG-1	1	14	22	3655	3737
TCTGCGTCCGGTTTCT-1	1	15	23	3829	3837
CAATCCTGCCGTGGAG-1	1	14	24	3655	3937
CTGAGCAAGTAACAAG-1	1	15	25	3829	4037
GGGTACCCACGGTCCT-1	1	14	26	3655	4138
ACGGAATTTAGCAAAT-1	1	15	27	3829	4238
GGGCGGTCCTATTGTC-1	1	14	28	3655	4338
ATGTTACGAGCAATAC-1	1	15	29	3829	4438
AACCATGGGATCGCTA-1	1	14	30	3655	4538
TCGCATCCCTAAGTGT-1	1	15	31	3829	4638
ACTTAGTACGACAAGA-1	1	14	32	3655	4738
GAGCTCTCGGACCTAA-1	1	15	33	3829	4838
TCTATTACGCTGGCGA-1	1	14	34	3655	4939
AGATACGACTTCATAT-1	1	15	35	3829	5039
CGCTATACCGCCCACT-1	1	14	36	3655	5139
CAGTGTCCGCAGAATG-1	1	15	37	3830	5239
CCATCCATACCAAGTC-1	1	14	38	3655	5339
AACCCAGAGACGGAGA-1	1	15	39	3830	5439
GAAGAACGGTGCAGGT-1	1	14	40	3655	5540
GATAAATCGGTGGATG-1	1	15	41	3830	5640
CAGCTCGTGCTTGTGT-1	1	14	42	3656	5740
GAGTACGGGTATACAA-1	1	15	43	3830	5840
CATCGCCCGCGGCCAA-1	1	14	44	3656	5940
TCTTACAGAGGTACCG-1	1	15	45	3830	6040
TGGAAGACGAACACCA-1	1	14	46	3656	6141
GTTGTCGTGTTAGTTG-1	1	15	47	3830	6241
CCAAGGAACAGAGAGG-1	1	14	48	3656	6341
CTGCACCTGGAACCGC-1	1	15	49	3830	6441
CGCTTTCATACCGGTG-1	1	14	50	3656	6541
GTTCTTCCCTCGATGT-1	1	15	51	3830	6641
ATTTAACTCGTATTAC-1	1	14	52	3656	6741
AACGATAGAAGGGCCG-1	0	15	53	3830	6841
TATCCTGCATGGGAAT-1	0	14	54	3656	6942
AGGCCCATTGTACAGG-1	0	15	55	3830	7042
CCGGCGCATATTGGAT-1	0	14	56	3656	7142
ATCTGTAATTGTACCC-1	1	15	57	3830	7242
GAGCGAGGGAGTACCG-1	1	14	58	3656	7342
TTATTAGGGAAGCATC-1	1	15	59	3831	7442
CTTCTTACGTCGTATA-1	1	14	60	3656	7543
GAAGTGCTGGATAGCT-1	1	15	61	3831	7643
GTGCAACAAATGTGGC-1	1	14	62	3656	7743
CATGCGTTAGACAGAA-1	1	15	63	3831	7843
ACACACTTTCTACACG-1	1	14	64	3657	7943
AGCCCTAAGCGAAGTT-1	1	15	65	3831	8043
ATTAATTCGGTCACTC-1	1	14	66	3657	8143
AACAGGAAATCGAATA-1	1	15	67	3831	8244
ACGTTTAGTTGTGATC-1	1	14	68	3657	8344
TCCTTCAGTGGTCGAA-1	1	15	69	3831	8444
CGAACGCCCAGTGCCG-1	1	14	70	3657	8544
CCTCGAAGTGGACGGG-1	1	15	71	3831	8644
CTCTGTTTGAGGATTC-1	1	14	72	3657	8744
TGGGCACGTTCTATGG-1	1	15	73	3831	8844
ACTATTCGTCCGTGGT-1	1	14	74	3657	8945
CCTCTGGCCTAGACGG-1	1	15	75	3831	9045
CCATAAACAACCCGAC-1	1	14	76	3657	9145
CATAGTACATTGAGAG-1	1	15	77	3831	9245
ATTTCATTATTTCGCG-1	1	14	78	3657	9345
CAACTATATCGAATGC-1	1	15	79	3832	9445
CTAGTATTCGGAATTA-1	1	14	80	3657	9546
GTGGAACCTACATGCG-1	1	15	81	3832	9646
CCTAAAGGCTGACGCT-1	1	14	82	3657	9746
CGTGACATTGGGTCGT-1	1	15	83	3832	9846
CCAATCGGTAGATCGA-1	1	14	84	3658	9946
ATTGTCGCAATACCTT-1	1	15	85	3832	10046
AAATTACACGACTCTG-1	1	14	86	3658	10146
CACTCCTCTCGGTCGG-1	1	15	87	3832	10246
AAATAACCATACGGGA-1	1	14	88	3658	10347
AGTTACTCTATCGTGG-1	1	15	89	3832	10447
CGTTAGCTCACAACTG-1	1	14	90	3658	10547
GAATGTATGGCAGGTC-1	1	15	91	3832	10647
GCAACCACCAGACCGG-1	1	14	92	3658	10747
TCACTCGTGCAACGGC-1	1	15	93	3832	10847
AAACAGAGCGACTCCT-1	1	14	94	3658	10948
CAGCCTCTCCTCAAGA-1	1	15	95	3832	11048
TTGCGTGAACGCTTAG-1	1	14	96	3658	11148
CCGCCTGCGAATTGGT-1	1	15	97	3832	11248
AGATGAGGGTTGCGAT-1	1	14	98	3658	11348
CGGTGGGCTCCAGCCT-1	1	15	99	3833	11448
GGCAGCGGTAATCCTA-1	1	14	100	3658	11549
GCTAGCAGGGAGTGGG-1	1	15	101	3833	11649
CTCAAGACATTAGCGC-1	1	14	102	3658	11749
CACGGCGCGCCAAAGG-1	1	15	103	3833	11849
TGCAATTTGGGCACGG-1	0	14	104	3658	11949
ATGCCAATCGCTCTGC-1	0	15	105	3833	12049
GCTGGACCCAAAGTGG-1	0	14	106	3659	12149
ATTCCTAAGACGTGGA-1	0	15	107	3833	12249
TCCGGAGGAAGGGCTG-1	0	14	108	3659	12350
TCGGTGACCGCTCCGG-1	0	15	109	3833	12450
TCCGAAGTAGTCACCA-1	0	14	110	3659	12550
CATGTAGGAGCGCCAA-1	0	15	111	3833	12650
CACAAGAAAGATATTA-1	0	14	112	3659	12750
AGGGTCAGTAACCCTA-1	0	15	113	3833	12850
TAAGCCCTTACGACCA-1	0	14	114	3659	12951
ATACCGTCATCCATAA-1	0	15	115	3833	13051
GGACGTCCATAGTTGG-1	0	14	116	3659	13151
CATCAAACTGGCGCCC-1	0	15	117	3833	13251
AAACGTGTTCGCCCTA-1	0	14	118	3659	13351
AAATTGGTGAGAAGCA-1	0	15	119	3833	13451
GGTCATTGTAGTCATA-1	0	14	120	3659	13551
TGCAGTGAGGCTCGGG-1	0	15	121	3834	13652
GAACATTAGTATGTTA-1	0	14	122	3659	13752
GGTTTGCGAACACGTA-1	0	15	123	3834	13852
ACACAAATATTCCTAG-1	0	14	124	3659	13952
TTGGGTTTATTCAGCG-1	0	15	125	3834	14052
ATTCGCAGAGGACACT-1	0	14	126	3660	14152
GATTTAGTGCGTACTG-1	0	15	127	3834	14252
TAGAAACACAATAGTG-1	0	16	0	4002	1534
CAGTAGATGATGTCCG-1	0	17	1	4176	1634
TCTTAACTCGGATGTA-1	0	16	2	4002	1734
TACATCTTGTTTCTTG-1	0	17	3	4176	1834
TTCATAGGGTGTCCAT-1	0	16	4	4002	1934
TGAAGTAGCTTACGGA-1	0	17	5	4177	2034
GCACAAGTGGATCATA-1	0	16	6	4002	2134
GGGCGAATTTCTCCAC-1	0	17	7	4177	2234
ATGTTCCTGCCCACCT-1	0	16	8	4002	2335
GCTCAACCTCTTAGAG-1	1	17	9	4177	2435
ATAGCTGCTCTTGTTA-1	1	16	10	4002	2535
CGTCAGCTATTTACTC-1	1	17	11	4177	2635
ATCTGATAGTGTCTTA-1	1	16	12	4003	2735
TGCACTATGTGAGTGC-1	1	17	13	4177	2835
CCGACAAACACATGAG-1	1	16	14	4003	2936
GCCTTGTATATGCAGT-1	1	17	15	4177	3036
ATAATACCGTTAGCCG-1	1	16	16	4003	3136
ACACTCCAATGTCACT-1	1	17	17	4177	3236
AGTTGCTGACTGATAT-1	1	16	18	4003	3336
GGCGCTCCTCATCAAT-1	1	17	19	4177	3436
TGCCTGACATCGGTCA-1	1	16	20	4003	3536
TTGGCCATCTTGCGCT-1	1	17	21	4177	3637
CAGTGGTTGCACATGA-1	1	16	22	4003	3737
AGAATTGTTTGACATA-1	1	17	23	4177	3837
AAATGCTCGTTACGTT-1	1	16	24	4003	3937
CACCTAATAGAGTCGT-1	1	17	25	4177	4037
CATTTCTAGCAGACTA-1	1	16	26	4003	4137
CCGAAAGTGGTGAGCA-1	1	17	27	4178	4237
AGTCAGCCACCGCCTG-1	1	16	28	4003	4338
TCATCACTCGAGCTCG-1	1	17	29	4178	4438
CTCAGGACTCACCTGT-1	1	16	30	4003	4538
CGGTGTACTTGATCCC-1	1	17	31	4178	4638
CCTACGGCTCAGTCGA-1	1	16	32	4004	4738
GTACTTGGGCACTTCT-1	1	17	33	4178	4838
TGATTTCCTCCTGACG-1	1	16	34	4004	4939
CCTCACCAATCTTGAC-1	1	17	35	4178	5039
GGTGAGATGCAGATAA-1	1	16	36	4004	5139
GCTAGTTTCATTGAGG-1	1	17	37	4178	5239
AGGACATCGCACGTCG-1	1	16	38	4004	5339
GTGGACGTGCTGAGAC-1	1	17	39	4178	5439
TAAGGAACTTGTGGGA-1	1	16	40	4004	5539
TCGCTGTGCGTAAATC-1	1	17	41	4178	5640
GCATCCCTAACTTTGA-1	1	16	42	4004	5740
CACCCACACGTCACCC-1	1	17	43	4178	5840
CCCTCATTCTGGAATT-1	1	16	44	4004	5940
AGGGCGTGATCGGCTA-1	1	17	45	4178	6040
GGTGCGGATAAGTGGC-1	1	16	46	4004	6140
TAATATTGAAATTCGC-1	1	17	47	4179	6240
CTTACACTGGGAAATA-1	1	16	48	4004	6341
ACCAAGAACGCGTGTC-1	1	17	49	4179	6441
GCCTTCAGCCCTACCG-1	1	16	50	4004	6541
GATGCTACAAGCGCCT-1	1	17	51	4179	6641
CCGGGACCCGCAGAGA-1	0	16	52	4005	6741
GTTCCAGTCTGACCAT-1	0	17	53	4179	6841
ATGATCGGGAATAGAC-1	0	16	54	4005	6942
TTGGATTGGGTACCAC-1	0	17	55	4179	7042
TACCTCACGCTTGTAC-1	0	16	56	4005	7142
CATGGCAGGAAGATCG-1	1	17	57	4179	7242
ATGACGCCGGCTCTAA-1	1	16	58	4005	7342
AGCGACATCCCATTCA-1	1	17	59	4179	7442
AGTAATGTCTTGCCGC-1	1	16	60	4005	7542
TTCTTAGTGGCTCAGA-1	1	17	61	4179	7642
CGTCTGGAAGGGCCCG-1	1	16	62	4005	7743
ACGTGCGCCTCGTGCA-1	1	17	63	4179	7843
AGAGCGGGCTAATCAT-1	1	16	64	4005	7943
GCGTCGAAATGTCGGT-1	1	17	65	4179	8043
AACTGATATTAGGCCT-1	1	16	66	4005	8143
CGAGCTGGGCTTTAGG-1	1	17	67	4179	8243
GGGTGTTTCAGCTATG-1	1	16	68	4005	8344
TTAATTTCAGACGCGG-1	1	17	69	4180	8444
ACTGCCGTCGTAACTC-1	1	16	70	4005	8544
GTGCACGAAAGTGACT-1	1	17	71	4180	8644
ATCTCCCTGCAATCTA-1	1	16	72	4005	8744
ACGCCAGATGATTTCT-1	1	17	73	4180	8844
AGCTATTTAATCCAAC-1	1	16	74	4006	8944
CCACGAGAAGAGAATC-1	1	17	75	4180	9045
GATTCCGCGTTTCCGT-1	1	16	76	4006	9145
GTCGGATGTAGCGCGC-1	1	17	77	4180	9245
TATTTATACCGAGTAG-1	1	16	78	4006	9345
GTAGGTGATCCGTGTA-1	1	17	79	4180	9445
AGTTAAGCGGTCCCGG-1	1	16	80	4006	9545
CTGGCGACATAAGTCC-1	1	17	81	4180	9645
TTGGCCTAGAATTTCG-1	1	16	82	4006	9746
GGCATATCGGTTCTGC-1	1	17	83	4180	9846
GGGCGTCCACTGGCTC-1	1	16	84	4006	9946
TTACCCATTGCCGGGT-1	1	17	85	4180	10046
TTAGACACGATCGTTG-1	1	16	86	4006	10146
GCGCTGATCCAGACTC-1	1	17	87	4180	10246
TTCGGCAACCCGCTGA-1	1	16	88	4006	10347
GATATTTCCTACATGG-1	1	17	89	4181	10447
CTGCGTTACGATATAA-1	1	16	90	4006	10547
TAATAAACAAGGAGAT-1	1	17	91	4181	10647
AACCTTTACGACGTCT-1	1	16	92	4006	10747
AGTCCCGCCTTTAATT-1	1	17	93	4181	10847
TGAGATTAGGCCCTAA-1	1	16	94	4007	10947
AGTGTATTGCGCATTG-1	1	17	95	4181	11048
GTTGGATTCAGTGGCT-1	1	16	96	4007	11148
TAAAGCTGCAATAGGG-1	1	17	97	4181	11248
AGTAGGAAGGAAGTTG-1	1	16	98	4007	11348
TATCACTTCGAGTAAC-1	1	17	99	4181	11448
TGATCTACGCTGATCT-1	1	16	100	4007	11548
GGATCATCCCGTACGC-1	1	17	101	4181	11648
TGACACTTCTCTTTGC-1	1	16	102	4007	11749
AGCCCTTCTAATCCGA-1	1	17	103	4181	11849
CACCGCGTCCACTCTA-1	1	16	104	4007	11949
TAATTGGAATCGGGAA-1	0	17	105	4181	12049
TCGTAAGCTCCGAGGA-1	0	16	106	4007	12149
TATATTACAAATGTCG-1	0	17	107	4181	12249
CGCGAGAGGGACTTGT-1	0	16	108	4007	12350
GGACCTACGGTAACGT-1	0	17	109	4182	12450
GAAATATGCTTGAATG-1	0	16	110	4007	12550
CCGTATTAGCGCAGTT-1	0	17	111	4182	12650
AGGCGTCTATGGACGG-1	0	16	112	4007	12750
AACATCGATACGTCTA-1	0	17	113	4182	12850
TGAATATGCTATAAAC-1	0	16	114	4007	12950
ACCAAACACCCAGCGA-1	0	17	115	4182	13050
TGGCTTGTACAAGCTT-1	0	16	116	4008	13151
GAATGAAGGTCTTCAG-1	0	17	117	4182	13251
AGATACCAGCACTTCA-1	0	16	118	4008	13351
GCGGTCCCGGTGAAGG-1	0	17	119	4182	13451
GAGGCATTTGCAGCAG-1	0	16	120	4008	13551
GGCAAGCCAGGGATAG-1	0	17	121	4182	13651
TCTACGGGCTCAGTTG-1	0	16	122	4008	13752
TCTGCGAATCGTTCGC-1	0	17	123	4182	13852
AGCTCGTTGATGGAAA-1	0	16	124	4008	13952
TGAATGAGATACAGCA-1	0	17	125	4182	14052
ACCCTTGCCTGGGTCG-1	0	16	126	4008	14152
GGCGAACCGTTCTGAT-1	0	17	127	4182	14252
GCGATGTCTGTGCTTG-1	0	18	0	4351	1533
ATTAACACCTGAGATA-1	0	19	1	4525	1633
GAAATCTGACCAAGTT-1	0	18	2	4351	1734
CCTGACAAACTCGCGC-1	0	19	3	4525	1834
ATGTCATTTCCCATTG-1	0	18	4	4351	1934
GCGGTGCGGAGCATCG-1	0	19	5	4525	2034
CGGAAAGCAAATGTGC-1	0	18	6	4351	2134
GCTGAGCAACGGTTCT-1	1	19	7	4525	2234
TCACTCTTCGTCTGTC-1	1	18	8	4351	2335
GATCTTCATTGTCCTC-1	1	19	9	4525	2435
ACTCGATGTATTTCAT-1	1	18	10	4351	2535
TGAAGAGCGGTCCTAG-1	1	19	11	4525	2635
TAAACGTCGTCAATGA-1	1	18	12	4351	2735
ACGTTATTGGTCACTC-1	1	19	13	4525	2835
ATAGCCTCAGTACCCA-1	1	18	14	4351	2935
CGGGAGTATACCGCCG-1	1	19	15	4526	3035
GTCCTACAGGCGGCTC-1	1	18	16	4351	3136
CGGATAAGCGGACATG-1	1	19	17	4526	3236
AACTTCTGCGTCTATC-1	1	18	18	4351	3336
GGGTTCAGACGAACAA-1	1	19	19	4526	3436
AGTCTGGACATCCTTG-1	1	18	20	4351	3536
TTGAACGAATCCTTTG-1	1	19	21	4526	3636
GAAATACTAAACGTTT-1	1	18	22	4352	3737
CCCGCGCAATGCACCC-1	1	19	23	4526	3837
TTCGGCTAGAGATGGT-1	1	18	24	4352	3937
GACACGAGTTAGAGGA-1	1	19	25	4526	4037
GAGGTCCCAAAGATCT-1	1	18	26	4352	4137
TAACTCCATGGAGGCT-1	1	19	27	4526	4237
CTTGTTTATGTAGCCA-1	1	18	28	4352	4338
GATGGCGCACACATTA-1	1	19	29	4526	4438
ATAATAGTGTAGGGAC-1	1	18	30	4352	4538
CGCTATTCAATGTATG-1	1	19	31	4526	4638
ATATTGCTGTCAAAGT-1	1	18	32	4352	4738
GGATTCAGTACGGTGG-1	1	19	33	4526	4838
TTCTTAGTGAACGGTG-1	1	18	34	4352	4938
AATGGTTCTCACAAGC-1	1	19	35	4526	5038
TATACACGCAAAGTAT-1	1	18	36	4352	5139
CTTCATAGCTCAAGAA-1	1	19	37	4527	5239
CAACGGTTCTTGATAC-1	1	18	38	4352	5339
ACACCCGAGAAATCCG-1	1	19	39	4527	5439
TCTATCATGCAGTTAC-1	1	18	40	4352	5539
CCCGCCATGCTCCCGT-1	1	19	41	4527	5639
CGCTTCCACTGAAATC-1	1	18	42	4353	5740
CACTGTCCAAGTGAGA-1	1	19	43	4527	5840
ATTACTAGCCTCTTGC-1	1	18	44	4353	5940
CATAGTAGCATAGTAG-1	1	19	45	4527	6040
CAACTCCTTGATCCCG-1	1	18	46	4353	6140
AAGTAGAAGACCGGGT-1	1	19	47	4527	6240
GCGGGAACCAGGCCCT-1	1	18	48	4353	6340
ATTAGATTGATAGCGG-1	1	19	49	4527	6441
CTCGGTCCGTAGCCTG-1	1	18	50	4353	6541
TGGCTTTGGGTAGACA-1	0	19	51	4527	6641
TATCCATATCATGCGA-1	0	18	52	4353	6741
GGAGTGCCGCCCTGGA-1	0	19	53	4527	6841
TGAGAATGCTTTACCG-1	0	18	54	4353	6941
TTAACCAACCCTCCCT-1	0	19	55	4527	7041
TGTTTCGGTACTTCTC-1	0	18	56	4353	7142
TTGCTGAAGGAACCAC-1	0	19	57	4528	7242
TATTTAGTCTAGATCG-1	1	18	58	4353	7342
CTCCGGCCTAATATGC-1	0	19	59	4528	7442
TTGTGGCCCTGACAGT-1	1	18	60	4353	7542
TCGCCGGTCGATCCGT-1	1	19	61	4528	7642
CCATAGGTTGGCGTGG-1	1	18	62	4354	7743
GAACGACCGAATGATA-1	1	19	63	4528	7843
TCCGATAATTGCCATA-1	1	18	64	4354	7943
CATTACGTCGGCCCGT-1	1	19	65	4528	8043
CAAGCACCAAATGCCT-1	1	18	66	4354	8143
TGCATGGATCGGATCT-1	1	19	67	4528	8243
GAAATCGCGCGCAACT-1	1	18	68	4354	8343
CTGAAAGAGATCCGAC-1	1	19	69	4528	8443
CACCTCGATGGTGGAC-1	1	18	70	4354	8544
ATTTGTTCCAGGGCTC-1	1	19	71	4528	8644
TGGGCCACAAGAGCGC-1	1	18	72	4354	8744
CCTTCTTGATCCAGTG-1	1	19	73	4528	8844
CCTCGCCAGCAAATTA-1	1	18	74	4354	8944
TTCATGGCGCAACAGG-1	1	19	75	4528	9044
TTAATCAGTACGTCAG-1	1	18	76	4354	9145
CCTATCTATATCGGAA-1	1	19	77	4528	9245
ATTATACTTTGCTCGT-1	1	18	78	4354	9345
ATGGATCCGGCGTCCG-1	1	19	79	4529	9445
CGCCCGCTTCCGTACA-1	1	18	80	4354	9545
GGATTCCGCTATACCC-1	1	19	81	4529	9645
CGGTCTATCAACCCGT-1	1	18	82	4354	9746
ATGCCGGTTGATGGGA-1	1	19	83	4529	9846
TCATGCAGGTTCTCAT-1	1	18	84	4355	9946
TGAGCTTTAATGACGC-1	1	19	85	4529	10046
TCCCTTAGATTACTCG-1	1	18	86	4355	10146
ATATCTCCCTCGTTAA-1	1	19	87	4529	10246
AGCTCTTCCCAGTGCA-1	1	18	88	4355	10346
TCGCTAAACCGCTATC-1	1	19	89	4529	10446
CACATTCTTTCGATGG-1	1	18	90	4355	10547
GATATGCGGTAGCCAA-1	1	19	91	4529	10647
CGTTTCACTTCGGGCG-1	1	18	92	4355	10747
CCAATTACGGGTCGAG-1	1	19	93	4529	10847
GCAGGTAGAGTATGGT-1	1	18	94	4355	10947
GTCGTATTGGCGTACA-1	1	19	95	4529	11047
GAAATTAGCACGGATA-1	1	18	96	4355	11148
AATGCACCAAGCAATG-1	1	19	97	4529	11248
AGGACGCTCGATGTTG-1	1	18	98	4355	11348
GGCTAAAGGGCGGGTC-1	1	19	99	4530	11448
CATCTATCCCGTGTCT-1	1	18	100	4355	11548
CAGTAACTATTTATTG-1	1	19	101	4530	11648
CATATACTACTGATAA-1	1	18	102	4355	11748
GCGTTCGGAGACCGGG-1	1	19	103	4530	11849
AAGTTCAGTCTGCGTA-1	1	18	104	4356	11949
CGAAGCTATAAATTCA-1	0	19	105	4530	12049
CGCGGTCACAAACCAA-1	0	18	106	4356	12149
GGGAATGAGCCCTCAC-1	0	19	107	4530	12249
ACGGAGCGCAAATTAC-1	0	18	108	4356	12349
CGTTCTTCGCACACCT-1	0	19	109	4530	12449
GAATAGCCCTGCGGTC-1	0	18	110	4356	12550
AATAGCTACCGCGTGC-1	0	19	111	4530	12650
CCGAGCTGTGCTTGTC-1	0	18	112	4356	12750
GATGACGATGATCGCG-1	0	19	113	4530	12850
GCCTATGCTGGGCCTT-1	0	18	114	4356	12950
TTACTGTCTAGAGCTC-1	0	19	115	4530	13050
AGCGGTTGCCGCTCTG-1	0	18	116	4356	13151
GCTTGCAGCACAATTG-1	0	19	117	4530	13251
CCGGAGGTCTTATGGT-1	0	18	118	4356	13351
ACAGTATACCGTGGGA-1	0	19	119	4530	13451
GGGATCCCAATACAAA-1	0	18	120	4356	13551
ATTACGACTCCACAGT-1	0	19	121	4531	13651
CTCACACGCAAGCCTA-1	0	18	122	4356	13751
CCAGATGTAAATGGGT-1	0	19	123	4531	13852
GAACTTGTGCACGGGA-1	0	18	124	4356	13952
AAGCCGCTTTACCTTG-1	0	19	125	4531	14052
TCCATTCCCACTAGAG-1	0	18	126	4357	14152
AGAGCGCTTGTAACGG-1	0	19	127	4531	14252
TGGGTTCCCGGACGGA-1	0	20	0	4699	1533
GCTGCGCCTCCCACGT-1	0	21	1	4873	1633
CTGTTGGCTCTTCTGA-1	0	20	2	4699	1733
TTGTTCTAGATACGCT-1	0	21	3	4873	1834
CCCTCAAGCTCTTAGT-1	0	20	4	4699	1934
TGGTCTAGCTTACATG-1	0	21	5	4874	2034
ATGCACCTTCCTTAAT-1	0	20	6	4699	2134
GGGATACGGTAATAAT-1	1	21	7	4874	2234
AGTTCACCGGTTGGAC-1	1	20	8	4699	2334
GACATACTGTCGCAGA-1	1	21	9	4874	2434
TGGACACCGTTGCTTG-1	1	20	10	4700	2535
TGCGATGCTAATGGCT-1	1	21	11	4874	2635
TTCTGTTTCCTGTCGC-1	1	20	12	4700	2735
CGTTGTAAACGTCAGG-1	1	21	13	4874	2835
GATCGGCGATAAGTCG-1	1	20	14	4700	2935
AGCCTTAAAGCGGAAG-1	1	21	15	4874	3035
TCCGTAACCACAATCC-1	1	20	16	4700	3136
GAATGCCGAAATGACC-1	1	21	17	4874	3236
TATACTCATGCGGCAA-1	1	20	18	4700	3336
TAGTGTCAGAAACGGC-1	1	21	19	4874	3436
CGTCATACCATATCCA-1	1	20	20	4700	3536
TAGTACCTTAGTGGTC-1	1	21	21	4874	3636
CTGGCGGGAATAAGTA-1	1	20	22	4700	3736
AGTGTGGTCTATTGTG-1	1	21	23	4874	3837
GCTATCGCGGCGCAAC-1	1	20	24	4700	3937
CAGTAATCCCTCCCAG-1	1	21	25	4875	4037
GTATTAAGGCGTCTAA-1	1	20	26	4700	4137
CTAATTTCAACAACAC-1	1	21	27	4875	4237
TTAGCAACATGGATGT-1	1	20	28	4700	4337
ATGCTCAGTGTTGCAT-1	1	21	29	4875	4437
GATGTTTGTGCGAGAT-1	1	20	30	4700	4538
CACTTCGCCACAGGCT-1	1	21	31	4875	4638
CTGTATGGTGTAGAAA-1	1	20	32	4701	4738
TACGTGCACTATGCTG-1	1	21	33	4875	4838
GTATCAGCTTGGGTTC-1	1	20	34	4701	4938
TAACAAAGGGAGAAGC-1	1	21	35	4875	5038
TTACATCGTGGCCTGG-1	1	20	36	4701	5139
TCTGAACCGGTCGGCT-1	1	21	37	4875	5239
GGCTCGTGCCACCAGC-1	1	20	38	4701	5339
TATAAGTGAGGATAGC-1	1	21	39	4875	5439
GCCCGCGCGTTTGACA-1	1	20	40	4701	5539
TGCTGGTTGGACAATT-1	1	21	41	4875	5639
GCCTAGCGATCTGACC-1	1	20	42	4701	5739
CCATGCTCTGCAGGAA-1	1	21	43	4875	5839
TATAAATCCACAAGCT-1	1	20	44	4701	5940
CGCTCGACATAATGAT-1	1	21	45	4875	6040
CCAATTGAATGTTAAT-1	1	20	46	4701	6140
GCTAATACCGAATGCC-1	1	21	47	4876	6240
TTCAACGACCCGACCG-1	1	20	48	4701	6340
TTCCTCGAGGGTGTCT-1	1	21	49	4876	6440
CAACGACCCGTTTACA-1	1	20	50	4701	6541
CTTGTACTTGTTGACT-1	0	21	51	4876	6641
TCTCTAATAGCTGGTA-1	0	20	52	4702	6741
ATTATGCCATAGGGAG-1	0	21	53	4876	6841
GACAACGCAGCTTACG-1	0	20	54	4702	6941
AGATGACTCGCCCACG-1	0	21	55	4876	7041
GTGCGGGTCTCCAAAT-1	0	20	56	4702	7141
GTACGAGATTGCGACA-1	0	21	57	4876	7242
GTATAGGACTCAGTAG-1	0	20	58	4702	7342
TTGCACGGAGCAGCAC-1	0	21	59	4876	7442
CACAGCTAGGGAGTGA-1	0	20	60	4702	7542
ATACTAGCATGACCCT-1	1	21	61	4876	7642
CCAAGACTTCTGCGAA-1	1	20	62	4702	7742
ACATAATAAGGCGGTG-1	1	21	63	4876	7842
TAATACACAGTAGTAT-1	1	20	64	4702	7943
TCTTGGTAACACCAAA-1	1	21	65	4876	8043
AACTGGGTCCCGACGT-1	1	20	66	4702	8143
ATCACTTCATCCTCGC-1	1	21	67	4877	8243
TGGAAGGATAAAGATG-1	1	20	68	4702	8343
CATGATGCACAATTCT-1	1	21	69	4877	8443
TGCCTGATCAAACGAT-1	1	20	70	4702	8544
ATAGGGATATCCTTGA-1	1	21	71	4877	8644
CACCTAATCAGTTTAC-1	1	20	72	4703	8744
TGTGACTACGCCAGTC-1	1	21	73	4877	8844
CCCGACCATAGTCCGC-1	1	20	74	4703	8944
CGCGCCCGACTTAATA-1	1	21	75	4877	9044
TGCCACCTGGCGAAAC-1	1	20	76	4703	9144
CTGCCAAGGTTGGAAG-1	1	21	77	4877	9245
TCTCCAACGTAGGTTA-1	1	20	78	4703	9345
TTCTTGGAGTAATGAG-1	1	21	79	4877	9445
GTCTCGATCTGCTTTC-1	1	20	80	4703	9545
TACTCTCCGAACAAAT-1	1	21	81	4877	9645
ATCACATTAGAATATC-1	1	20	82	4703	9745
TACGGGATGCTAGCAG-1	1	21	83	4877	9845
AGCTGAAGTAAACCAA-1	1	20	84	4703	9946
CATGGGTCGGGTGTGG-1	1	21	85	4877	10046
CACCCACGAGGCAATT-1	1	20	86	4703	10146
TGCCATTACTAAAGAA-1	1	21	87	4877	10246
CCGTTACGTTAGAACA-1	1	20	88	4703	10346
GCCAGGAGTAACCGAT-1	1	21	89	4878	10446
GGAAAGTGCCCATGCC-1	1	20	90	4703	10547
TCTTACCGGAACTCGT-1	1	21	91	4878	10647
TATGTCAAGACCGACT-1	1	20	92	4703	10747
CCTAACTAAGGCTCTA-1	1	21	93	4878	10847
GCGGTGAACTGCGCTC-1	1	20	94	4704	10947
CCTCGCGCGATATAGG-1	1	21	95	4878	11047
ATCGGCAAGCAGTCCA-1	1	20	96	4704	11147
AGATCGTGCATAAGAT-1	1	21	97	4878	11247
ATTCAGGACCTATTTC-1	1	20	98	4704	11348
AGCTAGAAGCAGAAGT-1	1	21	99	4878	11448
TTCGCTATCTGACGTG-1	1	20	100	4704	11548
TTCCGCAGAGAAATAT-1	1	21	101	4878	11648
CAGTACATTCTCTAAA-1	1	20	102	4704	11748
GTGAAGATTTCAAGTG-1	0	21	103	4878	11848
AACGCATGATCTGGGT-1	0	20	104	4704	11949
CCCAGAGGAGGGCGTA-1	0	21	105	4878	12049
GGAAACCTTGTTGAAT-1	0	20	106	4704	12149
GTGAAGCCGTATAGTC-1	0	21	107	4878	12249
GAGCTGTCGTCTCGGA-1	0	20	108	4704	12349
TGTCATTTGTTGGGAA-1	0	21	109	4879	12449
ACCAACACCACACACT-1	0	20	110	4704	12549
AAATGATTCGATCAGC-1	0	21	111	4879	12650
CTGCTTTATGTCCGCG-1	0	20	112	4704	12750
GCGAGAGGCCATGTAA-1	0	21	113	4879	12850
ATTGACCGGCGATGAC-1	0	20	114	4705	12950
ACCCTGGTAACGCCCT-1	0	21	115	4879	13050
GTTGGACCGCATCAGG-1	0	20	116	4705	13150
CGTTTACAAGGCAGCT-1	0	21	117	4879	13250
CGGTCCATGAGACTCC-1	0	20	118	4705	13351
GTTCGTCTGGGTCCCT-1	0	21	119	4879	13451
TGTACTACTCTCACGG-1	0	20	120	4705	13551
AGTGAAGATGGTGTCC-1	0	21	121	4879	13651
GAGGGCCATAATATTA-1	0	20	122	4705	13751
ACTCCCGTAGACTAGG-1	0	21	123	4879	13851
CGTCAAATGGTCGCAG-1	0	20	124	4705	13952
AAGTCTAGTAGCTGCC-1	0	21	125	4879	14052
AAGAAATCACCAGATT-1	0	20	126	4705	14152
GAGTGCACGGACAACA-1	0	21	127	4879	14252
GTTCAAATCAGATGTC-1	0	22	0	5048	1533
CATGGCTCCCTATGTC-1	0	23	1	5222	1633
GGCCACACGAAAGCCT-1	0	22	2	5048	1733
GAAGCCGGGTAAGCTC-1	0	23	3	5222	1833
TTGCGCTCTCTCGCTT-1	0	22	4	5048	1934
TACATGACCTTATCCG-1	1	23	5	5222	2034
GTCCTTCTACAACCCA-1	1	22	6	5048	2134
TATATGCTGGGTTGCC-1	1	23	7	5222	2234
GTTTATGGGATTTAGA-1	1	22	8	5048	2334
GGAACCCGAACAAGAA-1	1	23	9	5222	2434
AACGTTATCAGCACCT-1	1	22	10	5048	2535
CATCGTCCGGTTACTA-1	1	23	11	5222	2635
AGACAGCTCAGAATCC-1	1	22	12	5048	2735
GCAGATCCTCGCAAAT-1	1	23	13	5222	2835
GGGTCATGCGTACCAT-1	1	22	14	5048	2935
CTGGTCATTCCAATCC-1	1	23	15	5223	3035
TCAGGGCGCAAACTCG-1	1	22	16	5048	3135
GATGCCAGCAGAAGGC-1	1	23	17	5223	3235
GTTATTAACGTGGGAG-1	1	22	18	5048	3336
AATACAATGTTTCAGG-1	1	23	19	5223	3436
TTGCTGCACCTATCCA-1	1	22	20	5049	3536
CCAGAGACAAAGCCGG-1	1	23	21	5223	3636
CCGAAGTATATTGTTC-1	1	22	22	5049	3736
GCTAAACCTGAGGTGA-1	1	23	23	5223	3836
TCATACTTACAGATCC-1	1	22	24	5049	3937
CGAGCACTTCAAGTTT-1	1	23	25	5223	4037
TAGCAACCTGTCACAA-1	1	22	26	5049	4137
TGGGAAATGCCTTTCC-1	1	23	27	5223	4237
AGACCATGGGATACAA-1	1	22	28	5049	4337
TAAATGAATCCGTTTC-1	1	23	29	5223	4437
ACAACGGTCCCTGCGA-1	1	22	30	5049	4537
GTCACTCTCCAAATCT-1	1	23	31	5223	4638
TTCTACTTGCGAGGGC-1	1	22	32	5049	4738
CGCAATTACTTTCGGT-1	1	23	33	5223	4838
CTGTTCATCTCACGGG-1	1	22	34	5049	4938
TTCTTGTAACCTAATG-1	1	23	35	5224	5038
GCTTGATGATAATCAG-1	1	22	36	5049	5138
TTGGCTCGCATGAGAC-1	1	23	37	5224	5238
GCCCAGTTGGTATGCC-1	1	22	38	5049	5339
ATTCCTCCGCCAGTGC-1	1	23	39	5224	5439
TCGTCCGCTGGCGTCT-1	1	22	40	5049	5539
GGAGAAGTCATTGGCA-1	1	23	41	5224	5639
TTGTTAGCAAATTCGA-1	1	22	42	5050	5739
TCTAGCATCTTCGATG-1	1	23	43	5224	5839
TTCTAGGCCAATTGTG-1	1	22	44	5050	5940
TCACGGTCATCGCACA-1	1	23	45	5224	6040
ATGAAGCCAAGGAGCC-1	1	22	46	5050	6140
AATGACTGTCAGCCGG-1	1	23	47	5224	6240
CCAAACAGAACCCTCG-1	1	22	48	5050	6340
TATCGATGATTAAACG-1	1	23	49	5224	6440
GAACACACATCAACCA-1	1	22	50	5050	6540
CCCGTCAGCGTCTGAC-1	1	23	51	5224	6640
AGCATCGTCGATAATT-1	0	22	52	5050	6741
GACTAAGATCATGCAC-1	0	23	53	5224	6841
TAGGGTGTTTCAAGAG-1	0	22	54	5050	6941
TGGTTCGTAGCAAAGG-1	0	23	55	5224	7041
CTGTTCACTGCCTGTG-1	0	22	56	5050	7141
ATGTGCATCCGACGCA-1	0	23	57	5225	7241
TTGTCGTTCAGTTACC-1	0	22	58	5050	7342
CGGGATCAATGTAAGA-1	1	23	59	5225	7442
TTATCTGTATCATAAC-1	1	22	60	5050	7542
ATCGACTCTTTCCGTT-1	1	23	61	5225	7642
CTCATTTGATGGGCGG-1	1	22	62	5051	7742
GTAAGCGGGCAGTCAG-1	1	23	63	5225	7842
TCTATCGGTCGCAACA-1	1	22	64	5051	7943
AACGCGGTCTCCAGCC-1	1	23	65	5225	8043
ATTAATACTACGCGGG-1	1	22	66	5051	8143
CTTTAACTTTCAAAGG-1	1	23	67	5225	8243
CGTACCTGATAGGCCT-1	1	22	68	5051	8343
GAATGTTGGGTAATCT-1	1	23	69	5225	8443
TGCGGAGTAAAGGTGC-1	1	22	70	5051	8543
CCTGAATATTTACATA-1	1	23	71	5225	8643
TTGCTCCCATACCGGA-1	1	22	72	5051	8744
CCTCTAATCTGCCAAG-1	1	23	73	5225	8844
AGGTTGAGGCACGCTT-1	1	22	74	5051	8944
TCCCGTCAGTCCCGCA-1	1	23	75	5225	9044
TCCGATGACTGAGCTC-1	1	22	76	5051	9144
CAGCCTCCTGCAGAGG-1	1	23	77	5226	9244
CTTAGCCTTCCACATG-1	1	22	78	5051	9345
ATTAATGAACCAGTCG-1	1	23	79	5226	9445
ACGATACATAGAACTA-1	1	22	80	5051	9545
AGCCACTCCCGTGCTT-1	1	23	81	5226	9645
ATACGGGTTTCGATTG-1	1	22	82	5051	9745
CTGTCAAATGGCTCGG-1	1	23	83	5226	9845
GCTCGGAATTTAAAGC-1	1	22	84	5052	9945
TAGGCATGTTACGCCA-1	1	23	85	5226	10046
TGGCAACTCGCGCGCC-1	1	22	86	5052	10146
ATCAGTAGGCAGGGAT-1	1	23	87	5226	10246
TATCGATCTATGCATA-1	1	22	88	5052	10346
CGACTCAGGATGTTAT-1	1	23	89	5226	10446
GCCATATTGCACACAG-1	1	22	90	5052	10546
AATTCATAAGGGATCT-1	1	23	91	5226	10646
CGGTAGAGGTGCAGGT-1	1	22	92	5052	10747
AATGATGATACGCTAT-1	1	23	93	5226	10847
CTTGTGCTCACCGATT-1	1	22	94	5052	10947
TTCCAATCAGAGCTAG-1	1	23	95	5226	11047
CGATGGACCCTACGCC-1	1	22	96	5052	11147
GGTCGGATAAACGGCG-1	1	23	97	5226	11247
TTAGCTAATACGATCT-1	1	22	98	5052	11348
CTCGATATTTGCGAGC-1	1	23	99	5227	11448
ATTACTTACTGGGCAT-1	1	22	100	5052	11548
CTAGCCGATGTTATGA-1	1	23	101	5227	11648
TACTGCAATCAATTAC-1	1	22	102	5052	11748
TAGTCTGTGACGTTGC-1	1	23	103	5227	11848
CTCGTTTCTAATGTTT-1	0	22	104	5053	11948
TTCGTTCAACGAAGTT-1	0	23	105	5227	12048
CTGAATTTATTGCCAG-1	0	22	106	5053	12149
TGGAATATCCTTGACC-1	0	23	107	5227	12249
CAGATCATTTAAAGTC-1	0	22	108	5053	12349
CTCCTTTACGCAAGTC-1	0	23	109	5227	12449
TCCCAAACAGACAACG-1	0	22	110	5053	12549
ATCGCTGCGTGCAGCA-1	0	23	111	5227	12649
TTAGTTCAAGTGTTCG-1	0	22	112	5053	12750
AAACTCGTGATATAAG-1	0	23	113	5227	12850
TTAACGAACAAGCAGT-1	0	22	114	5053	12950
GTTATATCAGGAGCCA-1	0	23	115	5227	13050
CAAATTGGATTATGCC-1	0	22	116	5053	13150
CGAGGAGCTTCCATAT-1	0	23	117	5227	13250
GGAGACCAATGTGCTT-1	0	22	118	5053	13351
CATTGATGAACACGCC-1	0	23	119	5228	13451
GTCAATGCTATAATTT-1	0	22	120	5053	13551
ACCACCCTCTCTTCTA-1	0	23	121	5228	13651
TGGAGGGAAACACCTC-1	0	22	122	5053	13751
CACGGACGTGGATGGC-1	0	23	123	5228	13851
AACTTTCTCGATCATG-1	0	22	124	5054	13951
CGTATTGTTTCCTAAT-1	0	23	125	5228	14051
CCTACTGCGGCGGCCA-1	0	22	126	5054	14152
CTTAGGTCCCAATCGT-1	0	23	127	5228	14252
CGCAATCGATCATTAG-1	0	24	0	5396	1533
TGGTTATGCTTGCGGT-1	0	25	1	5570	1633
GGCTTGGCTCTCACCT-1	0	24	2	5396	1733
ATTGGTAGGATCCGCT-1	0	25	3	5570	1833
TCAGGGCGACTTCCTT-1	0	24	4	5396	1933
TCTGCAGATTCGAGTC-1	0	25	5	5571	2034
CTCTCGCTGTACTATG-1	1	24	6	5396	2134
AATAGTCGCGAGTCGG-1	1	25	7	5571	2234
AGTTACCCTTAAGACT-1	1	24	8	5396	2334
CTTAAATAAGACCCAT-1	1	25	9	5571	2434
GGTTGTGCTCTTGTCC-1	1	24	10	5397	2534
GTGAGTCTAAGACGGA-1	1	25	11	5571	2634
CGCGACACTGCGCAGC-1	1	24	12	5397	2735
GCTCGCGGTTCCGCTC-1	0	25	13	5571	2835
TTAACTCACGCGTGGA-1	1	24	14	5397	2935
GGAACGGCCTGCAGCC-1	1	25	15	5571	3035
GTAGAAACGGGTGGAG-1	1	24	16	5397	3135
TAATGAAAGACCCTTG-1	0	25	17	5571	3235
AGGCTTGCTAGACACC-1	1	24	18	5397	3336
TTGCGTAGTTTGAGGA-1	1	25	19	5571	3436
CGCCCTTGAAGGCTGA-1	1	24	20	5397	3536
CCCGGTGGAAGAACCT-1	1	25	21	5571	3636
TTAACACCTCGAACAT-1	1	24	22	5397	3736
GATTCCTATACGGCGC-1	1	25	23	5571	3836
TTACCCTAACAGTCCT-1	1	24	24	5397	3936
ACCCACCTACATGCTC-1	1	25	25	5572	4036
AAAGGGCAGCTTGAAT-1	1	24	26	5397	4137
CACACAGGGATAGATT-1	1	25	27	5572	4237
AGAGCGTACAAGCTCG-1	1	24	28	5397	4337
TCTTACGGCATCCGAC-1	1	25	29	5572	4437
GCCTATTCCGATATAG-1	1	24	30	5398	4537
GAAAGTGACTAACTGC-1	1	25	31	5572	4637
CCGGAATGGTTTCAGT-1	1	24	32	5398	4738
AGTATAATACTAGGCA-1	1	25	33	5572	4838
TAACTATCGAAGGTCC-1	1	24	34	5398	4938
ATGAGGAGTGTTAATC-1	1	25	35	5572	5038
TGTGTCGCGAGTTGCA-1	1	24	36	5398	5138
ATCCAACGCAGTCATA-1	1	25	37	5572	5238
AAGGCGCGTAAAGCTT-1	1	24	38	5398	5338
AGTCGGCCCAAACGAC-1	1	25	39	5572	5439
AACGTCAGACTAGTGG-1	1	24	40	5398	5539
ACTACCAGCTCTCTGG-1	1	25	41	5572	5639
GCAAGTGCACAGAGAA-1	1	24	42	5398	5739
ACACCTTAAGTAGGGC-1	1	25	43	5572	5839
TTCGACGGGAAGGGCG-1	1	24	44	5398	5939
TTCGCACTCGCGTGCT-1	1	25	45	5572	6039
TATTTGTTACCCTTTA-1	1	24	46	5398	6140
CGCTGTGACGCCGCAC-1	1	25	47	5573	6240
GTTGCACGGAGTTTCG-1	1	24	48	5398	6340
GTTTCCTGGAGGGTGA-1	1	25	49	5573	6440
ACACCCAGCATGCAGC-1	1	24	50	5398	6540
TCAACCATGTTCGGGC-1	0	25	51	5573	6640
TTACAACTACGCATCC-1	0	24	52	5399	6741
TCCGATGGTGCGACAT-1	0	25	53	5573	6841
GGGCGTACATTTATAT-1	0	24	54	5399	6941
AGCGACCAACGATATT-1	0	25	55	5573	7041
ACACAAAGACGGGTGG-1	0	24	56	5399	7141
ATCGCACGCCGGGAGA-1	0	25	57	5573	7241
GCTCTAAACCCTGACG-1	0	24	58	5399	7341
AATGCAACCGGGTACC-1	0	25	59	5573	7442
TCAAACAACCGCGTCG-1	1	24	60	5399	7542
TATGCTCCCTACTTAC-1	1	25	61	5573	7642
AAAGGGATGTAGCAAG-1	1	24	62	5399	7742
ACGATCATACATAGAG-1	1	25	63	5573	7842
TTGTTCAGTGTGCTAC-1	1	24	64	5399	7942
ATGCATGATCCAGGAT-1	1	25	65	5573	8042
AGTCTTCTCCTCAAAT-1	1	24	66	5399	8143
GATTCCCTTGTCGCAG-1	1	25	67	5574	8243
CTCGCACCTATATAGT-1	1	24	68	5399	8343
ACTCAATAAAGGCACG-1	0	25	69	5574	8443
AACCGAGCTTGGTCAT-1	1	24	70	5399	8543
TAAGGCAACATAAGAT-1	1	25	71	5574	8643
CACGCACAGCGCAGCT-1	1	24	72	5400	8744
GGTTTACAATCTCAAT-1	1	25	73	5574	8844
TGCAGGATCGGCAAAG-1	1	24	74	5400	8944
ATAACGGAGTCCAACG-1	1	25	75	5574	9044
AACGATATGTCAACTG-1	1	24	76	5400	9144
GACAACGACCATTGAA-1	1	25	77	5574	9244
TTGACCATGTTCTCCG-1	1	24	78	5400	9344
AGTACGGGCACCTGGC-1	1	25	79	5574	9444
CGCCATCCGATTATGA-1	1	24	80	5400	9545
AAGGTATCCTAATATA-1	1	25	81	5574	9645
TGTTGTCAAGAAGTCT-1	1	24	82	5400	9745
CAGTGAATAAATGACT-1	1	25	83	5574	9845
CACCTTGCGAAACTCG-1	1	24	84	5400	9945
CATTTAGCGGACCATG-1	1	25	85	5574	10045
CCAGTCTAGACGGCGC-1	1	24	86	5400	10146
TCGCTTTAAACGTTTG-1	1	25	87	5575	10246
GTGAAACGGCGCCACC-1	1	24	88	5400	10346
GGGCTCATCGAACCCA-1	1	25	89	5575	10446
TTGATGTGTAGTCCCG-1	1	24	90	5400	10546
CAGTAGCCCACGCGGT-1	1	25	91	5575	10646
AGCGCGGGTGCCAATG-1	1	24	92	5400	10746
TAATCGATCCGTACGT-1	1	25	93	5575	10847
AGTGGCGGCAATTTGA-1	1	24	94	5401	10947
CCTTTCAATGAAGAAA-1	1	25	95	5575	11047
CTCAGTCACGACAAAT-1	1	24	96	5401	11147
ATAGGCTAGCTTCGCA-1	1	25	97	5575	11247
CGGTTCAAGTAGGTGT-1	1	24	98	5401	11347
CAGTCGAGGATGCAAT-1	1	25	99	5575	11447
TATCACCCAACCGACC-1	1	24	100	5401	11548
AATGATGCGACTCCTG-1	1	25	101	5575	11648
TGGAACCACTGACACA-1	1	24	102	5401	11748
GCCAATAGGGCATCTC-1	1	25	103	5575	11848
TTCTTTGGTCGCGACG-1	0	24	104	5401	11948
ATTAGATTCCTCAGCA-1	0	25	105	5575	12048
CCGTGGAACGATCCAA-1	0	24	106	5401	12149
GGGTCGTGGCAAGTGT-1	0	25	107	5575	12249
TCGCTCGGCACCAGCG-1	0	24	108	5401	12349
ACGCAATCACTACAGC-1	0	25	109	5576	12449
CTCTAATGCATTGATC-1	0	24	110	5401	12549
GTCTCGACTAAGTTTG-1	0	25	111	5576	12649
TGGTTTAAACGTGGGT-1	0	24	112	5401	12749
CGCAGATCTTCACCCG-1	0	25	113	5576	12850
TCCAGATGTACGCCAA-1	0	24	114	5402	12950
CATTGCGGGTCAATTC-1	0	25	115	5576	13050
GACGTTCGTAAATACA-1	0	24	116	5402	13150
TACACCGTCGTTAGTC-1	0	25	117	5576	13250
ACGGGCGTATGCGACA-1	0	24	118	5402	13350
GAAGGCTACCATTGTT-1	0	25	119	5576	13450
TAAATCTTTACACCTC-1	0	24	120	5402	13551
AGTTTATGTAAAGACA-1	0	25	121	5576	13651
AGGAGACATCCACAGT-1	0	24	122	5402	13751
CAACCTGAACCTGCCA-1	0	25	123	5576	13851
AGTCCCTCGCAGAAAG-1	0	24	124	5402	13951
TGTATACGGATGATGA-1	0	25	125	5576	14051
TTGTGGTATAGGTATG-1	0	24	126	5402	14152
TCTGCACCATTAGTAA-1	0	25	127	5576	14252
AAATGTATCTTATCCC-1	0	26	0	5745	1533
ACTCTAAACCTGGGAT-1	0	27	1	5919	1633
GCTGGCAGGTGCCGTG-1	0	26	2	5745	1733
CTCATTCGTGAACATC-1	0	27	3	5919	1833
TCGCCGGATGGGCAAG-1	0	26	4	5745	1933
GGACTAAGTCAGGAGT-1	0	27	5	5919	2033
TATCAAAGGTCTGTAA-1	0	26	6	5745	2134
TTCAGTTTGTGGCAGC-1	0	27	7	5919	2234
TGTTCATAAATGTGCT-1	0	26	8	5745	2334
CTTAGCCCGGATAGTG-1	0	27	9	5919	2434
GATGCGAATGGTATTA-1	0	26	10	5745	2534
TCTAACTGTATGTAAA-1	0	27	11	5919	2634
TTAAACCTGGTTCCTT-1	0	26	12	5745	2734
GCTAAGTAAAGGCGAT-1	0	27	13	5919	2835
AGTTACCGCACATGGT-1	0	26	14	5745	2935
GACTGCGGCACGTGTA-1	0	27	15	5920	3035
TGGTGATCGTATTTGT-1	0	26	16	5745	3135
TTATCGCCTGCGAAGC-1	0	27	17	5920	3235
TGGAATTAGACGCTTT-1	0	26	18	5745	3335
TCGTCACACTGTTAGC-1	0	27	19	5920	3435
TTATGTTTGCGATAGA-1	0	26	20	5746	3536
GGTGCTGATCACAAAG-1	0	27	21	5920	3636
CATAGCCGCCCGGGAT-1	0	26	22	5746	3736
GGTTAGTTACGGCGCC-1	0	27	23	5920	3836
ATTCCCACATAAACAA-1	0	26	24	5746	3936
ATTCAGTAGCAGGGTC-1	0	27	25	5920	4036
CAGTTCCGCGGGTCGA-1	0	26	26	5746	4137
AAGAGATGAATCGGTA-1	0	27	27	5920	4237
CGCAATTCTACAATAA-1	0	26	28	5746	4337
TAACGCTTTGAGAGCG-1	0	27	29	5920	4437
AGGCTATGGTTAGCTT-1	0	26	30	5746	4537
GAGGAATGGAGAGGTT-1	0	27	31	5920	4637
TCCTCTACGAGATGGC-1	1	26	32	5746	4737
TTGATTATGCAGATGA-1	0	27	33	5920	4837
TCAGTACTGACCCGCG-1	1	26	34	5746	4938
TTATGACAAACTGGAT-1	0	27	35	5921	5038
GTAAGTAGGGTATACC-1	1	26	36	5746	5138
CGCAAACACGAGTTAC-1	0	27	37	5921	5238
TGGCCGTATATTGACC-1	1	26	38	5746	5338
ACTGTAGCACTTTGGA-1	1	27	39	5921	5438
GCTCTATGTTACGTGC-1	1	26	40	5747	5539
TGCGCGATTAACGGAG-1	1	27	41	5921	5639
GAATCGACATGGTCAC-1	1	26	42	5747	5739
GACTAAGTAGGCTCAC-1	1	27	43	5921	5839
ATCTTGACCTGCAACG-1	1	26	44	5747	5939
ATGCACTACCGCATTG-1	1	27	45	5921	6039
CAGATACTAACATAGT-1	1	26	46	5747	6140
GATCGACACTATCTGA-1	1	27	47	5921	6240
ATAGAGTACTGGGACA-1	1	26	48	5747	6340
CCTACTGCTTACACTT-1	0	27	49	5921	6440
CCTGCTATTTGAGAAG-1	0	26	50	5747	6540
CGCGTTCATGAAATAC-1	0	27	51	5921	6640
CATTATGCTTGTTGTG-1	0	26	52	5747	6740
CCAGGGACGTGGCCTC-1	0	27	53	5921	6840
TATGGATGTGCTACGC-1	0	26	54	5747	6941
GTACTAAGATTTGGAG-1	0	27	55	5921	7041
AGACCCGCCCTCCTCG-1	0	26	56	5747	7141
CGCATTAGCTAATAGG-1	0	27	57	5922	7241
GCTCTCGGGTACCGAA-1	0	26	58	5747	7341
CACCGCCAGAAGGTTT-1	0	27	59	5922	7441
TCCCAAAGACGAAGGA-1	0	26	60	5747	7542
ATGGATTGACCAAACG-1	0	27	61	5922	7642
GTCATGGACATGACTA-1	0	26	62	5748	7742
CTACTGCCACCTGACC-1	0	27	63	5922	7842
TTATATTTGGCAATCC-1	1	26	64	5748	7942
AGCACCAGTACTCACG-1	1	27	65	5922	8042
CATGGTCTAGATACCG-1	1	26	66	5748	8142
TCTACCGTCCACAAGC-1	0	27	67	5922	8243
CTAGTTGGGCCCGGTA-1	0	26	68	5748	8343
TCCCGCGTACTCCTGG-1	0	27	69	5922	8443
CAGAGCATGAGCTTGC-1	0	26	70	5748	8543
ACACGGGAACTTAGGG-1	0	27	71	5922	8643
GGCTCTGCTCCAACGC-1	0	26	72	5748	8743
AGAACGTGGTACATTC-1	0	27	73	5922	8843
CAATAAACCTTGGCCC-1	0	26	74	5748	8944
ACTTCGCCATACGCAC-1	0	27	75	5922	9044
ATCTGGTTAAGACTGT-1	0	26	76	5748	9144
TCGTAAGACGACATTG-1	0	27	77	5923	9244
GTGTACCTTGGCTACG-1	1	26	78	5748	9344
GCCCGTAATACCTTCT-1	0	27	79	5923	9444
CGGTCAAGTGGGAACC-1	1	26	80	5748	9545
TTGTAAGGCCAGTTGG-1	0	27	81	5923	9645
GGAGCACCAAGAACTA-1	1	26	82	5749	9745
TAATAGTGACGACCAG-1	1	27	83	5923	9845
CTAAATCCTATTCCGG-1	1	26	84	5749	9945
CGAGTTCTGTCCCACC-1	1	27	85	5923	10045
AGGCAGATGCGTAAAC-1	1	26	86	5749	10145
AAGGATGAGGGACCTC-1	1	27	87	5923	10245
AGAGAACCGTCTAGGA-1	1	26	88	5749	10346
GAGGGCGCAGCTCTGC-1	1	27	89	5923	10446
AAGATTGGCGGAACGT-1	1	26	90	5749	10546
CCAGTAGTCTGATCCA-1	1	27	91	5923	10646
AAGGGACAGATTCTGT-1	1	26	92	5749	10746
ATAGAGTTATCAACTT-1	1	27	93	5923	10846
AAATTACCTATCGATG-1	1	26	94	5749	10947
GATCCTAAATCGGGAC-1	1	27	95	5923	11047
TTACAGACCTAAATGA-1	1	26	96	5749	11147
CCTCACCTTAGCATCG-1	1	27	97	5924	11247
CATGCGACCAGTTTAA-1	1	26	98	5749	11347
AACATATCAACTGGTG-1	1	27	99	5924	11447
CTATAAGAGCCAATCG-1	1	26	100	5749	11548
AATATCGAGGGTTCTC-1	1	27	101	5924	11648
GTACTCCTGGGTATGC-1	1	26	102	5749	11748
ATAAGTAGGATTCAGA-1	1	27	103	5924	11848
AGGTCGCGGAGTTACT-1	1	26	104	5750	11948
CTAATTCTCAGATATT-1	0	27	105	5924	12048
GCCAACCATTTCCGGA-1	0	26	106	5750	12148
TGATCCCAGCATTAGT-1	0	27	107	5924	12248
CGTTGTAAGATTGATT-1	0	26	108	5750	12349
GAAACCATGGTGCGCT-1	0	27	109	5924	12449
AATCTATGCCGGAGCC-1	0	26	110	5750	12549
GACTCCCAGAATAAGG-1	0	27	111	5924	12649
TATGATCCGGCACGCC-1	0	26	112	5750	12749
CCGCTTGCTGACATGG-1	0	27	113	5924	12849
TGGTTAAGGGCGCTGG-1	0	26	114	5750	12950
TTGATAGTCAATACAT-1	0	27	115	5924	13050
GGTTTAATTGAGCAGG-1	0	26	116	5750	13150
CATTACATAGATTGTG-1	0	27	117	5924	13250
GGTACACCAGATTTAT-1	0	26	118	5750	13350
GGCCCGTATACCATGC-1	0	27	119	5925	13450
ATCTTTCGTATAACCA-1	0	26	120	5750	13550
GAGATGACAATCCTTA-1	0	27	121	5925	13651
AAAGCTTGCCTACATA-1	0	26	122	5750	13751
GAACGATAAGTTAAAG-1	0	27	123	5925	13851
TAATAGCTAAATGATG-1	0	26	124	5751	13951
TATGGCTAGGCTAATT-1	0	27	125	5925	14051
AGGAGAGTCTGGCTAC-1	0	26	126	5751	14151
TGCTCTGCCGGTTCAC-1	0	27	127	5925	14251
CCAATAGATTTCATCT-1	0	28	0	6093	1533
GGGCACGAATTGGCCG-1	0	29	1	6267	1633
TCGTTGACAGGGTCCC-1	0	28	2	6093	1733
ATCGTATTCCGAGAAC-1	0	29	3	6268	1833
GGGAATTCTGTCCAGT-1	0	28	4	6093	1933
ACGCGTTTCTTAAGAG-1	0	29	5	6268	2033
GAGAGCGCAGTCCCTG-1	0	28	6	6093	2133
GTCCTATTGTTGTGGT-1	0	29	7	6268	2233
CATCTGCAGGATCATT-1	0	28	8	6093	2334
GAGTCGACAGACCCTC-1	0	29	9	6268	2434
AAGTGCAAAGGTAGAC-1	0	28	10	6094	2534
AGGGTGGATAGTGCAT-1	0	29	11	6268	2634
TGATAGCGGGATTCTA-1	0	28	12	6094	2734
GTCAGTTTGGTAGTCG-1	0	29	13	6268	2834
GCATTCGAAATGAACA-1	0	28	14	6094	2935
AAAGACTGGGCGCTTT-1	0	29	15	6268	3035
TAACAATATTTGTTGC-1	0	28	16	6094	3135
CCAGCTTCCGCCCGCA-1	0	29	17	6268	3235
GATATGGATTACGCGG-1	0	28	18	6094	3335
AGAGCAGTTATGAGAC-1	0	29	19	6268	3435
TCACATCTTATCTGAT-1	0	28	20	6094	3535
TATGAAGACAGGTGCG-1	0	29	21	6268	3636
TACCTGCTGCACTGTG-1	0	28	22	6094	3736
TAGGTCCAAGTAAGGA-1	0	29	23	6268	3836
GAAACTCGTGCGATGC-1	0	28	24	6094	3936
AACAATTACTCTACGC-1	0	29	25	6269	4036
CCGCACGTGACCTCGG-1	0	28	26	6094	4136
AACTTGCCCGTATGCA-1	0	29	27	6269	4236
GGGTATGTATGCACTT-1	0	28	28	6094	4337
TTCGTACTCCAGAACG-1	0	29	29	6269	4437
GAATTTCTCGCTGCAG-1	0	28	30	6095	4537
AACAGGATGGGCCGCG-1	0	29	31	6269	4637
GACGTGTAGGGATTAT-1	0	28	32	6095	4737
TAGGTGAGCCCTACTC-1	0	29	33	6269	4837
CTAATTCGCACGCGCT-1	0	28	34	6095	4938
GAAGCTTGCTGACCGC-1	0	29	35	6269	5038
GGTTAGGCTTGGAGAA-1	0	28	36	6095	5138
ACAAGGACAAGAGGTT-1	0	29	37	6269	5238
AGGCCACCCGTTATGA-1	0	28	38	6095	5338
GTGGGCTTAGACACAC-1	0	29	39	6269	5438
CGTGTCCCATTCGCGA-1	0	28	40	6095	5538
TGGAGTGATGCGATGA-1	0	29	41	6269	5639
AACAACTGGTAGTTGC-1	1	28	42	6095	5739
CCTGGCTAGACCCGCC-1	0	29	43	6269	5839
CGCAATTAGGGTAATA-1	1	28	44	6095	5939
TCGAAATTTAGGACCA-1	0	29	45	6270	6039
AGACTAGCCTTCCAGA-1	1	28	46	6095	6139
TTGATCTAACTTTGTC-1	0	29	47	6270	6239
AAGGAGCGGTTGGTGC-1	0	28	48	6095	6340
ACTTGGGACCCGGTGG-1	0	29	49	6270	6440
TGATCTCCGGCGCCAG-1	0	28	50	6096	6540
CAGTTCAAATTGACAC-1	0	29	51	6270	6640
GTCCGGCTGAATTGCG-1	0	28	52	6096	6740
CTGGAAATGGATGCTT-1	0	29	53	6270	6840
TGATCGGTTTGACCCT-1	0	28	54	6096	6941
TAGAGTCTAAGCGAAC-1	0	29	55	6270	7041
GAGACTGATGGGTAGA-1	0	28	56	6096	7141
TAGCTAAGTCCGGGAG-1	0	29	57	6270	7241
GGGCGATATGTGTGAA-1	0	28	58	6096	7341
CTCGAGGTCGAACAGT-1	0	29	59	6270	7441
GATCCCTTTATACTGC-1	0	28	60	6096	7541
GTCATGCACCTCCGTT-1	0	29	61	6270	7641
ACTTTCCTATAGCTTC-1	0	28	62	6096	7742
TCGCTCGATATATTCC-1	0	29	63	6270	7842
ATAGGTTGGGCAGATG-1	0	28	64	6096	7942
CAATTAAGGGTGATGA-1	0	29	65	6270	8042
ACCGACTGAGTCCCAC-1	0	28	66	6096	8142
CCTGTCACCCGGGCTC-1	0	29	67	6271	8242
GATCGGTGGCCATAAC-1	0	28	68	6096	8343
CCTATGGGTTACCGTC-1	0	29	69	6271	8443
TTGGGACACTGCCCGC-1	0	28	70	6096	8543
CGAGGCTAAATATGGC-1	0	29	71	6271	8643
TCAGGGTGTAACGTAA-1	0	28	72	6097	8743
CGAGAGATGTGAACCT-1	0	29	73	6271	8843
TCGCTGGGCGGATTGT-1	0	28	74	6097	8943
AGATCTCAGGTGTGAT-1	0	29	75	6271	9044
TGGCCAAACTGAAGTA-1	0	28	76	6097	9144
GCTTCCGTCCCTAGAC-1	0	29	77	6271	9244
CAGCAGCCCGTTCCTT-1	0	28	78	6097	9344
TGTATAACAGATCCTG-1	0	29	79	6271	9444
CGCGGGAATTAGGCAG-1	0	28	80	6097	9544
TGCATGTGGTAATCTA-1	0	29	81	6271	9644
ACAATTTGAGCAGTGG-1	0	28	82	6097	9745
GAGCTAAGGGCATATC-1	0	29	83	6271	9845
CCAGATAGTTGAGTGA-1	0	28	84	6097	9945
CCACAATGTACGTCTT-1	0	29	85	6271	10045
CAATGGATCTCTACCA-1	0	28	86	6097	10145
TGTGGCAAAGCGTATG-1	0	29	87	6272	10245
TAAAGCGTTAGGAGAA-1	1	28	88	6097	10346
TCCGTTTAGCCTTGAA-1	0	29	89	6272	10446
CAGCTCGACAAGTTAA-1	1	28	90	6097	10546
GCCTATAGTGTCAGGG-1	0	29	91	6272	10646
ATAGACAACGGGACCT-1	1	28	92	6098	10746
CTACTATCTTTCAGAG-1	0	29	93	6272	10846
GCGCTGCTTTGCATTT-1	1	28	94	6098	10946
GCGCATCCAGTCAGCA-1	1	29	95	6272	11047
GACTCGCGGGAATGAC-1	1	28	96	6098	11147
CTGGTAACGAGCTCTT-1	0	29	97	6272	11247
TCCGGCCTAGCGTACA-1	1	28	98	6098	11347
TCTAGGTGGCGACGCT-1	0	29	99	6272	11447
ACGCTAGTGATACACT-1	1	28	100	6098	11547
ATCTGCACCTCTGCGA-1	0	29	101	6272	11647
CCTCACCTGAGGGAGC-1	0	28	102	6098	11748
AGTGAGCCTCGCCGCC-1	0	29	103	6272	11848
ACGAGTACGGATGCCC-1	0	28	104	6098	11948
GGTACCATTAAGACGG-1	0	29	105	6272	12048
TTCTGCTAGACTCCAA-1	0	28	106	6098	12148
TAACTATTACGCCAAA-1	0	29	107	6272	12248
GCATTCAAGGCAACGC-1	0	28	108	6098	12349
AGTACATCATTTATCA-1	0	29	109	6273	12449
GTCGTGTCTGGTCATC-1	0	28	110	6098	12549
AGTCTAAAGTATACTC-1	0	29	111	6273	12649
CGGCCCAACCTGTAGT-1	0	28	112	6098	12749
AGGGAGACATACTTCG-1	0	29	113	6273	12849
TCCCTAGATCAATAGG-1	0	28	114	6099	12949
TCCCGTCGCGTCATAG-1	0	29	115	6273	13049
CGCATCCATCAGCCAG-1	0	28	116	6099	13150
CTGCACCTAGTCCACA-1	0	29	117	6273	13250
CGAGGATCGGGAACGA-1	0	28	118	6099	13350
CAATGAGGTTCGACTA-1	0	29	119	6273	13450
TCTGACGGGCTAACCC-1	0	28	120	6099	13550
TTCTATGCCTTTCGCA-1	0	29	121	6273	13650
AGAGTATAGTGTTACG-1	0	28	122	6099	13751
CCATTGTTTCCTCCAT-1	0	29	123	6273	13851
CTCATCACTTAGTGAT-1	0	28	124	6099	13951
CCGAAGGGCGTACCGC-1	0	29	125	6273	14051
TCAAGCTGCCTTGAAA-1	0	28	126	6099	14151
CTCATTAACGTTGCCC-1	0	29	127	6273	14251
GTCTTCCTCACCTAAG-1	0	30	0	6442	1532
GGTGATGAAGGAAGTG-1	0	31	1	6616	1632
TCAATACAATTGCTGC-1	0	30	2	6442	1733
GCAACCCAAGTTGTTT-1	0	31	3	6616	1833
ATGAAGTGGACCCAGC-1	0	30	4	6442	1933
GAGAATCTCACGATCA-1	0	31	5	6616	2033
TATATCATTGATCAGT-1	0	30	6	6442	2133
AACTTTACGGGAGCTT-1	0	31	7	6616	2233
TTCTTGTGTCCATCAG-1	0	30	8	6442	2334
ACAATTTAGGAGGCTC-1	0	31	9	6616	2434
ATACTTGTTCTCGAGC-1	0	30	10	6442	2534
CACGGGATTGAGGGTT-1	0	31	11	6616	2634
GTTAATGTCTATCTTA-1	0	30	12	6442	2734
GCGTTATATTTGGAAC-1	0	31	13	6617	2834
CGTCAAGGCTATAAAT-1	0	30	14	6442	2934
TTAGCTCTGTAATCCG-1	0	31	15	6617	3034
AATGGTCCACCGTTCA-1	0	30	16	6442	3135
GTCATTGCATTGACCC-1	0	31	17	6617	3235
TGTCCGTGGCGCCTTT-1	0	30	18	6442	3335
TCAACTAACGTATAAC-1	0	31	19	6617	3435
TCCTCTCCAGTTGTCC-1	0	30	20	6443	3535
TGTGTTCGTATCCAAG-1	0	31	21	6617	3635
CCGCGTAGGTAAGGGC-1	0	30	22	6443	3736
CTGCGGGTGAAATGTT-1	0	31	23	6617	3836
TATCTACAGAGGTAAT-1	0	30	24	6443	3936
CTACTCTAGGCCCGGC-1	0	31	25	6617	4036
ACAAGCAGTGCCTAGC-1	0	30	26	6443	4136
TACAAGTCTCGTGCAT-1	0	31	27	6617	4236
TCGGAATGCGCTCTGA-1	0	30	28	6443	4337
TCGCGTCCAGAAGGTC-1	0	31	29	6617	4437
TATGGCCCGGCCTCGC-1	0	30	30	6443	4537
GCTGGCATATTCACCT-1	0	31	31	6617	4637
GTCAGAATAGTCTATG-1	0	30	32	6443	4737
GGCGTCCTATCCGCTG-1	0	31	33	6617	4837
CGGAGTTTGAGAGACA-1	0	30	34	6443	4937
AGCACTTAAGGACGCC-1	0	31	35	6618	5037
TCCACAATGGTTTACG-1	0	30	36	6443	5138
CCAACGATGCACTGAT-1	0	31	37	6618	5238
ATTTACAGTTTACTGG-1	0	30	38	6443	5338
CCCTGAAATGAGTTGA-1	0	31	39	6618	5438
CAAACGGTCGCACTTT-1	0	30	40	6444	5538
TGATTCGTCTATCACT-1	0	31	41	6618	5638
TCAGGTTCTTTGAGAA-1	0	30	42	6444	5739
CACGCAGCGAGGCTTT-1	0	31	43	6618	5839
TTAAGCGCCTGACCCA-1	0	30	44	6444	5939
CTTACACGGTATTCCA-1	0	31	45	6618	6039
AAGGCTGTGCTCATCG-1	0	30	46	6444	6139
GACCAGAGCCCTGTAG-1	0	31	47	6618	6239
TCCCAGGCTTAGCTAA-1	0	30	48	6444	6339
ATTGAAGATCTTAGTG-1	0	31	49	6618	6440
AGTTCCTACAGAATTA-1	0	30	50	6444	6540
GGGCTGGTTAGTCGCG-1	0	31	51	6618	6640
GAAATGGCGGTGTTAG-1	0	30	52	6444	6740
TACGAACACGACTTCA-1	0	31	53	6618	6840
ACCACAAGTTTCTATC-1	0	30	54	6444	6940
ATATTTAACCCTCAAG-1	0	31	55	6619	7040
GATCATTCCAAACATT-1	0	30	56	6444	7141
TCCAGGCGAGTACGGT-1	0	31	57	6619	7241
GTTTGACCAAATCCTA-1	0	30	58	6444	7341
CACAGCACCCACGGCA-1	0	31	59	6619	7441
TGCAAGAATGACGTAA-1	0	30	60	6445	7541
GCGAAGCCATACCCGT-1	0	31	61	6619	7641
TCCTTTCTTACGCTTA-1	0	30	62	6445	7742
GCTGCTCTCCGGACAC-1	0	31	63	6619	7842
ACTGTCTTCTTTAGAA-1	0	30	64	6445	7942
TCAAACTTAGATTGTT-1	0	31	65	6619	8042
CTATGTCACTAGCCCA-1	0	30	66	6445	8142
TGCGCAAAGCATTTGG-1	0	31	67	6619	8242
TTAATGTAGACCAGGT-1	0	30	68	6445	8342
GGCGGTAGGATCATTG-1	0	31	69	6619	8442
GGCAATAGTCAATGAG-1	0	30	70	6445	8543
ACACGAGACTCCTTCT-1	0	31	71	6619	8643
GACACAAGGGAAGAAA-1	0	30	72	6445	8743
TCAGCAAATGCATCTC-1	0	31	73	6619	8843
GAGATCTGTCACTCCG-1	0	30	74	6445	8943
ATGCCGGTCTTGCATA-1	0	31	75	6619	9043
TTGGGCGGCGGTTGCC-1	0	30	76	6445	9144
TTGTTGTGTGTCAAGA-1	0	31	77	6620	9244
ACTGTACGATACACAT-1	0	30	78	6445	9344
TCCACTTTATCTAGGT-1	0	31	79	6620	9444
[truncated: 2,992 more rows]

## Sheet: tissue_positions_list_B
ACGCCTGACACGCGCT-1	0	0	0	1197	1477
TACCGATCCAACACTT-1	0	1	1	1371	1577
ATTAAAGCGGACGAGC-1	0	0	2	1197	1677
GATAAGGGACGATTAG-1	0	1	3	1372	1778
GTGCAAATCACCAATA-1	0	0	4	1197	1878
TGTTGGCTGGCGGAAG-1	0	1	5	1372	1978
GCATCCTCTCCTATTA-1	0	0	6	1197	2078
GCGAGGGACTGCTAGA-1	0	1	7	1372	2178
TGGTACCGGCACAGCC-1	0	0	8	1197	2278
GCGCGTTTAAATCGTA-1	0	1	9	1372	2378
TGCCTTGCCCTTACGG-1	0	0	10	1197	2479
GACGACTTTCCAAGAA-1	0	1	11	1372	2579
CCAGTGAGCTCCTTGT-1	0	0	12	1198	2679
ATACCCTGGCTCAAAT-1	0	1	13	1372	2779
GGGTTTCCGGCTTCCA-1	0	0	14	1198	2879
TAACCGTCCAGTTCAT-1	0	1	15	1372	2979
AAACAACGAATAGTTC-1	0	0	16	1198	3080
CAAGGGAGTGTATTTG-1	0	1	17	1372	3180
CCAAGCTTGATCTCCT-1	0	0	18	1198	3280
TTATTTCATCCCAAAC-1	0	1	19	1372	3380
GAGCGCTATGTCAGGC-1	0	0	20	1198	3480
TATGGCAGACTTTCGA-1	0	1	21	1372	3580
CTTCGTGCCCGCATCG-1	0	0	22	1198	3680
AAACGGGTTGGTATCC-1	0	1	23	1372	3780
TGCAAACCCACATCAA-1	0	0	24	1198	3881
GACGGGATGTCTTATG-1	0	1	25	1372	3981
GGCGAGCATCGAGGAC-1	0	0	26	1198	4081
CGCGTGCTATCAACGA-1	0	1	27	1372	4181
TGAAACCTCAACTCAC-1	0	0	28	1198	4281
CACATAAGGCGACCGT-1	0	1	29	1372	4381
TGACCCAACTCACATT-1	0	0	30	1198	4482
ATACGCCGATCTACCG-1	0	1	31	1372	4582
ACTTATCTGATCTATA-1	0	0	32	1198	4682
GTGTGAGCCGAGGTGC-1	0	1	33	1372	4782
GATGATTTGAAACTGG-1	0	0	34	1198	4882
GGGAACCACCTGTTTC-1	0	1	35	1373	4982
GTTCGTTGCGGACCAG-1	0	0	36	1198	5082
TGAGGTTGATCCCAAG-1	0	1	37	1373	5183
GATGCCACACTACAGC-1	0	0	38	1198	5283
AGGCAAAGAGGAATCA-1	0	1	39	1373	5383
AAGTAAGCTTCCAAAC-1	0	0	40	1198	5483
AACGTAGTCTACCCAT-1	0	1	41	1373	5583
GTTTGAGCGGTTATGT-1	0	0	42	1199	5683
GAAGCAAGGCAATGTT-1	0	1	43	1373	5783
TCACTCAGCGCATTAG-1	0	0	44	1199	5884
TACAATGAAACCAGCA-1	0	1	45	1373	5984
GTGCGCTTACAAATGA-1	0	0	46	1199	6084
GCACTCCCACAGTCCC-1	0	1	47	1373	6184
CGAAGACTGCCCGGGA-1	0	0	48	1199	6284
CAGGATCCGCCCGACC-1	0	1	49	1373	6384
CACGATTGGTCGTTAA-1	0	0	50	1199	6485
GGTTGTATCGTGAAAT-1	0	1	51	1373	6585
TCTTATGGGTAGTACC-1	0	0	52	1199	6685
TACAAGCTGTTCACTG-1	0	1	53	1373	6785
GTATCTTGTTGCTCAC-1	0	0	54	1199	6885
ATACCAGGTGAGCGAT-1	0	1	55	1373	6985
CCTAAACAGGGTCCGT-1	0	0	56	1199	7085
ATGGTGCTCAAAGCCA-1	0	1	57	1373	7185
CAAATGCGGAGTGTTC-1	0	0	58	1199	7286
CGTGCCCGACATTTGT-1	0	1	59	1373	7386
GTATCTCCCTAACTGT-1	0	0	60	1199	7486
ATTTGCCTAGTTACGA-1	0	1	61	1373	7586
ACGTCCTAAACGAGAT-1	0	0	62	1199	7686
CTGGGATCGCCCAGAT-1	0	1	63	1373	7786
CTGCAAATGGGCTCCA-1	0	0	64	1199	7887
CATTATAACAGGGTCC-1	0	1	65	1373	7987
ACCTTTCCTTTAGAAG-1	0	0	66	1199	8087
ATAGATTTGCAGTCGG-1	0	1	67	1374	8187
CTCGGGCATCGTCGGG-1	0	0	68	1199	8287
GTGGCGGGCCGTAGCT-1	0	1	69	1374	8387
CAACAGTGCCAAACGG-1	0	0	70	1199	8487
TGCGGGTATTGGGATC-1	0	1	71	1374	8588
GTCTCGCCAACACGCC-1	0	0	72	1199	8688
CTGGGCGGCCAAATGT-1	0	1	73	1374	8788
TAAAGGAGAAACTAGT-1	0	0	74	1200	8888
TCCCACGGAGGGAGCT-1	0	1	75	1374	8988
AGCTTCAATACTTTGA-1	0	0	76	1200	9088
TTCCACATTTCTCGTC-1	0	1	77	1374	9188
ACAAACCGACAAGGCG-1	0	0	78	1200	9289
AGACGGGATTGGTATA-1	0	1	79	1374	9389
AACCTAAAGCCGTCCG-1	0	0	80	1200	9489
TACAAATTGCGGAGGT-1	0	1	81	1374	9589
CCCGCTAGAGGGTTAA-1	0	0	82	1200	9689
CATTGCAAAGCATAAT-1	0	1	83	1374	9789
TGTACGCTATCAGCTT-1	0	0	84	1200	9890
TTCTTCGCAATAGAGC-1	0	1	85	1374	9990
TGTGATTCCAGCGCTT-1	0	0	86	1200	10090
ATTCAGGATCGCCTCT-1	0	1	87	1374	10190
GCCCATGGGTGCAATG-1	0	0	88	1200	10290
TTCCCGACGCTTCACT-1	0	1	89	1374	10390
AGCGGTTGAGATGTAC-1	0	0	90	1200	10490
GCTGTCTGTGATCGAC-1	0	1	91	1374	10590
AAAGACATGAAGTTTA-1	0	0	92	1200	10691
CAACAGAATAACGCTA-1	0	1	93	1374	10791
TGCGGTCTACGAGTAA-1	0	0	94	1200	10891
AAGACTCACGCCCACT-1	0	1	95	1374	10991
CTTTGAAACATATTCC-1	0	0	96	1200	11091
CTGGGCACTAGTCGGA-1	0	1	97	1375	11191
CGCCCTTACATCCACC-1	0	0	98	1200	11292
CACGACCACAGACTTT-1	0	1	99	1375	11392
CAATCCATTATCCGTT-1	0	0	100	1200	11492
GTGGCGTGCACCAGAG-1	0	1	101	1375	11592
CGGAGTCCTAACCTGG-1	0	0	102	1200	11692
GGTCCCATAACATAGA-1	0	1	103	1375	11792
ATCTCATAAACCTACC-1	0	0	104	1200	11892
TGCATGGCAGTCTTGC-1	0	1	105	1375	11993
TTGCAGGTCATGAAGT-1	0	0	106	1201	12093
AGCTGCATTTGAGGTG-1	0	1	107	1375	12193
TAATCAGGAATGCTGC-1	0	0	108	1201	12293
CCATCATAAGAACAGG-1	0	1	109	1375	12393
TCGTATCACCAAGCTA-1	0	0	110	1201	12493
ATTCAGATGAATCCCT-1	0	1	111	1375	12593
AAAGGTCAACGACATG-1	0	0	112	1201	12694
AGCTGCTGTGCCGAAT-1	0	1	113	1375	12794
CTAGCGCCAATCCTAC-1	0	0	114	1201	12894
GCTCGACCGAACTGAA-1	0	1	115	1375	12994
ACAGTGCAGCGCATTT-1	0	0	116	1201	13094
CGGCTGAAGGTTACGC-1	0	1	117	1375	13194
CACCTCTACGAGTGTG-1	0	0	118	1201	13295
ATACGACAGATGGGTA-1	0	1	119	1375	13395
ACTTCCTGTCGTGCGA-1	0	0	120	1201	13495
CGTAACGGAACGATCA-1	0	1	121	1375	13595
AAATCACTCCTAAACG-1	0	0	122	1201	13695
CTCCGAGTAAATCCGC-1	0	1	123	1375	13795
ACGCTAGTATCAGTGC-1	0	0	124	1201	13895
AGAGTGAACAGACACC-1	0	1	125	1375	13996
ACACCCGTAAATCTGT-1	0	0	126	1201	14096
GCTTTGCTGCCGGGTA-1	0	1	127	1375	14196
ACAGGAGGCGCAGCCG-1	0	2	0	1546	1477
AGGCAATACGGAGGAC-1	0	3	1	1720	1577
TGGTGTGACAGACGAT-1	0	2	2	1546	1677
ATCTATCGATGATCAA-1	0	3	3	1720	1777
CGGTAACAAGATACAT-1	0	2	4	1546	1878
TCGCCGGAGAGTCTTA-1	0	3	5	1720	1978
GGAGGAGTGTGTTTAT-1	0	2	6	1546	2078
TTAGGTGTGACTGGTC-1	0	3	7	1720	2178
CAGGGCTAACGAAACC-1	0	2	8	1546	2278
CCCGTGGGTTAATTGA-1	0	3	9	1720	2378
GACCGACCGCTAATAT-1	0	2	10	1546	2479
GGTATCAAGCATAGAA-1	0	3	11	1720	2579
TGCATGAGTAGATTCG-1	0	2	12	1546	2679
AATTCCAACTTGGTGA-1	0	3	13	1720	2779
TGCCGATGTCATCAAT-1	0	2	14	1546	2879
GCTGGGTCCGCTGTTA-1	0	3	15	1720	2979
TGAACACCCGAAGCAG-1	0	2	16	1546	3079
AACATTGGTCAGCCGT-1	0	3	17	1720	3179
GTGGGTCTTCTTTGCG-1	0	2	18	1546	3280
CATCGAATGGATCTCT-1	0	3	19	1721	3380
GCTACACTGTCCGAAC-1	0	2	20	1546	3480
CGGGTTGTAGCTTTGG-1	0	3	21	1721	3580
CCTAAGTGTCTAACCG-1	0	2	22	1546	3680
TCTGTGACTGACCGTT-1	0	3	23	1721	3780
TTATCATACTCGCAAA-1	0	2	24	1546	3881
AGCGTAGCGCTAGACC-1	0	3	25	1721	3981
TCCCTCCGAAATCGTT-1	0	2	26	1547	4081
AGGTCGCCACTTCGGT-1	0	3	27	1721	4181
CTAGCAACTAATTTAC-1	0	2	28	1547	4281
TTGCTAGCTACCAATC-1	0	3	29	1721	4381
GCCGGTTTGGGCGGAT-1	0	2	30	1547	4481
TGTAACTTGTCAACCT-1	0	3	31	1721	4582
CGAGATGTTGCCTATA-1	0	2	32	1547	4682
GTTACGAAATCCACGC-1	0	3	33	1721	4782
CTTGTCGTACGTGTCA-1	0	2	34	1547	4882
GCGTCCAGCTCGTGGC-1	0	3	35	1721	4982
CCCTTCTCGTACGCGA-1	0	2	36	1547	5082
CCAAAGTCCCGCTAAC-1	0	3	37	1721	5182
CCGCTTCGCGGTTAAC-1	0	2	38	1547	5283
GTTACGGCCCGACTGC-1	0	3	39	1721	5383
CCCGCTTGCCCTCGTC-1	1	2	40	1547	5483
TAGTGAGAAGTGGTTG-1	0	3	41	1721	5583
CGCTACCGCCCTATGA-1	0	2	42	1547	5683
AAACAATCTACTAGCA-1	0	3	43	1721	5783
GCGCGATGGGTCAAGT-1	0	2	44	1547	5884
ATAAACCATTGGACGG-1	0	3	45	1721	5984
TCGGGCACTTCTGGAT-1	0	2	46	1547	6084
TCTGTGGCTACATTTC-1	0	3	47	1721	6184
CTCTGTGCCTGCTATG-1	0	2	48	1547	6284
CACGACTAAAGTTCTG-1	0	3	49	1721	6384
GAGGAGTAATTCCTAC-1	0	2	50	1547	6484
AGAGGTATCTCGGTCC-1	0	3	51	1722	6584
GGCGTACCCTATATAA-1	0	2	52	1547	6685
GCCGGAAACACATCTT-1	0	3	53	1722	6785
AAATGTGGGTGCTCCT-1	0	2	54	1547	6885
ACCAGGAGTGTGATCT-1	0	3	55	1722	6985
TGTGGAGGAAGCTTAA-1	0	2	56	1547	7085
AAGGAGAACTTATAAG-1	0	3	57	1722	7185
CCCTCGGGAGCCTTGT-1	0	2	58	1548	7286
ACTGTTTAGTGTAGGC-1	0	3	59	1722	7386
CGTCAGTTTATCGTCT-1	0	2	60	1548	7486
GCGTGTATGTCGTATT-1	0	3	61	1722	7586
ACAATCGATCTTTATA-1	0	2	62	1548	7686
CAGCCCTCACAGGCAG-1	0	3	63	1722	7786
CGCGTCATATTAAACC-1	0	2	64	1548	7886
GAAGACTTCAATGCCG-1	0	3	65	1722	7987
TTGCGGCGACTCATGC-1	0	2	66	1548	8087
ACCAAACTAGAAATCC-1	0	3	67	1722	8187
TTACTGTTTCTCTACG-1	0	2	68	1548	8287
GACCAGGTCATTCATA-1	0	3	69	1722	8387
TTCTTCCCTTTGATAT-1	0	2	70	1548	8487
ACGCCCAGCTGTCGAT-1	0	3	71	1722	8587
AGTAGCGTGAACGAAC-1	0	2	72	1548	8688
CCTCGACCCACTGCCT-1	0	3	73	1722	8788
AGTTATTGAAAGGTAA-1	0	2	74	1548	8888
TCAGTTACGGAATGAT-1	0	3	75	1722	8988
GAATCTATACTCGGAC-1	0	2	76	1548	9088
TCGGCTAACTTCCCTT-1	0	3	77	1722	9188
ACGTGGTCGAATGTGC-1	0	2	78	1548	9289
ATATCGTGCCAGACCC-1	0	3	79	1722	9389
GTAGCTAGTAAGCGCG-1	0	2	80	1548	9489
ACGCTTAGTGTCTCTC-1	0	3	81	1723	9589
TCCGGCCTGCATCGAT-1	0	2	82	1548	9689
TAGTGGAACTCATACA-1	0	3	83	1723	9789
ATCATCTGCCCAGTGT-1	0	2	84	1548	9889
GTTATTAAATACGACC-1	0	3	85	1723	9990
GCGCTAAGTATGCATG-1	0	2	86	1548	10090
CCTGACGCAACCTTTA-1	0	3	87	1723	10190
CCCAAGAATGCACGGT-1	0	2	88	1548	10290
AACTGGGTTCGAGCCG-1	0	3	89	1723	10390
GGTTCCACCCGCTTCT-1	0	2	90	1549	10490
CATGCACGTGTTACTG-1	0	3	91	1723	10590
AGCGTTCCGATTTAAA-1	0	2	92	1549	10691
CCTACGCGACCTTACA-1	0	3	93	1723	10791
CGAATTACATGGTGTT-1	0	2	94	1549	10891
GAGGTCTTAGTGGGTC-1	0	3	95	1723	10991
GCCGCTAGATACGCAG-1	0	2	96	1549	11091
GTCACCTGTCTATGTC-1	0	3	97	1723	11191
CCGATTGGTCAATGAA-1	0	2	98	1549	11291
CCTGTGCGGATTGTAA-1	0	3	99	1723	11392
TTACGTAGCGCGTGCT-1	0	2	100	1549	11492
GGAGGCGAAGAACCGC-1	0	3	101	1723	11592
GGGTCACGTGCTTATG-1	0	2	102	1549	11692
GCTCCGGACGTTGATA-1	0	3	103	1723	11792
ATGTTTGTAAGATCAT-1	0	2	104	1549	11892
TGACCCAGCATTCCCG-1	0	3	105	1723	11992
TGGTCGTTTGATAGAT-1	0	2	106	1549	12093
TGTAATGCCTTCGGAC-1	0	3	107	1723	12193
TGCTCACACAACAACC-1	0	2	108	1549	12293
TACGATCCAAGCCACT-1	0	3	109	1723	12393
TTGTAACTTCATAGCG-1	0	2	110	1549	12493
AGATTCAAGCGGGTCG-1	0	3	111	1723	12593
CTCAGCAGACTGCCGA-1	0	2	112	1549	12694
GTAACATCAGCTCATC-1	0	3	113	1724	12794
ATGGAACAGAATAAAC-1	0	2	114	1549	12894
GGGCCTATACAACCGG-1	0	3	115	1724	12994
TCAAACAATTAGGACA-1	0	2	116	1549	13094
AAACCACTACACAGAT-1	0	3	117	1724	13194
AAACGACAGTCTTGCC-1	0	2	118	1549	13294
TTGAGGGTCGAACGCG-1	0	3	119	1724	13395
TGTTGATCACTGTTTA-1	0	2	120	1549	13495
AGGGTGTGCTACACGC-1	0	3	121	1724	13595
GTAGTTAGACAATATA-1	0	2	122	1550	13695
AATGGCCGCCAATGCG-1	0	3	123	1724	13795
TCGGCGGTATTAGATT-1	0	2	124	1550	13895
GGGTCACTGAGTAGTG-1	0	3	125	1724	13995
GAATTATGCAACCTAC-1	0	2	126	1550	14096
GATCTTAGTGAACGTG-1	0	3	127	1724	14196
CTAATGCGCCCAACAA-1	0	4	0	1894	1477
GCCACCCATTCCACTT-1	0	5	1	2068	1577
TACTCACAACGTAGTA-1	0	4	2	1894	1677
GTTCGGTGTGGATTTA-1	0	5	3	2069	1777
TCTTTCGGCGGGACAC-1	0	4	4	1894	1878
GGAGACATTCACGGGC-1	0	5	5	2069	1978
GGGATTATCTCACAAC-1	0	4	6	1894	2078
TAGAACGCCAGTAACG-1	0	5	7	2069	2178
ACGAGTCGCCGGCGTT-1	0	4	8	1894	2278
TGATGGGACTAAGTCA-1	0	5	9	2069	2378
TGCGAGAAACGTTACG-1	0	4	10	1895	2478
TCGCCTCGACCTGTTG-1	0	5	11	2069	2579
AACTCGATAAACACGT-1	0	4	12	1895	2679
AGGAAAGCCTCTGATG-1	0	5	13	2069	2779
GAAGGACTAAATTGAA-1	0	4	14	1895	2879
GTATCGGGACGAGCTG-1	0	5	15	2069	2979
CCTGTGCATAGGAGAC-1	0	4	16	1895	3079
CATACGGGTGCATGAT-1	0	5	17	2069	3179
CCACTAAACTGAATCG-1	0	4	18	1895	3280
AAATTGCGGCGGTTCT-1	0	5	19	2069	3380
AGTCCAGCGGGTACGT-1	0	4	20	1895	3480
CATTCAGGTCAGTGCG-1	0	5	21	2069	3580
CTAAAGTCCGAAGCTA-1	0	4	22	1895	3680
AATCAGACTGCAGGAC-1	0	5	23	2069	3780
AGTATCCATAATAACG-1	0	4	24	1895	3880
CTGGCTGCTAACGTAA-1	0	5	25	2069	3981
GTTCCAAGACAGCGAC-1	0	4	26	1895	4081
AAGACTAACCCGTTGT-1	0	5	27	2069	4181
GATTAATCCTGGCTCA-1	0	4	28	1895	4281
CGCGCAAGGAACTACA-1	0	5	29	2069	4381
CAGTAGCGAGGTAGTA-1	0	4	30	1895	4481
ACGGCGGGTTGCCCTG-1	0	5	31	2069	4581
CTAGGCGGCAGAGAAT-1	0	4	32	1895	4682
GTGCGCAGCTTGCTCC-1	0	5	33	2069	4782
TCACTATCGTGCAATC-1	0	4	34	1895	4882
TATGATTCTGCTTGGT-1	0	5	35	2070	4982
TAAGATTTAGCGGGAG-1	0	4	36	1895	5082
TTACGGTGTCACCGAG-1	0	5	37	2070	5182
CTACACTAGCTTGTTC-1	0	4	38	1895	5283
TGAGCAGTCGTGAAGT-1	0	5	39	2070	5383
CGCTGAGGACGTCCAA-1	0	4	40	1895	5483
GTGTATGACTTTAAAG-1	0	5	41	2070	5583
CTAAACGGGTGTAATC-1	0	4	42	1896	5683
TGTACTGTGCCAAAGT-1	0	5	43	2070	5783
GGCCACAAGCGATGGC-1	0	4	44	1896	5883
GTCAATTGTACTGAAG-1	0	5	45	2070	5984
AGGGACAGCACGGCGG-1	0	4	46	1896	6084
AGCTTATAGAGACCTG-1	0	5	47	2070	6184
AACTAGCGTATCGCAC-1	0	4	48	1896	6284
AACTTTAGCTGCTGAG-1	0	5	49	2070	6384
CCCAAGACAGAGTATG-1	0	4	50	1896	6484
GGCATCAACGAGCACG-1	0	5	51	2070	6584
ATGCATTCCGTGATGG-1	0	4	52	1896	6685
TTATAGATGCACATTA-1	0	5	53	2070	6785
GAACCATCTGGGAGAC-1	0	4	54	1896	6885
TGCTATACAAACGGAC-1	0	5	55	2070	6985
ACTTGCCATATTGTAC-1	0	4	56	1896	7085
TATTCCGGCAGTCCTA-1	0	5	57	2070	7185
GACGGACCGCGTTCCT-1	0	4	58	1896	7285
ATGTGTAGTTTAGTCA-1	0	5	59	2070	7386
ATACCAGCAAATTGCT-1	0	4	60	1896	7486
AAGTTTACTAATGGCA-1	0	5	61	2070	7586
CTCTCGATGTGCGCCT-1	0	4	62	1896	7686
GATTGACACTCTGCTC-1	0	5	63	2070	7786
TATCACAGCACGGGCA-1	0	4	64	1896	7886
ACCGTTCCCGCTCTGA-1	0	5	65	2071	7986
CCGCCACCACAATCCA-1	0	4	66	1896	8087
CATTCACTGACAGCTA-1	0	5	67	2071	8187
CGGCTGCAAGATTAAG-1	0	4	68	1896	8287
CATGAACCTCTTATCA-1	0	5	69	2071	8387
TTAATGCGAGGTAACT-1	0	4	70	1896	8487
AATAAGTCCTCGAGAC-1	0	5	71	2071	8587
ACCAGCCCGGTCTTTG-1	0	4	72	1896	8688
CTACGAACTAGGTCGA-1	0	5	73	2071	8788
ACATCTCAACGCGTAA-1	0	4	74	1897	8888
CACTACTCAGTTCTGT-1	0	5	75	2071	8988
CCGACTCGCATAGTCT-1	0	4	76	1897	9088
CATTTATCGTTCAAGA-1	0	5	77	2071	9188
CAAACGTGGTCTTGCG-1	0	4	78	1897	9288
TAGAAACCACTAAGTA-1	0	5	79	2071	9389
ACTGATTTAGTGATTC-1	0	4	80	1897	9489
TCGTATTTCGTCCGGA-1	0	5	81	2071	9589
CGGAAATTTCACATCC-1	0	4	82	1897	9689
ATCCACGCTAAATGTT-1	0	5	83	2071	9789
GTTCAATCTATGTCAA-1	0	4	84	1897	9889
ATAAAGGTCAAGTACG-1	0	5	85	2071	9989
CAACTCCAACGTTTAG-1	0	4	86	1897	10090
TAGGAACAGCCTCCAG-1	0	5	87	2071	10190
ATGGGAACGGAAGCGG-1	0	4	88	1897	10290
CACACGTTTCAATGGG-1	0	5	89	2071	10390
GGTGTTCTGTTTCTAC-1	0	4	90	1897	10490
AGTAACGTTCATCCTG-1	0	5	91	2071	10590
GTATAGTGGCCCATGT-1	0	4	92	1897	10690
TCTACACGTTCATGCA-1	0	5	93	2071	10791
AATCTGGGTAGACCCT-1	0	4	94	1897	10891
TCGGTTAGCCATGTAG-1	0	5	95	2071	10991
TGCCATGGCTTATAAG-1	0	4	96	1897	11091
TAAGTAAATGTGCCGC-1	0	5	97	2072	11191
GTGTCCGATAAGGCAT-1	0	4	98	1897	11291
TGGCACGAGCTCGAGT-1	0	5	99	2072	11391
ACCGGTCTGAGTACGG-1	0	4	100	1897	11492
GAACTTAGCGCCCGGT-1	0	5	101	2072	11592
AGTAGCTAGACGCCGA-1	0	4	102	1897	11692
ATAGGAATCTAAGCTT-1	0	5	103	2072	11792
CTTCCTGCATATTTAC-1	0	4	104	1897	11892
CAATATGTAGATTTAC-1	0	5	105	2072	11992
ACAAGGCCTACCAGCC-1	0	4	106	1898	12093
TTATAGTCCAAGGTGC-1	0	5	107	2072	12193
AAACGCCCGAGATCGG-1	0	4	108	1898	12293
CCTCGTTACGCCTGTT-1	0	5	109	2072	12393
GAACGGTGTAAAGCAG-1	0	4	110	1898	12493
ACGCATAAATGACATG-1	0	5	111	2072	12593
GGTTCGATGCTGAGTT-1	0	4	112	1898	12693
CTTTGGCAGACAGAGT-1	0	5	113	2072	12794
TTCGTGGGCTGGAAGC-1	0	4	114	1898	12894
CAAAGGTTAAATTCAG-1	0	5	115	2072	12994
GTTTGGCGTCAGGCAC-1	0	4	116	1898	13094
GCTTTCTATCTCAACT-1	0	5	117	2072	13194
TGCATCTCCGGATCTT-1	0	4	118	1898	13294
CTGAAACGGCCCTCAG-1	0	5	119	2072	13394
TAGCAGTAAATACGCG-1	0	4	120	1898	13495
CGGGCTACTTAAATTG-1	0	5	121	2072	13595
ATTATGCTCAGTATTG-1	0	4	122	1898	13695
TGATGCTCACGTAGTC-1	0	5	123	2072	13795
GTCTAAGATGCCCAGC-1	0	4	124	1898	13895
AACCCGATAGGGCTTC-1	0	5	125	2072	13995
CGCTATCGTGGCTTTA-1	0	4	126	1898	14095
CGTCTCTCGCCGAGGC-1	0	5	127	2072	14196
AGTGGGAGTATACACG-1	0	6	0	2243	1477
GGTCTTGGTGTTAACT-1	0	7	1	2417	1577
GGCTGGCAGCTTTATG-1	0	6	2	2243	1677
CGCCAATTATTGCGTT-1	0	7	3	2417	1777
GGTAACCGGCAAAGGT-1	0	6	4	2243	1877
TGGGACCATTGGGAGT-1	0	7	5	2417	1978
CTGCAGGTGCTCGGCC-1	0	6	6	2243	2078
CCGGTGCGAGTGATAG-1	0	7	7	2417	2178
GGGTACACTCTGGAGG-1	0	6	8	2243	2278
TAGCCAGAGGGTCCGG-1	0	7	9	2417	2378
CTTGTGAGGACAGCGG-1	0	6	10	2243	2478
GAAGGGCATAACCATG-1	0	7	11	2417	2578
CAACATGGCCTGATAA-1	0	6	12	2243	2679
CAATTTGACCGGGAAG-1	0	7	13	2417	2779
TCTGACTGTAATGGTT-1	0	6	14	2243	2879
TTCATAGCCTTGTAAC-1	0	7	15	2417	2979
TGGAAACGGAGTGAAC-1	0	6	16	2243	3079
ATCGCACGATTGTTCA-1	0	7	17	2417	3179
CGCCACCCGCATTAAC-1	0	6	18	2243	3279
TGGACCACGGCGTTGA-1	0	7	19	2418	3380
GTATATGTTACGGCGG-1	0	6	20	2243	3480
GTATTCTTACCGTGCT-1	0	7	21	2418	3580
TTCAGAGTAACCTGAC-1	0	6	22	2243	3680
GCGGTAACCCAAATGA-1	0	7	23	2418	3780
CTACGTGTTGCCACCA-1	0	6	24	2243	3880
CTAGATAAACTCCTCG-1	0	7	25	2418	3980
TCCATTAGTTGGATAG-1	0	6	26	2244	4081
CTGGCTCCTGCGGGAT-1	0	7	27	2418	4181
CAGTCTCTCGGCTAAT-1	0	6	28	2244	4281
GTATGACGTGGGAAAC-1	0	7	29	2418	4381
AGTCACTCCGCCTCAT-1	0	6	30	2244	4481
GCAGCGGTGGGCATTA-1	0	7	31	2418	4581
TATGGAGTTTCTCGTT-1	0	6	32	2244	4682
ACTCAACGAATGTATT-1	0	7	33	2418	4782
AACACGCGGCCGCGAA-1	0	6	34	2244	4882
CGATATTAGCCGCAGG-1	0	7	35	2418	4982
AGCGTCTGAACCCGCA-1	0	6	36	2244	5082
GATGTCCGGATCACAT-1	0	7	37	2418	5182
GGTCACGTTAGATTCA-1	0	6	38	2244	5282
TTAAGGATACGGAGGT-1	0	7	39	2418	5383
GTGCGGGACCATCGGC-1	0	6	40	2244	5483
CCATCTTGTTCACAAT-1	0	7	41	2418	5583
TCCGAGAAGGCTAAGC-1	0	6	42	2244	5683
TGGCGGTGTGCGATTG-1	0	7	43	2418	5783
ATCCTGCTGCAGATAG-1	0	6	44	2244	5883
TTATGCGTCCCGGTCC-1	0	7	45	2418	5983
CATAATGAGCGGGCGA-1	0	6	46	2244	6084
AGACATAGATCCTTCC-1	0	7	47	2418	6184
GGTGAAACCGGGAATG-1	0	6	48	2244	6284
AACTGGTGTGGGCCTT-1	0	7	49	2419	6384
GTAGCGCTGTTGTAGT-1	0	6	50	2244	6484
TTGTTTGTGTAAATTC-1	0	7	51	2419	6584
GGATCAAAGGACGAGG-1	0	6	52	2244	6684
CGTAGCGCCGACGTTG-1	0	7	53	2419	6785
CAAGTGAACTTTGGTT-1	0	6	54	2244	6885
GTAGACAACCGATGAA-1	0	7	55	2419	6985
CAATGGTCGGCCTGGG-1	0	6	56	2244	7085
ACAGATTAGGTTAGTG-1	0	7	57	2419	7185
GTTATCACCTTCTGAA-1	0	6	58	2245	7285
TGGTATCGGTCTGTAT-1	0	7	59	2419	7385
GGAATAACCTCAAGAA-1	0	6	60	2245	7486
ATTATCTCGACAGATC-1	0	7	61	2419	7586
CCGAGGGATGTTAGGC-1	0	6	62	2245	7686
TGAGATCAAATACTCA-1	0	7	63	2419	7786
AAACGAAGAACATACC-1	0	6	64	2245	7886
CTGGTCCTAACTTGGC-1	0	7	65	2419	7986
TGCACGAGTCGGCAGC-1	0	6	66	2245	8087
ATAGTCTTTGACGTGC-1	0	7	67	2419	8187
TGGAGCTAAAGTTCCC-1	0	6	68	2245	8287
GGGTGGTCCAGCCTGT-1	0	7	69	2419	8387
CATGCATGGAGACCCT-1	0	6	70	2245	8487
ACACGGCACTATGCAT-1	0	7	71	2419	8587
CCCTGGTATGGGCGGC-1	0	6	72	2245	8687
GGAGGATTGAAAGGAG-1	0	7	73	2419	8788
CCGCTGGTGCCATTCA-1	0	6	74	2245	8888
GTTAGAGTGTGCCGCT-1	0	7	75	2419	8988
TCGGAATGACCATCAA-1	0	6	76	2245	9088
TTCAATTAGCCATAAT-1	0	7	77	2419	9188
GATGTGTTGTCACAAG-1	0	6	78	2245	9288
TCTTTCTCTTAAGGAG-1	1	7	79	2419	9388
ACCCTTTAGTTCTCCA-1	0	6	80	2245	9489
ACCACAACTCAGAACA-1	1	7	81	2420	9589
TATGATAAATCTAACG-1	0	6	82	2245	9689
GATCCTCTTGCGCTTA-1	1	7	83	2420	9789
TTCTACCTTTATGTTG-1	0	6	84	2245	9889
GAAATACCTGCTGGCT-1	0	7	85	2420	9989
ATTCTGAGTATGAACT-1	0	6	86	2245	10089
GGATTAAGCTAAGGTC-1	0	7	87	2420	10190
AGTACGTGGCCTGTCT-1	0	6	88	2246	10290
TCAGGGTGCACGAAAC-1	0	7	89	2420	10390
AAATTTACCGAAATCC-1	0	6	90	2246	10490
TTGAGGCATTTAACTC-1	0	7	91	2420	10590
AACCAGTATCACTCTT-1	0	6	92	2246	10690
CACCGGAGATATCTCC-1	0	7	93	2420	10790
GACTGGGCGCCGCAAC-1	0	6	94	2246	10891
CACGTCTATGATGTGG-1	0	7	95	2420	10991
TTAAGACGAACGAACC-1	0	6	96	2246	11091
TGACCAGCTTCAAAGT-1	0	7	97	2420	11191
AGAGTTAGAGACCGAT-1	0	6	98	2246	11291
TTCGGACTGATGCCTT-1	0	7	99	2420	11391
CTCGAATGGAACGTAT-1	0	6	100	2246	11492
GGACGGCTTGCGCAAC-1	1	7	101	2420	11592
CTAAGTACAGGGCTAC-1	0	6	102	2246	11692
ACAAATTCAGATCTGA-1	1	7	103	2420	11792
CATGGAAATGGGACCA-1	0	6	104	2246	11892
GGTGGACCACGTGTTA-1	1	7	105	2420	11992
CACGACGTAATAGTAA-1	0	6	106	2246	12092
CGGGTTCGGCACGTAT-1	0	7	107	2420	12193
CTGGGCTATCCTTTGG-1	0	6	108	2246	12293
GTATTAGGGTTCGCGT-1	0	7	109	2420	12393
TCATTCGTATAATTTG-1	0	6	110	2246	12493
AATAGCAAGCCTCCTG-1	0	7	111	2420	12593
CATCTACCCGAGAACG-1	0	6	112	2246	12693
GCTTCAGTGGGATTAC-1	0	7	113	2421	12793
TCTGTGATGGAGGTTG-1	0	6	114	2246	12894
ATCCACTTTCAGACTA-1	0	7	115	2421	12994
ATGGTTACGAAACATG-1	0	6	116	2246	13094
GGCCCAATCTAGAGGG-1	0	7	117	2421	13194
GATGGTGAAATAACCC-1	0	6	118	2246	13294
AGAGGGACAATTGTCC-1	0	7	119	2421	13394
CGCGTACATTCTGGAA-1	0	6	120	2247	13494
CAAGAAACCCTAAACT-1	0	7	121	2421	13595
TTGGTGCGGTGTTGAA-1	0	6	122	2247	13695
GGTTCCCTAGTGTCTC-1	0	7	123	2421	13795
CGATAACCAATTTGAG-1	0	6	124	2247	13895
GCCCACTGGTCCACAA-1	0	7	125	2421	13995
GAGGGCCGGCAGAGTC-1	0	6	126	2247	14095
CGACACGGATGCCCAC-1	0	7	127	2421	14195
CTGTCTGTGGCTGGCT-1	0	8	0	2591	1477
ATATTATCCCGTATTT-1	0	9	1	2766	1577
GCGCTGGCGGAAAGTC-1	0	8	2	2591	1677
ATCTAACGTCCCTATG-1	0	9	3	2766	1777
GTCAGACAGCGTTGGA-1	0	8	4	2591	1877
GCCAGGCTTAGTGGTA-1	0	9	5	2766	1977
ATTCAAAGTACCTGTT-1	0	8	6	2591	2078
TGGACGTAGGCGAATC-1	1	9	7	2766	2178
ACACATTGACGCAACA-1	1	8	8	2591	2278
GATATCAGTATGTATC-1	1	9	9	2766	2378
TGGGCCTTGCCTGCAT-1	1	8	10	2592	2478
CAAAGTCAGGTTAGCT-1	1	9	11	2766	2578
GGATCCCTACCAGCTA-1	0	8	12	2592	2678
ATCGTCCAATCGAGTC-1	1	9	13	2766	2779
ACATGGCTCAATTTAG-1	0	8	14	2592	2879
AGGCCCAGTGACTGGT-1	1	9	15	2766	2979
GCTTCCAGCTTAGATT-1	0	8	16	2592	3079
TGCTTGAAACCATGCA-1	1	9	17	2766	3179
CAATATTGGACTAGTG-1	0	8	18	2592	3279
CGTGCTGGCCTAGTCG-1	1	9	19	2766	3379
CCTGCGATAGAACTGT-1	0	8	20	2592	3480
GGGTAATGCTGTGTTT-1	1	9	21	2766	3580
AACGCGAACGGCAACA-1	0	8	22	2592	3680
TGTCGGCATGGTGGAA-1	1	9	23	2766	3780
AGCGTACGAGAGCTAG-1	0	8	24	2592	3880
ATACTCTCGCCACTCT-1	1	9	25	2766	3980
AATCCATGCAAGGGTG-1	0	8	26	2592	4081
TTAAACAGAGTCCCGC-1	1	9	27	2766	4181
CCACAGCTGAAATCAT-1	0	8	28	2592	4281
CGGTTCCGGCTTCTTG-1	1	9	29	2766	4381
GACGTGAGACTCCATG-1	0	8	30	2592	4481
TCGTTGGCTCGTCAAT-1	0	9	31	2766	4581
GGTGAACGGGCTAGCC-1	0	8	32	2592	4681
GCACTGTGCAAATGTA-1	1	9	33	2767	4782
ACGAGAACCCATCACG-1	0	8	34	2592	4882
CCAGCTACGCCTCATA-1	1	9	35	2767	4982
TCCCGGTCAGGAATTT-1	0	8	36	2592	5082
TCGCATTCAATGACTT-1	1	9	37	2767	5182
CTGGTTCAACGCATCA-1	0	8	38	2592	5282
GGTGATTTCATCTTGT-1	1	9	39	2767	5382
CACCCTTTCCTCGCTC-1	1	8	40	2592	5483
CAACTTGTAGTGGGCA-1	1	9	41	2767	5583
AATATCAAGGTCGGAT-1	1	8	42	2593	5683
ACTCAGACCTGCTTCT-1	1	9	43	2767	5783
TTGGAGTCTCCCTTCT-1	0	8	44	2593	5883
GGATACTCATGAATTG-1	1	9	45	2767	5983
TGGGCACAAACAGAAC-1	0	8	46	2593	6083
GAGCCACGGTAGTAGG-1	1	9	47	2767	6184
TCGATAGGCTAGTCGC-1	0	8	48	2593	6284
TAACCGCCCGCAGTGC-1	1	9	49	2767	6384
GCCTATTTGCTACACA-1	0	8	50	2593	6484
TTGACGATTCAGCACG-1	1	9	51	2767	6584
TTAAACCGGTAGCGAC-1	0	8	52	2593	6684
ACCGAAAGGGCCCTGC-1	1	9	53	2767	6784
ACGTTCCGCGCTCCGT-1	0	8	54	2593	6885
ATACCAGGCTAATAGA-1	0	9	55	2767	6985
CGGCTTTGTATGATAA-1	0	8	56	2593	7085
CTTGACCCGAAAGATA-1	0	9	57	2767	7185
CGCAGAAACATTTGCG-1	0	8	58	2593	7285
GACCCGTCGCCGGCTA-1	0	9	59	2767	7385
AATCGGGACACTACGA-1	0	8	60	2593	7486
GTCACAAAGTTTCCAA-1	0	9	61	2767	7586
TATATTCGCGTCGATA-1	0	8	62	2593	7686
CCTCCCGACAATCCCT-1	0	9	63	2767	7786
CGACATGCGATCTTCT-1	0	8	64	2593	7886
AACACGACTGTACTGA-1	1	9	65	2768	7986
CCCAACCACACTAACA-1	0	8	66	2593	8086
CACCGCCGACCAGCGA-1	1	9	67	2768	8187
TGGTATCGCATCCCAA-1	0	8	68	2593	8287
CAGAGTGATTTAACGT-1	1	9	69	2768	8387
AACCCTGGTGGAACCA-1	0	8	70	2593	8487
GTCAGTTGTGCTCGTT-1	1	9	71	2768	8587
ATTGACGTAACTCGGT-1	0	8	72	2594	8687
GATGTCGGTCAACTGC-1	1	9	73	2768	8787
AGGGCAGCGGCGTGGT-1	0	8	74	2594	8888
ACATCGTTAACCTAGT-1	1	9	75	2768	8988
TCCATTGTGACCTCGT-1	1	8	76	2594	9088
TGTTTAATACTTCATC-1	1	9	77	2768	9188
TTGCTGGCCGGGCTTC-1	1	8	78	2594	9288
CATATTATTTGCCCTA-1	1	9	79	2768	9388
CTGCCTAGCCACCAAG-1	1	8	80	2594	9488
ACGAGATATTTGCTTA-1	1	9	81	2768	9589
GACTACAATTGCTCGT-1	0	8	82	2594	9689
AACGTGATGAAGGACA-1	0	9	83	2768	9789
ACTCTCTTATACACGA-1	0	8	84	2594	9889
CGCATCATGGCTTCAG-1	0	9	85	2768	9989
CGGCTCTTCGTCGAAC-1	0	8	86	2594	10089
ATTCTTCGTACTTATG-1	0	9	87	2768	10189
AGTGAGGGTTTCTGAC-1	0	8	88	2594	10290
GCCAGGCGTTCGCATG-1	0	9	89	2768	10390
GACTAACACAGCACCT-1	0	8	90	2594	10490
CAATGGAATCTACATA-1	0	9	91	2768	10590
GTGGTCAGCGAAGTAT-1	0	8	92	2594	10690
ATGGCTGGAAATGGCC-1	0	9	93	2768	10790
ATCAGGTCGCCATTGC-1	1	8	94	2594	10891
TATCACCATGTAAAGT-1	1	9	95	2768	10991
AGCGCTTATGGGCAAG-1	1	8	96	2594	11091
AAGCGGCGTCATGGGT-1	1	9	97	2769	11191
ACTAATACGTCAGGCG-1	1	8	98	2594	11291
GGCTGAGCATCGTAAG-1	1	9	99	2769	11391
CGGTTGGGTTCAAGTT-1	1	8	100	2594	11491
GACTGATTGGTCACAA-1	1	9	101	2769	11592
AGACGGGCCGATTTAA-1	1	8	102	2594	11692
ACCAGTGCCCGGTCAA-1	1	9	103	2769	11792
GTCCTTTAATGACTTC-1	1	8	104	2595	11892
CCTACAAGTCCGGAAT-1	1	9	105	2769	11992
GCCTGCTACACTGAGA-1	1	8	106	2595	12092
GACTCGGTCGGCGGAT-1	1	9	107	2769	12192
CTAGACATATATGTAG-1	0	8	108	2595	12293
TCGCCCAACTGACTCC-1	1	9	109	2769	12393
AAACTAACGTGGCGAC-1	0	8	110	2595	12493
AACTGAGGTCAGCGTC-1	0	9	111	2769	12593
ACAATGATTCTTCTAC-1	0	8	112	2595	12693
ATAAGTACCCGATTGT-1	0	9	113	2769	12793
ATTGGGAGTTCTGTAA-1	0	8	114	2595	12893
CGAACATAGTCAGAAA-1	0	9	115	2769	12994
TAGCTCAGATCCTAGT-1	0	8	116	2595	13094
GTGTCGTATTCACCTT-1	0	9	117	2769	13194
CTCACCGATCCAAACT-1	0	8	118	2595	13294
ATATGTGCACAAACCA-1	0	9	119	2769	13394
CAGTCCAACGCCTTCT-1	0	8	120	2595	13494
TCGTCCGGGTACACTC-1	0	9	121	2769	13594
GCAGAAACGTAATCCA-1	0	8	122	2595	13695
TTCGAGCCGGCGCTAC-1	0	9	123	2769	13795
GGAAGATAAGACTGTA-1	0	8	124	2595	13895
ATAAGCAAACACCGAG-1	0	9	125	2769	13995
GCATAAATTGAACGCC-1	0	8	126	2595	14095
CGCCGGTGTCGCAGTA-1	0	9	127	2770	14195
GACCTGGTCTGGGCGT-1	0	10	0	2940	1477
AGCCGCTTGATTAGCG-1	0	11	1	3114	1577
CCCGGCTAGGTGAGAA-1	0	10	2	2940	1677
CGAGCCGAGCACTCGA-1	0	11	3	3114	1777
TAGTGCTTGAATCCTT-1	0	10	4	2940	1877
CAACCGCACCTAGACA-1	0	11	5	3114	1977
ACCACTGTTCAAGAAG-1	1	10	6	2940	2077
AGATGCTATAACGAGC-1	1	11	7	3114	2178
AATTACTCGTACGCTC-1	1	10	8	2940	2278
CGTCAATCTTTAACAT-1	1	11	9	3114	2378
CCAAAGCAGTTGGTTG-1	1	10	10	2940	2478
CCATATTGGATCATGA-1	1	11	11	3114	2578
CGTACCGAAAGTCTAG-1	1	10	12	2940	2678
CTCGAGATCCAAAGCA-1	1	11	13	3114	2778
TGGATAGAGTAACAGA-1	1	10	14	2940	2879
TCACAGATCCTCAAAC-1	1	11	15	3114	2979
[truncated: 4,336 more rows]

## Sheet: tissue_positions_list_C
ACGCCTGACACGCGCT-1	0	0	0	1121	1444
[truncated: 4,991 more rows]

[truncated: 1 more sheets: tissue_positions_list_D]
