# Supplementary material for: Spatiotemporal Dynamics of the Molecular Expression Pattern and Intercellular Interactions in the Glial Scar Response to Spinal Cord Injury
Source: Neurosci Bull. 2022 Jul 5;39(2):213–44. doi: 10.1007/s12264-022-00897-8 (PMC9905408; doi:10.1007/s12264-022-00897-8)
Supplement: Supplementary file 5 — (XLSX 30 KB) [file 12264_2022_897_MOESM5_ESM.xlsx]

## Sheet: Sheet 1
GeneSymbol
